# Supplementary material for: Dynamic and distinct histone modifications facilitate human trophoblast lineage differentiation
Source: Sci Rep. 2024 Feb 24;14:4505. doi: 10.1038/s41598-024-55189-0 (PMC10894295; doi:10.1038/s41598-024-55189-0)
Supplement: Supplementary file 1 — Supplementary Table 1. [file 41598_2024_55189_MOESM1_ESM.xlsx]

## Sheet: S1
Chromosome	Start	Stop
chr1	940357	940737
chr1	1062284	1062565
chr1	1064099	1064573
chr1	1201153	1201720
chr1	1419642	1421249
chr1	2014976	2015304
chr1	3611120	3611514
chr1	3611848	3611989
chr1	3684373	3684525
chr1	3772058	3774004
chr1	4654380	4656363
chr1	7826645	7827307
chr1	11856887	11859596
chr1	12716133	12718070
chr1	12718412	12718917
chr1	16144669	16148426
chr1	16206220	16207904
chr1	17488103	17490777
chr1	17618584	17618717
chr1	18951796	18952362
chr1	19010474	19011011
chr1	19031972	19036061
chr1	20552210	20552487
chr1	21669044	21669928
chr1	22710380	22711936
chr1	23192023	23192825
chr1	23530023	23531263
chr1	24720422	24721552
chr1	24929099	24930609
chr1	26279532	26281800
chr1	26410439	26413601
chr1	26992888	26995075
chr1	27009338	27012845
chr1	27341805	27344345
chr1	27599419	27600236
chr1	27670574	27672496
chr1	28812315	28812509
chr1	31760282	31761567
chr1	31762173	31764647
chr1	32335033	32336572
chr1	37945348	37947329
chr1	37999391	37999562
chr1	38000015	38000502
chr1	39215279	39218516
chr1	39268597	39268736
chr1	39269279	39271419
chr1	39691187	39691733
chr1	43270178	43271923
chr1	43363051	43363217
chr1	44617184	44617428
chr1	44721557	44721909
chr1	44811989	44813751
chr1	45315754	45322838
chr1	46247735	46248968
chr1	47433235	47434788
chr1	47436230	47439483
chr1	47533208	47533779
chr1	54474638	54475016
chr1	54499401	54499788
chr1	56818552	56819405
chr1	62317787	62319701
chr1	63651809	63651972
chr1	63652354	63652843
chr1	64469736	64470760
chr1	66752166	66752779
chr1	68046875	68047281
chr1	70374031	70375017
chr1	70706809	70707003
chr1	75792512	75792871
chr1	79006250	79006674
chr1	83064681	83064935
chr1	85463001	85463143
chr1	88462454	88463009
chr1	88778930	88780175
chr1	88780970	88781329
chr1	89022330	89022823
chr1	89954355	89958109
chr1	89972827	89973181
chr1	92653754	92654046
chr1	94853312	94854108
chr1	96966827	96967126
chr1	98210436	98210844
chr1	109197740	109198385
chr1	111592358	111592787
chr1	112501976	112502332
chr1	113979104	113980980
chr1	113981362	113981721
chr1	114152462	114153188
chr1	115179856	115185304
chr1	121183506	121184248
chr1	143184629	143185233
chr1	143231870	143232237
chr1	143236945	143237087
chr1	143243179	143243326
chr1	143245526	143245894
chr1	143246856	143247168
chr1	143263383	143263553
chr1	145096524	145096720
chr1	145097078	145097234
chr1	145960324	145963362
chr1	147756475	147757614
chr1	149917539	149917829
chr1	150552631	150553961
chr1	150554296	150554427
chr1	150555724	150557333
chr1	151987366	151988393
chr1	153543849	153545767
chr1	153607883	153613622
chr1	154324760	154326786
chr1	156488341	156489098
chr1	156489536	156490631
chr1	156571080	156572579
chr1	156675104	156677372
chr1	156859944	156860163
chr1	156897022	156897787
chr1	157993339	157994224
chr1	158113363	158113611
chr1	159912874	159913952
chr1	161457274	161457793
chr1	162822382	162822856
chr1	173637790	173639484
chr1	173640223	173640359
chr1	173669568	173669878
chr1	178541694	178543745
chr1	179087941	179088140
chr1	180433898	180434288
chr1	183451754	183452181
chr1	194117859	194118000
chr1	200042247	200043310
chr1	200890771	200892930
chr1	200893530	200893751
chr1	200894908	200896728
chr1	200897084	200897377
chr1	202642935	202644043
chr1	204684952	204685763
chr1	205316237	205316668
chr1	205343736	205344356
chr1	207032045	207032670
chr1	207496127	207496487
chr1	208239824	208240163
chr1	209207930	209208412
chr1	209649191	209653093
chr1	211326632	211327670
chr1	218349538	218349927
chr1	220879069	220880131
chr1	223701587	223703527
chr1	223712156	223717122
chr1	224529319	224529580
chr1	224616143	224618312
chr1	226404464	226404808
chr1	227312694	227313005
chr1	227945324	227949213
chr1	228378246	228379083
chr1	228555506	228555676
chr1	229175095	229177812
chr1	229434169	229434662
chr1	233655035	233655166
chr1	233655775	233657787
chr1	233658583	233658749
chr1	233686567	233687174
chr1	233687943	233688386
chr1	235649144	235650811
chr1	236083297	236083597
chr1	239997606	239998307
chr1	242890382	242890863
chr1	243491346	243491672
chr1	244817535	244817771
chr1	247127630	247128203
chr1	247740103	247740802
chr10	3075369	3075517
chr10	3257089	3257476
chr10	3257916	3258448
chr10	3806402	3810160
chr10	3810667	3810991
chr10	3912030	3915463
chr10	5510945	5512976
chr10	5550541	5551158
chr10	5552130	5552553
chr10	5582308	5584453
chr10	5595074	5596079
chr10	6580112	6580625
chr10	11897039	11897170
chr10	11897811	11898014
chr10	13001113	13002028
chr10	15084184	15084518
chr10	16891391	16892038
chr10	17228672	17229125
chr10	21293299	21294592
chr10	25501494	25501853
chr10	25716769	25717929
chr10	29142661	29144157
chr10	35607817	35608049
chr10	42078977	42079999
chr10	43229527	43229798
chr10	43375078	43375431
chr10	43375757	43376508
chr10	46375673	46375975
chr10	46376550	46376745
chr10	46399439	46399929
chr10	46556117	46556973
chr10	47405976	47406817
chr10	47483079	47484129
chr10	47988850	47989810
chr10	47990271	47990538
chr10	47990860	47990991
chr10	47991333	47991898
chr10	48465462	48466648
chr10	48523403	48523534
chr10	48656027	48656286
chr10	49398174	49398600
chr10	49608572	49611190
chr10	49613182	49613432
chr10	49613808	49615387
chr10	49687698	49689111
chr10	53020984	53023248
chr10	55631063	55631621
chr10	58512703	58513504
chr10	58756101	58756245
chr10	59709681	59709891
chr10	60943428	60944682
chr10	62266889	62267110
chr10	62374017	62374745
chr10	69801504	69802908
chr10	70478149	70479256
chr10	71396429	71397929
chr10	73647558	73648554
chr10	73913423	73913733
chr10	73914091	73914408
chr10	73914768	73915035
chr10	75396575	75397105
chr10	77898341	77898518
chr10	79873897	79874727
chr10	80356793	80357062
chr10	81297114	81297406
chr10	83759407	83759587
chr10	86966479	86966667
chr10	87388027	87388490
chr10	87389415	87390672
chr10	87391459	87392157
chr10	90918512	90921068
chr10	92595693	92596396
chr10	92689069	92690621
chr10	95263648	95264158
chr10	97571926	97574541
chr10	98209877	98212297
chr10	98267912	98268918
chr10	99782678	99785061
chr10	100481788	100482663
chr10	101123288	101123626
chr10	101217260	101217537
chr10	101229969	101230220
chr10	103276511	103279500
chr10	103667125	103668673
chr10	112307890	112308243
chr10	114630564	114632519
chr10	116669879	116670051
chr10	117162912	117163656
chr10	119489725	119489867
chr10	122018802	122019475
chr10	122019812	122020043
chr10	122112972	122113334
chr10	122876032	122876393
chr10	123156293	123156554
chr10	125220227	125220822
chr10	125221457	125222492
chr10	125231850	125232230
chr10	125232710	125233033
chr10	127907066	127908728
chr10	127934881	127935020
chr10	128047609	128049333
chr10	128049786	128050068
chr10	128210437	128210933
chr10	133273439	133274969
chr10	133275272	133277439
chr10	133356921	133358031
chr11	369508	369822
chr11	440478	442017
chr11	2137534	2138559
chr11	2166384	2166620
chr11	2268164	2271778
chr11	2791644	2792049
chr11	3164240	3165513
chr11	5808670	5809191
chr11	6258768	6260359
chr11	6318801	6320835
chr11	7485407	7486254
chr11	7574178	7574948
chr11	7575505	7578723
chr11	7605857	7606562
chr11	8262973	8263309
chr11	8593460	8594641
chr11	8931927	8933325
chr11	10930833	10932025
chr11	12112922	12113204
chr11	12114076	12114304
chr11	13281395	13281624
chr11	13354215	13354509
chr11	13355100	13355368
chr11	13358369	13358673
chr11	13360263	13360499
chr11	13365424	13365672
chr11	13366589	13366852
chr11	13369544	13369840
chr11	13372077	13372483
chr11	13374016	13374281
chr11	13375551	13375835
chr11	13376570	13376805
chr11	13378254	13378512
chr11	13381085	13381329
chr11	13385628	13385847
chr11	13386515	13386846
chr11	16606984	16607904
chr11	20027568	20029606
chr11	31813608	31813994
chr11	36361666	36361974
chr11	43580959	43581464
chr11	45921894	45925008
chr11	47257621	47258816
chr11	47399837	47400513
chr11	57426730	57427075
chr11	57460461	57460999
chr11	57482818	57483207
chr11	59708764	59710554
chr11	62540897	62541481
chr11	64660209	64661307
chr11	67077196	67077830
chr11	68043234	68043535
chr11	68763631	68764309
chr11	69013159	69013502
chr11	69051361	69051743
chr11	69294118	69298492
chr11	69425716	69426992
chr11	72243634	72244630
chr11	73311380	73313246
chr11	75667431	75668049
chr11	76321743	76322534
chr11	77171860	77175459
chr11	77411436	77412031
chr11	78361823	78362007
chr11	78362462	78363197
chr11	78363660	78364002
chr11	83724606	83725169
chr11	83828211	83828399
chr11	84720234	84721221
chr11	89491238	89491571
chr11	93735244	93735491
chr11	93849956	93850506
chr11	94709614	94710311
chr11	108551089	108551293
chr11	113387824	113388076
chr11	113474711	113475391
chr11	117198250	117202959
chr11	117876396	117876947
chr11	118423367	118424812
chr11	118425201	118425676
chr11	118607596	118608706
chr11	119741569	119741700
chr11	119782598	119782774
chr11	119832825	119833959
chr11	119905609	119905919
chr11	120024328	120024849
chr11	128518151	128518419
chr11	128890329	128892685
chr11	128893584	128893748
chr11	129020763	129021495
chr11	129021800	129024114
chr11	129215663	129215807
chr11	129858583	129861891
chr12	1530514	1531295
chr12	3169003	3169148
chr12	3752460	3753391
chr12	4164486	4164905
chr12	6372721	6373383
chr12	6554508	6556072
chr12	6915789	6916773
chr12	7842761	7843207
chr12	7843713	7846270
chr12	7930070	7936246
chr12	7972526	7974906
chr12	10179187	10179604
chr12	10180127	10180966
chr12	10335846	10337168
chr12	10337493	10338390
chr12	12881210	12883422
chr12	14927572	14929115
chr12	14947975	14951111
chr12	16347704	16348219
chr12	16348884	16349265
chr12	20818477	20825742
chr12	27010888	27011057
chr12	30926376	30926920
chr12	31022591	31023206
chr12	31025596	31025756
chr12	31029108	31029505
chr12	31117301	31119097
chr12	34335546	34336264
chr12	40692451	40692775
chr12	45051557	45051728
chr12	48183102	48184046
chr12	48997844	49000110
chr12	49342063	49343087
chr12	49549074	49549666
chr12	50216452	50222932
chr12	50247347	50249818
chr12	50925795	50926854
chr12	51820573	51822423
chr12	52006597	52007820
chr12	52145879	52147271
chr12	52190100	52190364
chr12	52190691	52192302
chr12	52937639	52942124
chr12	53097330	53098566
chr12	53231552	53232464
chr12	54142405	54143911
chr12	54144256	54144407
chr12	57611159	57611911
chr12	65602881	65603598
chr12	71439238	71440836
chr12	75482609	75483523
chr12	75982784	75983887
chr12	89168413	89168697
chr12	89169125	89169400
chr12	95789448	95791496
chr12	96426250	96427363
chr12	98341266	98345402
chr12	100717121	100717673
chr12	106137760	106140288
chr12	108853797	108854438
chr12	110936592	110939176
chr12	113208812	113209153
chr12	113209572	113210035
chr12	113463629	113464335
chr12	113465360	113465698
chr12	113772711	113773582
chr12	116508448	116508808
chr12	117098327	117099741
chr12	120367906	120369746
chr12	121095632	121096053
chr12	123761846	123762830
chr12	124295212	124296612
chr12	130838025	130839590
chr12	131828162	131828925
chr12	132559624	132562275
chr12	132689192	132689354
chr13	18943011	18944511
chr13	22794120	22794569
chr13	23159691	23159926
chr13	23570678	23571600
chr13	25018168	25018768
chr13	27034801	27035459
chr13	30481639	30481776
chr13	30486777	30487150
chr13	35855105	35855587
chr13	43063050	43063335
chr13	43064121	43064400
chr13	67769548	67770044
chr13	76975882	76976592
chr13	88704252	88704643
chr13	90839517	90847373
chr13	90852268	90852779
chr13	95552403	95554017
chr13	98570685	98570818
chr13	98974899	98978084
chr13	101489971	101491426
chr13	106377201	106377411
chr13	106484468	106484876
chr13	110484016	110485461
chr13	112968627	112969366
chr13	113837657	113839565
chr14	22806749	22807497
chr14	22807846	22808424
chr14	22809029	22810456
chr14	22810772	22815773
chr14	25008599	25010543
chr14	27844895	27846328
chr14	29927094	29928289
chr14	33565128	33565753
chr14	34043464	34043641
chr14	34044327	34046963
chr14	34218465	34219672
chr14	43862280	43862465
chr14	50062226	50062715
chr14	50893306	50896382
chr14	50896733	50898164
chr14	51554671	51557934
chr14	53849587	53850669
chr14	54643915	54646288
chr14	54652541	54653137
chr14	60514724	60515029
chr14	61927449	61931129
chr14	68561904	68565221
chr14	68736364	68736616
chr14	73741170	73741963
chr14	75430136	75430606
chr14	91414681	91414857
chr14	91415188	91418545
chr14	99580632	99582135
chr14	100586597	100587344
chr14	102552338	102553920
chr14	102927638	102931013
chr14	103714136	103715447
chr14	104681106	104682178
chr14	104932947	104933971
chr14	104969926	104970390
chr14	104977966	104978344
chr14	105486899	105488811
chr15	23686689	23687250
chr15	25862030	25863634
chr15	28096485	28097108
chr15	33198892	33201826
chr15	34754983	34755175
chr15	36887321	36887934
chr15	37900668	37900799
chr15	39937820	39938156
chr15	40239050	40242309
chr15	40281905	40283211
chr15	40436135	40437276
chr15	43517711	43518304
chr15	43829077	43829494
chr15	45431555	45431883
chr15	45450256	45450619
chr15	47339262	47339709
chr15	47341014	47341418
chr15	51267121	51267506
chr15	58544601	58547315
chr15	58550079	58550787
chr15	59994850	59995273
chr15	60389566	60390470
chr15	60390820	60391217
chr15	61228357	61229216
chr15	62792647	62793234
chr15	67946625	67948037
chr15	70853060	70854655
chr15	72236893	72237495
chr15	74400834	74401412
chr15	74416838	74417326
chr15	78341452	78341649
chr15	78641050	78641484
chr15	78810304	78811876
chr15	80072683	80072961
chr15	80251649	80252315
chr15	83653856	83654531
chr15	88256304	88257897
chr15	89813809	89815191
chr15	90893257	90894228
chr15	91941331	91943045
chr15	93070890	93073572
chr15	93087842	93089844
chr15	95326753	95327315
chr15	96325218	96325817
chr15	96338874	96339446
chr15	97652739	97653007
chr15	99486337	99486906
chr16	254188	256124
chr16	275468	275958
chr16	345559	346526
chr16	705262	705799
chr16	714366	716479
chr16	2026572	2028003
chr16	2856678	2858580
chr16	2963008	2965649
chr16	3938845	3939453
chr16	4111916	4113245
chr16	4113573	4113825
chr16	4386260	4388213
chr16	4800694	4800959
chr16	8589567	8590491
chr16	14374173	14375076
chr16	14399861	14403106
chr16	15434536	15435321
chr16	15858092	15858393
chr16	19392331	19393755
chr16	23754706	23755159
chr16	30011174	30011540
chr16	31202421	31202717
chr16	31404242	31404373
chr16	34573978	34574164
chr16	34575941	34576525
chr16	34589418	34589585
chr16	46387772	46388025
chr16	46398819	46399537
chr16	47926295	47928044
chr16	55478911	55480717
chr16	56356673	56356855
chr16	57478856	57480269
chr16	57528617	57531047
chr16	58500167	58501867
chr16	60801957	60802846
chr16	66361296	66365005
chr16	66604131	66606593
chr16	67013689	67014422
chr16	67248363	67249293
chr16	67278155	67279847
chr16	67528568	67531014
chr16	68743927	68744178
chr16	68744564	68745397
chr16	81072203	81072904
chr16	82627155	82627863
chr16	83968280	83968691
chr16	85002749	85003350
chr16	85004863	85005777
chr16	86566836	86567357
chr16	87162485	87162616
chr16	87202095	87203289
chr16	89319857	89320306
chr16	89320686	89320824
chr16	89575009	89577165
chr17	385873	386232
chr17	490040	490387
chr17	976753	980290
chr17	1762062	1763208
chr17	2024115	2024445
chr17	2024883	2026096
chr17	2776417	2777179
chr17	4485802	4486231
chr17	4498454	4500526
chr17	4583983	4584861
chr17	5500515	5501113
chr17	5909400	5909681
chr17	6070123	6071499
chr17	6373993	6375139
chr17	6555986	6556943
chr17	6713353	6714095
chr17	6995389	6996329
chr17	7716882	7717905
chr17	15647707	15651762
chr17	15946975	15947253
chr17	17028492	17029540
chr17	19719100	19719289
chr17	19744685	19745256
chr17	27494555	27498184
chr17	29178686	29180600
chr17	31391244	31392245
chr17	31449060	31451508
chr17	36934615	36935312
chr17	36935952	36936911
chr17	38450368	38452861
chr17	38572527	38573035
chr17	38578457	38579423
chr17	38797300	38797628
chr17	38874450	38874588
chr17	38874895	38875644
chr17	39225687	39225976
chr17	39626830	39627356
chr17	40309200	40309577
chr17	41101878	41102705
chr17	41103367	41103720
chr17	41622034	41624636
chr17	42671780	42672223
chr17	42682512	42683370
chr17	42761076	42761561
chr17	46818633	46819298
chr17	47821355	47821754
chr17	48593260	48593978
chr17	48816762	48816985
chr17	49496648	49497718
chr17	50532681	50535030
chr17	50817270	50817450
chr17	51372159	51372717
chr17	56710262	56711039
chr17	58339200	58340214
chr17	61861661	61861882
chr17	63476404	63477699
chr17	63699502	63700516
chr17	65221110	65222045
chr17	65554549	65555186
chr17	68290556	68292478
chr17	68599768	68601320
chr17	72121084	72123951
chr17	72343130	72343555
chr17	72420287	72420814
chr17	72421556	72421760
chr17	74208270	74208425
chr17	76867907	76870519
chr17	76968799	76969468
chr17	77450030	77452844
chr17	78214019	78216354
chr17	78392716	78394007
chr17	78394664	78394987
chr17	78509492	78510635
chr17	79777493	79779365
chr17	80476291	80476861
chr17	81097681	81097941
chr17	81959523	81961708
chr17_KI270729v1_random	148925	149063
chr18	3653162	3653687
chr18	6414586	6414843
chr18	27184884	27185591
chr18	28175432	28175652
chr18	31205033	31205300
chr18	31447780	31451120
chr18	34493366	34494167
chr18	41391922	41392053
chr18	46946795	46947168
chr18	50374686	50375998
chr18	59269020	59269630
chr18	59709328	59710944
chr18	61582235	61582385
chr18	70336678	70337132
chr18	72867203	72867406
chr18	73325416	73325912
chr18	74499462	74499647
chr18	74499970	74502436
chr18	80246642	80247550
chr19	1510690	1510967
chr19	1775335	1775771
chr19	1776190	1776507
chr19	2720398	2721741
chr19	4198135	4198756
chr19	4304542	4305372
chr19	5436432	5437286
chr19	5548891	5550613
chr19	5805014	5805940
chr19	6108855	6110504
chr19	6501870	6502575
chr19	6532787	6533061
chr19	6590151	6591164
chr19	8148733	8149947
chr19	8208629	8211336
chr19	8333674	8335712
chr19	9913627	9914731
chr19	10086038	10086626
chr19	10419092	10420970
chr19	11441310	11441728
chr19	12833659	12836388
chr19	12838288	12839148
chr19	14135011	14136590
chr19	15862574	15863277
chr19	18022066	18022986
chr19	18233052	18233263
chr19	18611698	18611890
chr19	18612519	18613102
chr19	18802226	18802460
chr19	19613150	19613281
chr19	19615825	19616411
chr19	19617285	19619024
chr19	33883917	33884113
chr19	34481185	34483460
chr19	35142620	35142999
chr19	36032538	36032886
chr19	38252803	38253342
chr19	38254397	38256994
chr19	38303134	38306179
chr19	38734688	38735653
chr19	39084032	39084410
chr19	40601131	40601798
chr19	41218337	41222914
chr19	41223371	41223502
chr19	41223953	41224534
chr19	42301651	42302573
chr19	42397195	42398518
chr19	43354351	43354482
chr19	44718444	44718772
chr19	44722297	44722528
chr19	44778715	44779048
chr19	45075047	45076448
chr19	45422048	45422197
chr19	45601208	45602170
chr19	45645697	45646473
chr19	45999973	46001071
chr19	47053253	47055135
chr19	47418722	47419520
chr19	48509404	48509546
chr19	50556430	50556731
chr19	50968202	50968663
chr19	51524781	51532030
chr19	51549789	51551026
chr19	51551387	51552279
chr19	51573322	51573762
chr19	53898338	53898659
chr19	53942121	53942363
chr19	53961786	53962989
chr19	54947079	54947490
chr19	55303786	55304029
chr19	55369452	55370413
chr19	55471924	55472055
chr19	55472814	55473221
chr1_KI270709v1_random	4154	4350
chr2	8457073	8457725
chr2	9001790	9003743
chr2	10079403	10080623
chr2	10241430	10241669
chr2	10445611	10448379
chr2	10546374	10546971
chr2	11109143	11111703
chr2	16168727	16169642
chr2	16608783	16609151
chr2	19358285	19358712
chr2	19362462	19363091
chr2	20012257	20013018
chr2	24490445	24492723
chr2	24918670	24920969
chr2	26172527	26173781
chr2	26847572	26848424
chr2	40450866	40452495
chr2	42047384	42049988
chr2	42792458	42793135
chr2	43038694	43039616
chr2	44802147	44802895
chr2	44934423	44935830
chr2	44955520	44955706
chr2	45013993	45014488
chr2	47043084	47043629
chr2	47372352	47372797
chr2	47520815	47521318
chr2	54470051	54470182
chr2	58113178	58113476
chr2	58114744	58114961
chr2	58115398	58118832
chr2	58427537	58429114
chr2	66575155	66576191
chr2	68643343	68643784
chr2	69013150	69013860
chr2	69306503	69307529
chr2	71785376	71786179
chr2	72144630	72145903
chr2	73980078	73980257
chr2	73980774	73981702
chr2	73987247	73988542
chr2	74439585	74442682
chr2	84946703	84946940
chr2	85256301	85256819
chr2	89584099	89584385
chr2	90384447	90384603
chr2	91657341	91657756
chr2	91658063	91658730
chr2	101983819	101984572
chr2	101987407	101989641
chr2	112624642	112625217
chr2	112784259	112784390
chr2	113211661	113212389
chr2	113240312	113240563
chr2	113325026	113325486
chr2	121778006	121778738
chr2	121902310	121903509
chr2	127024995	127025189
chr2	127025526	127025978
chr2	130827305	130827539
chr2	138780145	138780304
chr2	143936832	143937686
chr2	144516738	144517989
chr2	144523896	144524596
chr2	148875266	148877150
chr2	150449239	150449720
chr2	150478014	150478164
chr2	150483422	150483738
chr2	151185879	151186115
chr2	152098652	152099372
chr2	154698014	154698196
chr2	162072224	162074543
chr2	165469744	165470225
chr2	167292552	167293218
chr2	168889513	168890797
chr2	169423548	169423866
chr2	172094781	172095882
chr2	172105721	172106892
chr2	172735434	172736259
chr2	174052255	174053830
chr2	179860907	179861770
chr2	180984946	180985361
chr2	181457335	181457619
chr2	188396197	188396536
chr2	189178940	189179814
chr2	190883806	190884419
chr2	191591336	191593672
chr2	196260271	196260788
chr2	216502935	216503130
chr2	218859116	218861548
chr2	218892926	218893254
chr2	218961697	218961923
chr2	219308362	219309404
chr2	221794488	221794721
chr2	231395221	231396781
chr2	231411696	231412461
chr2	231925468	231925823
chr2	232876225	232876704
chr2	232988418	232988549
chr2	233351100	233353416
chr2	233354009	233360785
chr2	233361671	233361947
chr2	235501169	235501714
chr2	236164117	236164559
chr2	236166601	236169058
chr2	237609451	237609735
chr2	238239323	238240729
chr2	240892813	240896072
chr20	604959	605090
chr20	608423	610710
chr20	1501018	1503641
chr20	1503978	1504618
chr20	2692472	2693387
chr20	2752052	2752778
chr20	3237583	3241039
chr20	3732676	3734431
chr20	3749745	3750226
chr20	4759497	4759628
chr20	5911396	5911598
chr20	6051540	6052892
chr20	6121107	6123482
chr20	10670689	10670907
chr20	14220710	14220942
chr20	14336431	14337488
chr20	15699694	15700158
chr20	17557117	17557699
chr20	18056109	18059591
chr20	18144740	18147109
chr20	18147462	18147931
chr20	21105744	21106551
chr20	26208144	26208573
chr20	29427396	29427815
chr20	31715346	31715579
chr20	31967907	31968421
chr20	32357251	32362176
chr20	32582965	32585641
chr20	33685170	33686395
chr20	36540673	36544000
chr20	38217527	38217761
chr20	38601495	38602100
chr20	38673994	38674791
chr20	38926381	38929521
chr20	44152743	44153094
chr20	44180617	44180916
chr20	44181791	44182281
chr20	45469387	45471249
chr20	46010674	46010821
chr20	46021403	46022890
chr20	47783164	47783365
chr20	49567848	49568250
chr20	50568261	50568703
chr20	50569071	50569694
chr20	51020508	51020728
chr20	51541392	51543106
chr20	51918456	51919189
chr20	54475305	54476443
chr20	56579521	56580517
chr20	59933842	59934031
chr20	62475366	62476061
chr20	62816242	62818420
chr20	63253601	63255022
chr20	63651825	63653354
chr20	63653660	63653981
chr20	64042263	64042676
chr20	64079140	64080466
chr21	9947745	9949952
chr21	22200796	22203671
chr21	22993618	22994410
chr21	29939695	29939882
chr21	34669352	34670869
chr21	34745909	34746175
chr21	34882502	34882660
chr21	39612753	39613043
chr21	42932195	42936234
chr21	44711413	44711657
chr21	44932314	44932549
chr21	45404689	45406716
chr22	18573601	18573996
chr22	19878625	19881196
chr22	21421588	21421743
chr22	21513744	21513887
chr22	24603176	24604105
chr22	26658707	26658984
chr22	29315231	29315533
chr22	30248959	30249166
chr22	30255551	30257997
chr22	32354664	32354795
chr22	35835726	35836405
chr22	35838110	35840411
chr22	36383178	36383446
chr22	36586206	36586493
chr22	37097950	37098122
chr22	37148859	37149926
chr22	37241952	37242429
chr22	37242777	37244299
chr22	39014243	39015866
chr22	39017659	39017942
chr22	39212012	39214602
chr22	39472194	39474420
chr22	42343161	42344106
chr22	45008119	45008435
chr22	46085389	46087724
chr22	46088122	46088455
chr22	46533126	46533608
chr22	50305667	50307611
chr22	50673994	50675587
chr22_KI270733v1_random	135059	135815
chr3	8679558	8679832
chr3	8767283	8769411
chr3	9136175	9136362
chr3	9951767	9952490
chr3	11154269	11154889
chr3	13548583	13550272
chr3	14601991	14603374
chr3	16513111	16513996
chr3	18444340	18445606
chr3	24151877	24152135
chr3	24312992	24313454
chr3	24313918	24315849
chr3	27720924	27722399
chr3	37451852	37453020
chr3	37860105	37860401
chr3	37860716	37864244
chr3	38028497	38030189
chr3	38649131	38650092
chr3	42159613	42162068
chr3	46117474	46118269
chr3	46207615	46208067
chr3	46881748	46883133
chr3	48432283	48433928
chr3	49899320	49900384
chr3	49900817	49904313
chr3	50674418	50675767
chr3	52052735	52053558
chr3	52532573	52534717
chr3	54120819	54124031
chr3	57970250	57972019
chr3	64687532	64688670
chr3	69248326	69250201
chr3	69541562	69542839
chr3	72100547	72100927
chr3	75658137	75659082
chr3	98190904	98197315
chr3	104436696	104439980
chr3	104440377	104445493
chr3	111592170	111595308
chr3	111732536	111734653
chr3	113211175	113212581
chr3	123582901	123583285
chr3	126180140	126181039
chr3	130491882	130492040
chr3	130516995	130517383
chr3	132033859	132035029
chr3	134025995	134030366
chr3	143071691	143072323
chr3	159732404	159733831
chr3	159840168	159840615
chr3	168093483	168093825
chr3	169173618	169173763
chr3	170418426	170420961
chr3	183967395	183967657
chr3	184561780	184564303
chr3	185727071	185727639
chr3	188212722	188213680
chr3	189789640	189792995
chr3	197028594	197029895
chr4	946832	947031
chr4	1010962	1011310
chr4	1011629	1012820
chr4	1766963	1767988
chr4	2364645	2365073
chr4	4859721	4861775
chr4	7192575	7193281
chr4	7970369	7971455
chr4	13547338	13548030
chr4	15469913	15470338
chr4	15683764	15684601
chr4	16082183	16084053
chr4	17807386	17807819
chr4	25449806	25450463
chr4	25655198	25656087
chr4	27084737	27085096
chr4	48490179	48490384
chr4	54227481	54228195
chr4	54230068	54230728
chr4	56655414	56656323
chr4	57109319	57110741
chr4	74446557	74447272
chr4	76435198	76437234
chr4	76457368	76460351
chr4	76782246	76783111
chr4	76783413	76783553
chr4	80183664	80184617
chr4	81469035	81469318
chr4	85956492	85956838
chr4	89054781	89055307
chr4	89055880	89057143
chr4	89836937	89838226
chr4	109302499	109303131
chr4	112379416	112379803
chr4	112520730	112521220
chr4	114598419	114599878
chr4	116925901	116926233
chr4	118350079	118353452
chr4	121380295	121381012
chr4	121822224	121824310
chr4	122458478	122458643
chr4	123465769	123466001
chr4	124709677	124710266
chr4	127845331	127845556
chr4	133146636	133147682
chr4	134201455	134201891
chr4	134920486	134920656
chr4	137531917	137532883
chr4	138553043	138553588
chr4	139023456	139023641
chr4	144645895	144646032
chr4	145781624	145781958
chr4	147158366	147158497
chr4	163344035	163344487
chr4	164383097	164383795
chr4	169774735	169775294
chr4	175770926	175771476
chr4	176001334	176002521
chr4	177311435	177311829
chr4	182147315	182147507
chr4	182814702	182818488
chr4	182818815	182819490
chr4	182826090	182826264
chr4	182912070	182913620
chr4	182914068	182914405
chr4	182914731	182918001
chr4	186554951	186555653
chr5	53190	54183
chr5	1111342	1111987
chr5	1885033	1887584
chr5	2739524	2739687
chr5	7849994	7851244
chr5	14034278	14034429
chr5	19987820	19988180
chr5	24645020	24645201
chr5	25385928	25386387
chr5	34700118	34700614
chr5	36156619	36157256
chr5	38555025	38557627
chr5	41022542	41022729
chr5	59036815	59040425
chr5	64690267	64690703
chr5	66208626	66209072
chr5	69515047	69515201
chr5	73900825	73901532
chr5	74883260	74883432
chr5	76811689	76813303
chr5	76813616	76814953
chr5	77851951	77852858
chr5	80569552	80570725
chr5	80960142	80961287
chr5	81393708	81394403
chr5	82275141	82275441
chr5	83096233	83096609
chr5	83718920	83720895
chr5	84383887	84384980
chr5	91313191	91314302
chr5	96664490	96664858
chr5	114361367	114362229
chr5	115601679	115602599
chr5	116948375	116948593
chr5	124742867	124743638
chr5	127290239	127290911
chr5	138438854	138439558
chr5	141702393	141702541
chr5	143243829	143243961
chr5	143258882	143260316
chr5	145934724	145935039
chr5	145936323	145941520
chr5	151212156	151212594
chr5	151618582	151618971
chr5	154604261	154604392
chr5	154610601	154610779
chr5	157068034	157069854
chr5	157390082	157390449
chr5	167952883	167953483
chr5	170504117	170504315
chr5	170633306	170633622
chr5	171667580	171667914
chr5	173292787	173295121
chr5	174453890	174454480
chr5	176365048	176366727
chr5	177470474	177470872
chr5	177471451	177473701
chr5	178356697	178357046
chr5	178590337	178590717
chr6	1608875	1615382
chr6	1619633	1620418
chr6	3179982	3180165
chr6	3224356	3224818
chr6	3225748	3229950
chr6	3231333	3232107
chr6	3247450	3247707
chr6	3248089	3248479
chr6	7726096	7728587
chr6	9405667	9405806
chr6	13927261	13927524
chr6	15435646	15436624
chr6	27594532	27594794
chr6	27651154	27651558
chr6	29748218	29749368
chr6	29752292	29753250
chr6	29791684	29792838
chr6	29827764	29828489
chr6	29965173	29965764
chr6	29976515	29977302
chr6	30357866	30358143
chr6	30723601	30723774
chr6	30922914	30924171
chr6	30955434	30955784
chr6	31399390	31402117
chr6	31402434	31404727
chr6	31493987	31495399
chr6	31575601	31578340
chr6	32047464	32048010
chr6	35687571	35688990
chr6	36386844	36388010
chr6	37565912	37566364
chr6	37648860	37649269
chr6	41427648	41428615
chr6	41442989	41443365
chr6	41470199	41470659
chr6	42135996	42136893
chr6	42137201	42137556
chr6	42137916	42143772
chr6	42704171	42704542
chr6	43308482	43309096
chr6	44223207	44224647
chr6	45651256	45651868
chr6	45656369	45658155
chr6	52573241	52574113
chr6	56840893	56844253
chr6	70166301	70166432
chr6	72621343	72622677
chr6	75204029	75206640
chr6	77462613	77463396
chr6	77464052	77464428
chr6	77466374	77466657
chr6	77880294	77880460
chr6	83512116	83512578
chr6	90610709	90611482
chr6	99993514	99994322
chr6	106752066	106752639
chr6	108730789	108732403
chr6	116041923	116042054
chr6	116764723	116765701
chr6	117829824	117829995
chr6	119727957	119728890
chr6	121405420	121405613
chr6	125759389	125759645
chr6	125920257	125920745
chr6	125943361	125943564
chr6	131325730	131325974
chr6	131326323	131326774
chr6	131950759	131951315
chr6	138572252	138572478
chr6	144330870	144331844
chr6	148508727	148509252
chr6	148746387	148748092
chr6	149450864	149451659
chr6	150721234	150721396
chr6	151039521	151040945
chr6	152379904	152381259
chr6	152636294	152637312
chr6	153130303	153131729
chr6	157428203	157428835
chr6	158536281	158537410
chr6	166862198	166863016
chr7	3041981	3044266
chr7	4883149	4883643
chr7	5071718	5072528
chr7	5592225	5596677
chr7	5598061	5598835
chr7	6536654	6536875
chr7	7271361	7272354
chr7	7273115	7273370
chr7	10156809	10157011
chr7	20214911	20215096
chr7	20215434	20217658
chr7	22562937	22566571
chr7	22702512	22708940
chr7	26155326	26155714
chr7	26156079	26156284
chr7	26156713	26157137
chr7	27103745	27103912
chr7	27106459	27106909
chr7	27113415	27114028
chr7	27205211	27205544
chr7	27239341	27240722
chr7	27241144	27244192
chr7	29111924	29112697
chr7	29806317	29806964
chr7	33904166	33905816
chr7	34321199	34321421
chr7	36393073	36393522
chr7	38976087	38976377
chr7	45088055	45089448
chr7	45888760	45888912
chr7	50445375	50445899
chr7	62454679	62454866
chr7	68537535	68537694
chr7	72336580	72336842
chr7	85185854	85187092
chr7	87347843	87348384
chr7	87348785	87348947
chr7	87475338	87475975
chr7	87933766	87935256
chr7	92831420	92831779
chr7	99580049	99580747
chr7	99929167	99929561
chr7	100931483	100933766
chr7	100965872	100966926
chr7	101017347	101017566
chr7	101169570	101169870
chr7	102274189	102274974
chr7	109641429	109641876
chr7	109642188	109647330
chr7	114899153	114901863
chr7	116524678	116527961
chr7	116671693	116673490
chr7	117872217	117874041
chr7	124760847	124761596
chr7	130491707	130494215
chr7	130906938	130907103
chr7	142580996	142581462
chr7	148962874	148963276
chr7	149254446	149254637
chr7	149719357	149719803
chr7	150977693	150979432
chr7	151010604	151010846
chr8	1973211	1974449
chr8	6834294	6835870
chr8	8295740	8295871
chr8	8296399	8298199
chr8	12434827	12435040
chr8	17674285	17676342
chr8	22049034	22049361
chr8	23714383	23714864
chr8	26451619	26451775
chr8	27325291	27327342
chr8	29668730	29669271
chr8	32928119	32928285
chr8	37519980	37521578
chr8	38405526	38405668
chr8	41306077	41309841
chr8	41724426	41725966
chr8	48380294	48381074
chr8	48870112	48870479
chr8	52565160	52565690
chr8	53250892	53251950
chr8	54470273	54470411
chr8	71356322	71356639
chr8	71547464	71548091
chr8	72344926	72345060
chr8	72536725	72537680
chr8	73093013	73093315
chr8	73290313	73290573
chr8	75404470	75405029
chr8	76677780	76678385
chr8	90984566	90985803
chr8	98427041	98427369
chr8	103501150	103501773
chr8	104200252	104201309
chr8	104223274	104224359
chr8	106608839	106608970
chr8	109691383	109691738
chr8	111591114	111591527
chr8	113046135	113046434
chr8	120868751	120868965
chr8	122140135	122141531
chr8	123183225	123183777
chr8	127294320	127294626
chr8	127800548	127800722
chr8	129356486	129357005
chr8	130513071	130513452
chr8	141059507	141059958
chr8	143039157	143039985
chr8	143043125	143045657
chr8	143080303	143080534
chr8	143934332	143940228
chr8	143945748	143946540
chr8	143948664	143949667
chr8	143949990	143950852
chr8	144416317	144417948
chr9	2276653	2277671
chr9	4417279	4417896
chr9	4418315	4419388
chr9	5502278	5507548
chr9	13323006	13323193
chr9	23682153	23682984
chr9	23683347	23683479
chr9	23683887	23684504
chr9	23821332	23822134
chr9	35617076	35617514
chr9	35688196	35691392
chr9	35791003	35791941
chr9	35846067	35846710
chr9	62798906	62799237
chr9	62801949	62802988
chr9	72525621	72525800
chr9	76333035	76333952
chr9	77016150	77016345
chr9	96021350	96021800
chr9	96087176	96087307
chr9	97852008	97852140
chr9	98807404	98808772
chr9	107246691	107249229
chr9	107253376	107253533
chr9	107253868	107254429
chr9	109166902	109167478
chr9	109779879	109780688
chr9	111663567	111664324
chr9	113463705	113465135
chr9	113594058	113595956
chr9	114387247	114387928
chr9	115118207	115118870
chr9	117704422	117704870
chr9	120875427	120877882
chr9	125650097	125650329
chr9	126612108	126616817
chr9	126651950	126652113
chr9	129208637	129210410
chr9	132241516	132242554
chr9	132769848	132770466
chr9	133428764	133429027
chr9	133478775	133479607
chr9	133539462	133539602
chr9	134501255	134501437
chr9	136724649	136724825
chr9	137045374	137046643
chr9	137068749	137070589
chr9	137077119	137078803
chr9	137225202	137226661
chr9	137277805	137278822
chr9	137295612	137295786
chr9	137458389	137459276
chrX	281418	281578
chrX	476750	477482
chrX	2697010	2697234
chrX	2828662	2830603
chrX	8731043	8732412
chrX	8845356	8846653
chrX	13041422	13041553
chrX	13041960	13042244
chrX	13042627	13044470
chrX	18871471	18873504
chrX	19514963	19515496
chrX	28586256	28586806
chrX	36957326	36958065
chrX	39855393	39855697
chrX	44951191	44953726
chrX	44954384	44954608
chrX	45187172	45187402
chrX	45768884	45769556
chrX	46261064	46262086
chrX	46263789	46267868
chrX	46333252	46333459
chrX	47582430	47583583
chrX	51618551	51618982
chrX	51834465	51836945
chrX	54920849	54921901
chrX	66203536	66204349
chrX	69285917	69286052
chrX	70930630	70931124
chrX	71910181	71912262
chrX	87518057	87519681
chrX	87520123	87520356
chrX	87526090	87528551
chrX	97614463	97617307
chrX	101098213	101100123
chrX	101100477	101100631
chrX	103330389	103331196
chrX	103431255	103435167
chrX	103831516	103832400
chrX	107628543	107629703
chrX	107630042	107630333
chrX	107775687	107776188
chrX	115233175	115234344
chrX	118116343	118117317
chrX	136096437	136098230
chr1	1019631	1025919
chr1	7703763	7705919
chr1	21933448	21937798
chr1	22141858	22143811
chr1	26863137	26865165
chr1	29121415	29125210
chr1	43932892	43937110
chr1	45326559	45329428
chr1	58574024	58577835
chr1	61741646	61743793
chr1	68495695	68497522
chr1	70367314	70373462
chr1	94535987	94543961
chr1	145957298	145958026
chr1	150149312	150150871
chr1	151988842	151994516
chr1	153532817	153536535
chr1	155050645	155054038
chr1	156657200	156661475
chr1	168135568	168137627
chr1	180229207	180232265
chr1	200038927	200040104
chr1	209427519	209433094
chr1	227788356	227789854
chr1	233294179	233295737
chr1	242522880	242525488
chr10	3825739	3829179
chr10	5446608	5449943
chr10	11890741	11896649
chr10	28676648	28680587
chr10	49761598	49762371
chr10	60777970	60780943
chr10	73910763	73913091
chr10	86967460	86972152
chr10	93495738	93499276
chr10	95286684	95291392
chr10	103854213	103856056
chr10	114402395	114404988
chr11	2377014	2380010
chr11	16922832	16926222
chr11	35617944	35621471
chr11	36375980	36378420
chr11	64359141	64362786
chr11	69637965	69644943
chr11	94543527	94549330
chr11	94706115	94709249
chr11	134069028	134070110
chr12	2957997	2964838
chr12	4273505	4276177
chr12	7966500	7971255
chr12	24945141	24949524
chr12	55743056	55744976
chr12	55841110	55842985
chr12	105330613	105336007
chr12	120261121	120265754
chr12	122726431	122731151
chr13	95299644	95301961
chr13	109265436	109270721
chr13	113393352	113394086
chr14	33946112	33951479
chr14	73757338	73760182
chr14	105419413	105421689
chr15	38251332	38254758
chr15	41512832	41514313
chr15	63040834	63049678
chr15	72195647	72198334
chr15	83281799	83285915
chr15	89575468	89579012
chr16	3065083	3068059
chr16	23678433	23681073
chr16	46620160	46621665
chr16	57485102	57486491
chr16	68736843	68743518
chr16	69105599	69108619
chr16	71625886	71628536
chr16	77212080	77213380
chr16	89093513	89095146
chr16	89711874	89713693
chr17	7587172	7590089
chr17	35430975	35433223
chr17	38453334	38457277
chr17	58413464	58417528
chr17	66963681	66966524
chr17	75150458	75155200
chr17	75720682	75724508
chr17	76499188	76501773
chr17	81343059	81346823
chr18	31684028	31685990
chr18	77130760	77133366
chr19	33061520	33066026
chr19	41192568	41195641
chr19	47713318	47715155
chr19	53785574	53790980
chr19	55579542	55581335
chr2	10120110	10124629
chr2	15939907	15945413
chr2	27714376	27715794
chr2	43036670	43038398
chr2	47368933	47371904
chr2	85132700	85135655
chr2	96324993	96326210
chr2	113234830	113238820
chr2	127105387	127107884
chr2	169733391	169734910
chr2	171522340	171523803
chr2	172084521	172086936
chr2	172427184	172431769
chr2	219688526	219692233
chr2	237692213	237695291
chr2	240251303	240256362
chr20	4147956	4150614
chr20	36091514	36095391
chr20	44182753	44187575
chr20	45812560	45814556
chr20	62804454	62806680
chr21	31871819	31876171
chr21	42922140	42926174
chr22	19985998	19987173
chr22	20131178	20133456
chr22	32800732	32805770
chr3	19146532	19148633
chr3	48426861	48430585
chr3	69235807	69237248
chr3	129602165	129606711
chr3	138114585	138115895
chr3	161104313	161105479
chr3	165460385	165462409
chr4	7937286	7940228
chr4	40511363	40516420
chr4	83108537	83110524
chr4	142404161	142405597
chr4	182242839	182250400
chr5	2747522	2753758
chr5	9543885	9548154
chr5	10563110	10567451
chr5	41508678	41510973
chr5	52988253	52996503
chr5	74637191	74641466
chr5	74863270	74866997
chr5	76818035	76824778
chr5	132257284	132259502
chr5	139273609	139280624
chr5	157265771	157266932
chr5	177495172	177498514
chr6	31497696	31499347
chr6	33391233	33395243
chr6	47304347	47309974
chr6	49550271	49553431
chr6	80004620	80006191
chr6	99348734	99350224
chr6	106970958	106975987
chr6	132400362	132402116
chr6	154994391	154997202
chr7	2631960	2634517
chr7	16915800	16917707
chr7	47534766	47538297
chr7	94393837	94398125
chr7	100499228	100503461
chr7	101162376	101167226
chr7	128403835	128406512
chr7	131551395	131558274
chr7	140639649	140641446
chr7	158702866	158705851
chr8	8382298	8387234
chr8	10728743	10730879
chr8	13130685	13133346
chr8	13272270	13276623
chr8	23402161	23404199
chr8	26512090	26515481
chr8	27633287	27636131
chr8	28622760	28624564
chr8	42498278	42502297
chr8	57994100	57996248
chr8	79610905	79613940
chr8	81280061	81283071
chr8	127793960	127800191
chr8	143017362	143021380
chr9	8856217	8859072
chr9	69324354	69327349
chr9	91948132	91950612
chr9	109011312	109014220
chr9	111036395	111039797
chr9	112486049	112488099
chr9	121651185	121653083
chr9	124257033	124261671
chr9	125410449	125411599
chr9	127397173	127400007
chr9	129750486	129753348
chr9	134641400	134644790
chrX	68828618	68832645
chrX	134459857	134461383
chrX	136146878	136149215
chr12	65825743	65826181
chr19	44777993	44778182
chr20	45812121	45812283
chr8	27614346	27615079
chr9	136712693	136713004

## Sheet: S2
Chromosome	Start	Stop
chr1	180978	181215
chr1	904246	904684
chr1	923982	924230
chr1	941556	942248
chr1	976081	976299
chr1	1005935	1006329
chr1	1073878	1074218
chr1	1079736	1080131
chr1	1157526	1158241
chr1	1271492	1271807
chr1	1344663	1344794
chr1	1345143	1345908
chr1	1359028	1359543
chr1	1360184	1360477
chr1	1360916	1361990
chr1	1418466	1419183
chr1	1431367	1431828
chr1	1433503	1434114
chr1	1599800	1600541
chr1	1693898	1694277
chr1	1775978	1776633
chr1	1919790	1920015
chr1	1944209	1944347
chr1	2132832	2133193
chr1	2314297	2315246
chr1	2529756	2530205
chr1	3870276	3870642
chr1	6058819	6059060
chr1	6245719	6246083
chr1	6385046	6385730
chr1	6386184	6386362
chr1	6440303	6440784
chr1	6496910	6497902
chr1	7680072	7680732
chr1	7784312	7784636
chr1	7885424	7885558
chr1	8211791	8212003
chr1	8239997	8240327
chr1	8318166	8318488
chr1	8525445	8525825
chr1	8824789	8826149
chr1	9626799	9627088
chr1	9651638	9652420
chr1	9997265	9998021
chr1	10835797	10835943
chr1	10900109	10900559
chr1	11275438	11275969
chr1	11478944	11479341
chr1	12540210	12540422
chr1	15322860	15323593
chr1	15526292	15526445
chr1	15584230	15584934
chr1	15603207	15603582
chr1	16012859	16013304
chr1	16073218	16073905
chr1	16162685	16162899
chr1	16216525	16216684
chr1	16216990	16217417
chr1	16520755	16521409
chr1	16534639	16534775
chr1	16535318	16536139
chr1	16544630	16545533
chr1	16680509	16680674
chr1	16685779	16685982
chr1	16727689	16728275
chr1	16859404	16859896
chr1	16862386	16863131
chr1	16872109	16872501
chr1	16872847	16873530
chr1	16979952	16980689
chr1	18950405	18950822
chr1	18965239	18965393
chr1	19337100	19338197
chr1	19926865	19927450
chr1	20139716	20139998
chr1	20343132	20343507
chr1	20366440	20367029
chr1	20476374	20476532
chr1	20727953	20728346
chr1	21509027	21509733
chr1	21551655	21552033
chr1	21942736	21942947
chr1	22056054	22056268
chr1	22163405	22164034
chr1	22275638	22275805
chr1	22689252	22689436
chr1	22781022	22781153
chr1	22826812	22827267
chr1	23193196	23193462
chr1	23216477	23217851
chr1	23403515	23404039
chr1	23554472	23554859
chr1	23619349	23619837
chr1	23696380	23697022
chr1	24150073	24150579
chr1	24712407	24713266
chr1	24848574	24848705
chr1	25233578	25233820
chr1	25889896	25890223
chr1	26302513	26302801
chr1	26348926	26349227
chr1	26409063	26410013
chr1	26418599	26418879
chr1	26545976	26546194
chr1	26997969	26998154
chr1	27348841	27349830
chr1	27383064	27383307
chr1	27488495	27490920
chr1	27634112	27634634
chr1	27659498	27660314
chr1	27669475	27669748
chr1	28148335	28148753
chr1	28520746	28521965
chr1	28592347	28592908
chr1	28671833	28672053
chr1	30684938	30685279
chr1	31181697	31182384
chr1	31373346	31373508
chr1	31416751	31417066
chr1	31471963	31472307
chr1	31562640	31562852
chr1	31617720	31618511
chr1	32017699	32018600
chr1	32067555	32067951
chr1	32100870	32101037
chr1	32447798	32448197
chr1	32449113	32449464
chr1	32520724	32520970
chr1	32759813	32760051
chr1	32760492	32761215
chr1	32870735	32870866
chr1	32892875	32893888
chr1	32973065	32973242
chr1	33472188	33472323
chr1	34092487	34092700
chr1	34755149	34755324
chr1	34984450	34985706
chr1	35639053	35639265
chr1	35699882	35700051
chr1	35707549	35708416
chr1	36125052	36125405
chr1	36160863	36161428
chr1	37478497	37478628
chr1	37479324	37479462
chr1	37557010	37557255
chr1	37735147	37735462
chr1	37752873	37753153
chr1	38046465	38046659
chr1	38047073	38047927
chr1	38857647	38861552
chr1	39081232	39082075
chr1	39108301	39108609
chr1	39220581	39220993
chr1	39221315	39221728
chr1	39272936	39273892
chr1	39491015	39492026
chr1	39639283	39639986
chr1	39671668	39672341
chr1	39788274	39789528
chr1	40045053	40045301
chr1	40107501	40107881
chr1	40140696	40140979
chr1	40303572	40304144
chr1	40315619	40316042
chr1	40316839	40317086
chr1	40783455	40784586
chr1	40818417	40818645
chr1	40884067	40884612
chr1	40977383	40977663
chr1	41360620	41360955
chr1	41486745	41487064
chr1	42380438	42381001
chr1	43147486	43148263
chr1	43452255	43454557
chr1	44103681	44103911
chr1	44405227	44405742
chr1	44730910	44731175
chr1	44814089	44814536
chr1	45485377	45485578
chr1	45517520	45517651
chr1	46442917	46443177
chr1	46533109	46533393
chr1	47444209	47445220
chr1	47508151	47508611
chr1	47709208	47710119
chr1	47997251	47997696
chr1	48150210	48150410
chr1	50023616	50024207
chr1	50333328	50333656
chr1	51988613	51988990
chr1	52602227	52602870
chr1	52633067	52633450
chr1	53061928	53062903
chr1	53738849	53739681
chr1	54411423	54411728
chr1	54541912	54543023
chr1	54980438	54981049
chr1	57424307	57424473
chr1	58274610	58275017
chr1	58814505	58815159
chr1	59146589	59147116
chr1	59533065	59533359
chr1	59814256	59814454
chr1	59926502	59926704
chr1	63314480	63314758
chr1	63323514	63323739
chr1	63324480	63324615
chr1	63593215	63595028
chr1	64471423	64471734
chr1	64505393	64506052
chr1	65525476	65526200
chr1	65819292	65819788
chr1	66481079	66481328
chr1	66533215	66533802
chr1	67307437	67307895
chr1	68923612	68923830
chr1	69567266	69568292
chr1	70132880	70133443
chr1	70413905	70414179
chr1	71047647	71047789
chr1	74153842	74154083
chr1	74614359	74614597
chr1	75614992	75615123
chr1	75615547	75616117
chr1	77005114	77005352
chr1	77281900	77282177
chr1	79477946	79478446
chr1	79516927	79517235
chr1	81306192	81306380
chr1	82135924	82136905
chr1	83263487	83264034
chr1	85061884	85062684
chr1	85576092	85578613
chr1	85616197	85616340
chr1	85927138	85927348
chr1	87472477	87472668
chr1	88341663	88342118
chr1	89418226	89418624
chr1	89762837	89763679
chr1	89973790	89974135
chr1	90219607	90219775
chr1	93450649	93450909
chr1	93876260	93876550
chr1	94819198	94821874
chr1	95297897	95298182
chr1	96604453	96604694
chr1	98045096	98046174
chr1	98053263	98054285
chr1	99405560	99405801
chr1	99972355	99972491
chr1	100525427	100526055
chr1	102434734	102434922
chr1	104509997	104510151
chr1	104849459	104849608
chr1	105553132	105553429
chr1	108209030	108209414
chr1	110606346	110607334
chr1	110674618	110675231
chr1	111740391	111740842
chr1	111989854	111989996
chr1	112221343	112221836
chr1	112508126	112509257
chr1	112811851	112812161
chr1	114346199	114346338
chr1	115837894	115839764
chr1	116152317	116152570
chr1	116632867	116633014
chr1	120197227	120197452
chr1	121185814	121185967
chr1	121186374	121186643
chr1	121519045	121519637
chr1	122714447	122714616
chr1	122896233	122896374
chr1	123592250	123592381
chr1	123854136	123854298
chr1	124225310	124225441
chr1	124277856	124278042
chr1	124562379	124562554
chr1	124568520	124568655
chr1	125179188	125180318
chr1	125182315	125182507
chr1	143249785	143250291
chr1	143252990	143253389
chr1	143424801	143424942
chr1	143642772	143643735
chr1	143697919	143698124
chr1	143719820	143720852
chr1	143905271	143905888
chr1	144323206	144323860
chr1	144567762	144568226
chr1	144715845	144716302
chr1	144813676	144813992
chr1	145214411	145214820
chr1	145431635	145432000
chr1	145460075	145460377
chr1	145487996	145488375
chr1	145721080	145721231
chr1	146369961	146370311
chr1	147072816	147072947
chr1	148062105	148062261
chr1	148460481	148460621
chr1	149206483	149206614
chr1	149558108	149558787
chr1	149712020	149712155
chr1	150548113	150550654
chr1	150558100	150558948
chr1	151516237	151516890
chr1	151905733	151906339
chr1	153678937	153679227
chr1	153797486	153797706
chr1	154328718	154328973
chr1	154501633	154502185
chr1	154760647	154760920
chr1	155008362	155008813
chr1	155079815	155080051
chr1	155250620	155250766
chr1	155608361	155608496
chr1	155693781	155694362
chr1	155746143	155746310
chr1	155975258	155979785
chr1	156161227	156161515
chr1	156624577	156624740
chr1	156816501	156816634
chr1	157132354	157132559
chr1	157155990	157156141
chr1	157520771	157521001
chr1	158886191	158886463
chr1	159010047	159010247
chr1	159232290	159232503
chr1	160070008	160070851
chr1	160099170	160099313
chr1	160408268	160408438
chr1	161016091	161016685
chr1	161114770	161115281
chr1	161131341	161134463
chr1	161412180	161412678
chr1	161427173	161428477
chr1	161524938	161525252
chr1	161540561	161540746
chr1	162023440	162024339
chr1	164602373	164602576
chr1	165235381	165236087
chr1	165634268	165634687
chr1	166166451	166167480
chr1	166947463	166947733
chr1	167719466	167720141
chr1	167867545	167868043
chr1	169427008	169427646
chr1	169781072	169781351
chr1	169891610	169891818
chr1	172056021	172056214
chr1	175808389	175808573
chr1	175992319	175993058
chr1	177406505	177406804
chr1	178037720	178037920
chr1	179193670	179194054
chr1	179586218	179586738
chr1	179743658	179743924
chr1	180912520	180912985
chr1	181034061	181034391
chr1	181100291	181100422
chr1	181105552	181105839
chr1	183449589	183451403
chr1	184036625	184037672
chr1	185384374	185384655
chr1	186637264	186637762
chr1	186828721	186830008
chr1	187216860	187216991
chr1	187354136	187354344
chr1	190265453	190265588
chr1	190442951	190443540
chr1	190837030	190837676
chr1	191151625	191151769
chr1	191731644	191732102
chr1	192205984	192206491
chr1	194356305	194356683
chr1	194357583	194357899
chr1	194358250	194358474
chr1	196607952	196609025
chr1	196786143	196786995
chr1	196933450	196933998
chr1	197916015	197916449
chr1	198211433	198212063
chr1	199557041	199557274
chr1	200034931	200035638
chr1	200509457	200509594
chr1	200509906	200510044
chr1	201023132	201023643
chr1	201114417	201115036
chr1	201515714	201515887
chr1	201946225	201946864
chr1	202214072	202214713
chr1	202958641	202958931
chr1	203327189	203327968
chr1	203342416	203342610
chr1	203518617	203519380
chr1	203631087	203631223
chr1	204105406	204105556
chr1	204417343	204417631
chr1	205294949	205295568
chr1	205406460	205406800
chr1	205430581	205430973
chr1	205450379	205450987
chr1	205529222	205529384
chr1	206053242	206053584
chr1	206117419	206117811
chr1	206557013	206557607
chr1	207024716	207024965
chr1	207089759	207090727
chr1	207454378	207454793
chr1	209675071	209675623
chr1	209937876	209938737
chr1	209978857	209979270
chr1	210252948	210253196
chr1	210266024	210266402
chr1	210292146	210293241
chr1	210311356	210311800
chr1	211133716	211134082
chr1	211416357	211416907
chr1	211889280	211889900
chr1	212699189	212700727
chr1	213361354	213361656
chr1	214727572	214727761
chr1	214823919	214824527
chr1	214824870	214825138
chr1	216120282	216120675
chr1	216221390	216221558
chr1	216485820	216486015
chr1	216600938	216601554
chr1	218165279	218165541
chr1	219660778	219661143
chr1	219711096	219711232
chr1	219839523	219839797
chr1	220368270	220368575
chr1	220723242	220723373
chr1	220748343	220748643
chr1	221334781	221335049
chr1	222465152	222465421
chr1	223133951	223134142
chr1	223363948	223364733
chr1	224080038	224080174
chr1	225911277	225911653
chr1	225939673	225939847
chr1	225962397	225962882
chr1	225975598	225976021
chr1	226121425	226122786
chr1	226128194	226128540
chr1	226548861	226548992
chr1	227356900	227357115
chr1	227447322	227447682
chr1	228163323	228163536
chr1	228165037	228165422
chr1	228174573	228175043
chr1	228212622	228214380
chr1	228620970	228621120
chr1	228635279	228635710
chr1	228637641	228637795
chr1	228646680	228648580
chr1	229093392	229093573
chr1	229253008	229253369
chr1	229280560	229280691
chr1	230332686	230333061
chr1	230425906	230426679
chr1	231394677	231395083
chr1	231395708	231396559
chr1	231417372	231417825
chr1	233326982	233327292
chr1	233729768	233729929
chr1	233904751	233905357
chr1	234746323	234746740
chr1	235893082	235893619
chr1	236503427	236503781
chr1	236517177	236517372
chr1	237807006	237807236
chr1	239629479	239629944
chr1	239814091	239814222
chr1	240493021	240493584
chr1	241108061	241108319
chr1	241357137	241357317
chr1	241423851	241424468
chr1	241823678	241824081
chr1	243887320	243887765
chr1	244730658	244731063
chr1	244740864	244741302
chr1	244821701	244821873
chr1	244833814	244839103
chr1	244869099	244869587
chr1	245153268	245153399
chr1	245344656	245345866
chr1	245688067	245688516
chr1	246083303	246083614
chr1	247373034	247373274
chr1	247415957	247416418
chr1	247530881	247531171
chr1	247639354	247639853
chr1	247937190	247937491
chr1	248172266	248172462
chr1	248944076	248944411
chr1	248944871	248945823
chr10	547318	547449
chr10	746139	746306
chr10	784690	784977
chr10	789213	789441
chr10	3026443	3026574
chr10	3096167	3096796
chr10	3197659	3197818
chr10	3424249	3424457
chr10	3467167	3467409
chr10	3624765	3626155
chr10	3763251	3763831
chr10	3970647	3970788
chr10	4826230	4827039
chr10	5692214	5693081
chr10	6200827	6201638
chr10	6274979	6275242
chr10	7410399	7411039
chr10	7541496	7541840
chr10	8045111	8046614
chr10	8332254	8332812
chr10	10650931	10651064
chr10	11017557	11018405
chr10	11684371	11684687
chr10	11687077	11687254
chr10	11825897	11826664
chr10	11875232	11875528
chr10	13346284	13349555
chr10	13440417	13440566
chr10	13729414	13729795
chr10	13890927	13892120
chr10	14074389	14074632
chr10	14173665	14174130
chr10	14185436	14185707
chr10	14559825	14559956
chr10	14820421	14820705
chr10	14990973	14991188
chr10	15088413	15088790
chr10	15370711	15371265
chr10	15878338	15878510
chr10	16436418	16436717
chr10	16441225	16441706
chr10	17996804	17996937
chr10	18140191	18141497
chr10	18950972	18951556
chr10	21172849	21174978
chr10	22336120	22336884
chr10	22475911	22476480
chr10	22615960	22616166
chr10	23158332	23158464
chr10	23343652	23344690
chr10	23504141	23504283
chr10	24208882	24209879
chr10	25252925	25253494
chr10	25934019	25934956
chr10	26391829	26392088
chr10	26438599	26439165
chr10	26934129	26934267
chr10	27258806	27259099
chr10	27311656	27311826
chr10	27319731	27320057
chr10	27998501	27998939
chr10	28531561	28535087
chr10	28668442	28669590
chr10	28939612	28940260
chr10	32953656	32954088
chr10	35105410	35105541
chr10	35240283	35240419
chr10	36752276	36752592
chr10	42149032	42149718
chr10	42150102	42150946
chr10	42475795	42476238
chr10	42753442	42755354
chr10	42836893	42837258
chr10	43105218	43105532
chr10	43266471	43267139
chr10	43304613	43305205
chr10	43648169	43649172
chr10	43689852	43690481
chr10	44974708	44975339
chr10	45362313	45362592
chr10	45593872	45595160
chr10	45691153	45691341
chr10	46204658	46204825
chr10	47743750	47744261
chr10	47986257	47987109
chr10	50659940	50660176
chr10	50991138	50992263
chr10	52026947	52027100
chr10	52233131	52233348
chr10	52884252	52884399
chr10	54220891	54221050
chr10	54775584	54775716
chr10	54870507	54870980
chr10	55022843	55023203
chr10	55688656	55688877
chr10	58148921	58149082
chr10	58271268	58271504
chr10	58326941	58327154
chr10	59043769	59043905
chr10	59362421	59362893
chr10	60693149	60693646
chr10	61662942	61663341
chr10	64041500	64041821
chr10	64120517	64120659
chr10	64196873	64197286
chr10	64442053	64442194
chr10	64978884	64979311
chr10	67230882	67231113
chr10	67699771	67699959
chr10	67819382	67819530
chr10	68094304	68094452
chr10	68530219	68530552
chr10	68559859	68563130
chr10	68828250	68828504
chr10	69333585	69334125
chr10	69338048	69338376
chr10	69458344	69459126
chr10	69629953	69631172
chr10	70382072	70382577
chr10	70387507	70387638
chr10	71217328	71217711
chr10	71319294	71319962
chr10	71767447	71767648
chr10	73871673	73871841
chr10	74181513	74182058
chr10	74190396	74190889
chr10	75225942	75226140
chr10	75233840	75234116
chr10	75431425	75432672
chr10	76036196	76036410
chr10	76112175	76112578
chr10	77637584	77638179
chr10	78973289	78974542
chr10	79981466	79982427
chr10	80058444	80058804
chr10	80132449	80132940
chr10	80472034	80472176
chr10	80502376	80502758
chr10	80503404	80503667
chr10	84336771	84337662
chr10	85355378	85355509
chr10	85876749	85876969
chr10	86507699	86507846
chr10	86632034	86632307
chr10	86939314	86939448
chr10	86959664	86960453
chr10	87340448	87340610
chr10	87659620	87660491
chr10	88880163	88881203
chr10	89392139	89392532
chr10	89535445	89536082
chr10	89704708	89704987
chr10	90011260	90011468
chr10	90857586	90858420
chr10	91220616	91221242
chr10	91744989	91745326
chr10	91796539	91797177
chr10	91887275	91887866
chr10	92695749	92696133
chr10	92699635	92699950
chr10	93065978	93066110
chr10	93600923	93601512
chr10	93970166	93970943
chr10	93993623	93994499
chr10	95295283	95295679
chr10	96370108	96370239
chr10	96512878	96513858
chr10	96605932	96606308
chr10	97196168	97196614
chr10	97849705	97850065
chr10	98788559	98788697
chr10	99152821	99153079
chr10	99427771	99428070
chr10	99535208	99535652
chr10	99576136	99576402
chr10	99785430	99785613
chr10	100005262	100006374
chr10	100115138	100115271
chr10	100370614	100370996
chr10	100372846	100373261
chr10	100519058	100519842
chr10	100969074	100970236
chr10	101131267	101131730
chr10	101146936	101147340
chr10	101227021	101227332
chr10	101228848	101228979
chr10	101839692	101840217
chr10	102118713	102121410
chr10	102132435	102135281
chr10	102398977	102399457
chr10	102764722	102764853
chr10	102776306	102776725
chr10	103188242	103188635
chr10	103675904	103676480
chr10	103676822	103678221
chr10	104534000	104534254
chr10	105781347	105781495
chr10	106176445	106176580
chr10	107463640	107463919
chr10	107914455	107915330
chr10	108466155	108466333
chr10	108599357	108599530
chr10	108912067	108912350
chr10	110187708	110187913
chr10	110303344	110305455
chr10	110306014	110306151
chr10	110402175	110403479
chr10	110446852	110447091
chr10	110566523	110567152
chr10	112062477	112062806
chr10	112811767	112811990
chr10	112898879	112899100
chr10	113851763	113852619
chr10	114043243	114044167
chr10	114050119	114050427
chr10	114101066	114101215
chr10	114633960	114634591
chr10	114683816	114684733
chr10	114767742	114768485
chr10	115092764	115094041
chr10	115368127	115368712
chr10	116609394	116610054
chr10	116742057	116743089
chr10	117134457	117134669
chr10	117137114	117138265
chr10	117168388	117168542
chr10	119191687	119191953
chr10	119655491	119655696
chr10	119785927	119786107
chr10	119819006	119819147
chr10	120949245	120949883
chr10	122461098	122461931
chr10	123149566	123150261
chr10	123994963	123995720
chr10	124152806	124153389
chr10	124389043	124389226
chr10	124448725	124450277
chr10	125773883	125774253
chr10	126755989	126756267
chr10	128150268	128150470
chr10	130138780	130139216
chr10	130190408	130190853
chr10	132248762	132249002
chr10	132306828	132308960
chr10	132447184	132447539
chr10	133304979	133305206
chr10	133318569	133318737
chr10	133325328	133326043
chr10	133335121	133335558
chr11	350320	350780
chr11	351157	351813
chr11	554794	556291
chr11	560249	560655
chr11	738315	738496
chr11	744119	744625
chr11	830094	830922
chr11	849091	850437
chr11	1336917	1337083
chr11	1383089	1383598
chr11	1389278	1389442
chr11	1546476	1547505
chr11	2445059	2445209
chr11	3064235	3064471
chr11	3476685	3476859
chr11	3477324	3477466
chr11	3580966	3581212
chr11	3642250	3642642
chr11	4016812	4018187
chr11	5477629	5477875
chr11	5598738	5600010
chr11	6143819	6144063
chr11	6179167	6179573
chr11	7251975	7252452
chr11	7673275	7674650
chr11	7901238	7901578
chr11	8019013	8019772
chr11	8168660	8169110
chr11	8268417	8268631
chr11	8339398	8339760
chr11	9229480	9229783
chr11	9261117	9261440
chr11	9364773	9365062
chr11	9388709	9389165
chr11	9982935	9983242
chr11	10156063	10156412
chr11	10455193	10455660
chr11	10899157	10899382
chr11	10933985	10934558
chr11	11810607	11811505
chr11	12680049	12680295
chr11	12687672	12687882
chr11	13008822	13009858
chr11	14777759	14778265
chr11	16449495	16449729
chr11	16604769	16605596
chr11	16613964	16614259
chr11	17012842	17015486
chr11	17544077	17544754
chr11	19564375	19564612
chr11	19712156	19713195
chr11	20022869	20023575
chr11	20366404	20366789
chr11	21674847	21674978
chr11	21753054	21753407
chr11	22021614	22022086
chr11	22192524	22193658
chr11	22528717	22529230
chr11	22666519	22667064
chr11	23033683	23034005
chr11	27359209	27359459
chr11	27718183	27719321
chr11	28566990	28567121
chr11	30268704	30269189
chr11	30585826	30586522
chr11	31810157	31810729
chr11	32400096	32400265
chr11	32537530	32537831
chr11	33376009	33376750
chr11	33829150	33829594
chr11	34044792	34044929
chr11	34513325	34513710
chr11	36149267	36149717
chr11	36802029	36802255
chr11	38846590	38846764
chr11	39161364	39161822
chr11	39755127	39755392
chr11	40029404	40029685
chr11	40293819	40293986
chr11	42434839	42435224
chr11	43579229	43580058
chr11	43942138	43943366
chr11	44564872	44565231
chr11	44565678	44565937
chr11	44727038	44727955
chr11	44957136	44957280
chr11	45840883	45841071
chr11	45885621	45886157
chr11	46119219	46122857
chr11	46389640	46390059
chr11	46391377	46392527
chr11	46843101	46843619
chr11	47217389	47217695
chr11	47408630	47410249
chr11	47564768	47567016
chr11	47980198	47982213
chr11	49207987	49208503
chr11	49780831	49781091
chr11	56138385	56138814
chr11	56292634	56292765
chr11	56331977	56332210
chr11	57458352	57458674
chr11	57459012	57459149
chr11	57597822	57598638
chr11	57791270	57792982
chr11	58581434	58581771
chr11	59106588	59107346
chr11	59553393	59553591
chr11	60435498	60435701
chr11	61165280	61165514
chr11	61293884	61295507
chr11	61718797	61719441
chr11	61752306	61753046
chr11	62620393	62622025
chr11	62923834	62924175
chr11	62925281	62926143
chr11	63610694	63611404
chr11	63812970	63815338
chr11	63888108	63889888
chr11	63919144	63919281
chr11	63919708	63919862
chr11	64086210	64086341
chr11	64233677	64235692
chr11	64291609	64292318
chr11	64438881	64439679
chr11	64638110	64638413
chr11	64643432	64643790
chr11	64688667	64688861
chr11	64723324	64723649
chr11	64741775	64743921
chr11	64744223	64746014
chr11	64810883	64811037
chr11	64865201	64865343
chr11	64870639	64871615
chr11	65006549	65006826
chr11	65354248	65355873
chr11	65389690	65390081
chr11	65481063	65481220
chr11	65488031	65488207
chr11	65539389	65539644
chr11	65833631	65834257
chr11	65890261	65892348
chr11	65960959	65963261
chr11	66011644	66012529
chr11	66012855	66013229
chr11	66106554	66106871
chr11	66277876	66278646
chr11	66313136	66313364
chr11	66408711	66408931
chr11	67261227	67261907
chr11	67277426	67277568
chr11	67372365	67374233
chr11	67726558	67727111
chr11	67848180	67848370
chr11	67903295	67903435
chr11	68002940	68004072
chr11	68010567	68010819
chr11	68235503	68235688
chr11	68269446	68269636
chr11	68312176	68314829
chr11	68315161	68315449
chr11	68750132	68750478
chr11	68750964	68751472
chr11	69443637	69444098
chr11	69636262	69637226
chr11	70567866	70568521
chr11	71607358	71608100
chr11	71614865	71615002
chr11	71615326	71615795
chr11	71639472	71640275
chr11	71745889	71746311
chr11	72163135	72163415
chr11	72420882	72421214
chr11	72584269	72585098
chr11	72585514	72585645
chr11	72589957	72590652
chr11	72642119	72643447
chr11	72722007	72722170
chr11	73307160	73307353
chr11	73626018	73626149
chr11	73647659	73647965
chr11	74311309	74311928
chr11	74466697	74467652
chr11	74492508	74494341
chr11	74683503	74683833
chr11	75040714	75040894
chr11	75240822	75242360
chr11	75430183	75430548
chr11	75492038	75492242
chr11	75768566	75768982
chr11	77039678	77040051
chr11	77128287	77128445
chr11	78075329	78075460
chr11	78076437	78076957
chr11	78903394	78903544
chr11	80699360	80699535
chr11	82155728	82155866
chr11	82290110	82290455
chr11	82403334	82404283
chr11	82689760	82689943
chr11	82733315	82733778
chr11	83000622	83000811
chr11	83587727	83588103
chr11	83606670	83607021
chr11	85682484	85683108
chr11	88174845	88175316
chr11	88593445	88593808
chr11	88987054	88987371
chr11	89318562	89319338
chr11	89744247	89744526
chr11	90095387	90095634
chr11	93542966	93543725
chr11	93736099	93736395
chr11	94512210	94512735
chr11	94740635	94741083
chr11	95037463	95037612
chr11	95218755	95218913
chr11	96427031	96427651
chr11	98069240	98070204
chr11	98242962	98243096
chr11	98330801	98331053
chr11	98361762	98362331
chr11	99020593	99021184
chr11	101583217	101583952
chr11	101852682	101852881
chr11	101900917	101901181
chr11	102268959	102269235
chr11	102552836	102552967
chr11	102605416	102605745
chr11	102767874	102768271
chr11	104163771	104164477
chr11	104366499	104366742
chr11	107017728	107018531
chr11	107908457	107908592
chr11	107927792	107928080
chr11	109840084	109840504
chr11	110208835	110209254
chr11	111230674	111231053
chr11	111604608	111604947
chr11	111870579	111871821
chr11	112163322	112164078
chr11	112270475	112271498
chr11	112280333	112280505
chr11	114295849	114296062
chr11	114296549	114297280
chr11	114340471	114340610
chr11	114349212	114349457
chr11	114366828	114366967
chr11	115659160	115660004
chr11	115759838	115760193
chr11	116276531	116277102
chr11	117088930	117089087
chr11	117089480	117089658
chr11	117230507	117233687
chr11	117986105	117986255
chr11	118264045	118264193
chr11	118917306	118918028
chr11	118918602	118918919
chr11	118919260	118919615
chr11	118987760	118987977
chr11	119315427	119317124
chr11	119321652	119322083
chr11	119339891	119340586
chr11	119356529	119357075
chr11	119363771	119364186
chr11	119382013	119382144
chr11	119603252	119603387
chr11	119906853	119907099
chr11	119907469	119908077
chr11	120511287	120511632
chr11	121024156	121024423
chr11	122816742	122817099
chr11	122984235	122984598
chr11	123196015	123196258
chr11	124739959	124740588
chr11	125904134	125904467
chr11	126062417	126063248
chr11	126353312	126353653
chr11	126416796	126416951
chr11	127782305	127782543
chr11	128835846	128835988
chr11	129192017	129192172
chr11	129733508	129733782
chr11	129815815	129816601
chr11	129850738	129850959
chr11	133967583	133967714
chr11	134331984	134332760
chr12	11626	11857
chr12	203664	203835
chr12	757421	758199
chr12	1629454	1630352
chr12	1639514	1640270
chr12	1662730	1663175
chr12	1907965	1908476
chr12	1908888	1909173
chr12	2691295	2691543
chr12	2892480	2892936
chr12	3199890	3200255
chr12	3236742	3236892
chr12	3365891	3366310
chr12	3397840	3398136
chr12	4011226	4011421
chr12	4143066	4143266
chr12	4268954	4270070
chr12	4308317	4308586
chr12	6182667	6183502
chr12	6204326	6204459
chr12	6278344	6279260
chr12	6336030	6336222
chr12	6540380	6540542
chr12	6646974	6647369
chr12	6687233	6687600
chr12	6700497	6700688
chr12	6778750	6778950
chr12	6828399	6829198
chr12	6914555	6915434
chr12	6945802	6946293
chr12	7108315	7108454
chr12	7108791	7109243
chr12	7919586	7919821
chr12	7927844	7928218
chr12	7929317	7929452
chr12	7954970	7955167
chr12	7994505	7994655
chr12	8030668	8030821
chr12	8038815	8038946
chr12	8396563	8396730
chr12	9739523	9740186
chr12	9813965	9814317
chr12	10164937	10165470
chr12	10165773	10167246
chr12	10718739	10719039
chr12	10719493	10719900
chr12	11527573	11527781
chr12	11547110	11547623
chr12	11648595	11651631
chr12	12033208	12033442
chr12	12818055	12818273
chr12	13256036	13256210
chr12	15221224	15221408
chr12	15912368	15912695
chr12	16084883	16085271
chr12	16998566	16998714
chr12	18261477	18262311
chr12	18561969	18562455
chr12	19862454	19862713
chr12	20712979	20713548
chr12	21394900	21395509
chr12	21941503	21942287
chr12	22136336	22136980
chr12	23076217	23076599
chr12	23949881	23950364
chr12	24951448	24952032
chr12	30588480	30588768
chr12	30795990	30797336
chr12	30806709	30807516
chr12	30822526	30822985
chr12	31120655	31121185
chr12	31362343	31362718
chr12	31727843	31728971
chr12	31729276	31729677
chr12	31729995	31730184
chr12	32891599	32893122
chr12	32983764	32984116
chr12	34021947	34022114
chr12	34218669	34219147
chr12	34289608	34290722
chr12	34295759	34295966
chr12	34345538	34347739
chr12	34348596	34349422
chr12	34350441	34350895
chr12	34355051	34355355
chr12	34356549	34356965
chr12	34377385	34377632
chr12	38950380	38950554
chr12	39978397	39978741
chr12	40107911	40108129
chr12	40224574	40225060
chr12	42328133	42328358
chr12	44114211	44114369
chr12	44687020	44687383
chr12	44875956	44876353
chr12	45051012	45051165
chr12	45213759	45213943
chr12	45220674	45221559
chr12	45625689	45626001
chr12	45725882	45731555
chr12	46382925	46383316
chr12	48001351	48002515
chr12	48004363	48004561
chr12	48527953	48528358
chr12	48787405	48790010
chr12	48903648	48904359
chr12	48971391	48971833
chr12	48980850	48981603
chr12	48996946	48997260
chr12	49336802	49337602
chr12	49345136	49345341
chr12	49346114	49347126
chr12	49366213	49368442
chr12	49538047	49538180
chr12	49538794	49539179
chr12	49867451	49867616
chr12	49967363	49967808
chr12	50057206	50058145
chr12	50111447	50111632
chr12	50167831	50168215
chr12	50215154	50216136
chr12	50924734	50925473
chr12	51006018	51006319
chr12	51082304	51084122
chr12	51266065	51266202
chr12	51347595	51347958
chr12	51424845	51425062
chr12	51856088	51856326
chr12	51868946	51869590
chr12	52025608	52025776
chr12	52231608	52231801
chr12	52907239	52907456
chr12	52925798	52927024
chr12	52936751	52937119
chr12	52945175	52945393
chr12	53251622	53253241
chr12	53352065	53352296
chr12	53371613	53371943
chr12	53695340	53696344
chr12	53738416	53738956
chr12	53751141	53751920
chr12	53757038	53757216
chr12	53973446	53974964
chr12	53983634	53984507
chr12	53985092	53985351
chr12	53985998	53986427
chr12	54047530	54047692
chr12	54090471	54090649
chr12	54126082	54126492
chr12	54173419	54173738
chr12	54214977	54215159
chr12	54257188	54257319
chr12	54378593	54379667
chr12	54384551	54384694
chr12	54588392	54588551
chr12	54888616	54888852
chr12	55086972	55087298
chr12	55344090	55344699
chr12	55738659	55738879
chr12	55933544	55933809
chr12	55955509	55955849
chr12	56187829	56190742
chr12	56628775	56630885
chr12	57216450	57216581
chr12	57216891	57217462
chr12	57226967	57227186
chr12	57522052	57523943
chr12	57549797	57550525
chr12	57604712	57605106
chr12	57632421	57633153
chr12	57764836	57766851
chr12	57935859	57936408
chr12	57965926	57966345
chr12	59595689	59596627
chr12	59751436	59751567
chr12	60269443	60270015
chr12	60869562	60869693
chr12	61293991	61294133
chr12	61941473	61941810
chr12	62190874	62191597
chr12	63151021	63152172
chr12	63843409	63846570
chr12	63846920	63847247
chr12	64256711	64256848
chr12	64390424	64391046
chr12	65278223	65279507
chr12	65778795	65779017
chr12	66188907	66189447
chr12	66449863	66450206
chr12	67827810	67828219
chr12	68365149	68365300
chr12	70609781	70610365
chr12	72271924	72272470
chr12	72640091	72640426
chr12	73394961	73395203
chr12	74403111	74403272
chr12	75334649	75334838
chr12	75945115	75945553
chr12	76027089	76033296
chr12	77738675	77738843
chr12	81077807	81078898
chr12	82685988	82688718
chr12	83890360	83890497
chr12	84124690	84124831
chr12	84559266	84559563
chr12	85036368	85036920
chr12	85116003	85116388
chr12	86307596	86308046
chr12	87211020	87211201
chr12	87784081	87784572
chr12	89225777	89225937
chr12	89521247	89521918
chr12	90410763	90411384
chr12	91381638	91381946
chr12	92230527	92230864
chr12	93374663	93374864
chr12	94101871	94102326
chr12	94614731	94614865
chr12	94615382	94615783
chr12	94616224	94616391
chr12	94649147	94650998
chr12	94823068	94823201
chr12	96654245	96654621
chr12	96729390	96729731
chr12	96985676	96986134
chr12	98456901	98457327
chr12	98567366	98567498
chr12	98745769	98745988
chr12	99984419	99985305
chr12	101145893	101146490
chr12	102917354	102917608
chr12	103495735	103495960
chr12	104255601	104255732
chr12	104460140	104460556
chr12	104957129	104959045
chr12	105100496	105100691
chr12	105254155	105254343
chr12	106903441	106903666
chr12	108833226	108833367
chr12	108852357	108853031
chr12	108911762	108911926
chr12	109832911	109833849
chr12	110894649	110894780
chr12	111368083	111369738
chr12	111578118	111578249
chr12	111766111	111768201
chr12	111994869	111995000
chr12	112938296	112938752
chr12	113103998	113104320
chr12	113245644	113245845
chr12	113466756	113468480
chr12	114684668	114685247
chr12	115917036	115917194
chr12	116286518	116286812
chr12	116533464	116534479
chr12	116599434	116599698
chr12	116660454	116661032
chr12	116661630	116661773
chr12	116818810	116819607
chr12	116881217	116881399
chr12	119649528	119650033
chr12	119918404	119918860
chr12	120196334	120196624
chr12	120228710	120228841
chr12	120229162	120229656
chr12	120230376	120230531
chr12	120231071	120231284
chr12	120361652	120362130
chr12	120584347	120585020
chr12	121038847	121039171
chr12	121796902	121797061
chr12	122021428	122023189
chr12	122223146	122223389
chr12	122708729	122709023
chr12	122805657	122805854
chr12	122825856	122826148
chr12	122887218	122887491
chr12	122889453	122889679
chr12	123104727	123104878
chr12	124384910	124386136
chr12	124386478	124387144
chr12	124388185	124388809
chr12	124923185	124923867
chr12	124940377	124940531
chr12	125331244	125331375
chr12	130776457	130776683
chr12	130806375	130806612
chr12	130818597	130818998
chr12	130870767	130871710
chr12	131830359	131831220
chr12	132494021	132494311
chr13	17598786	17598983
chr13	17644855	17645036
chr13	17751972	17752150
chr13	17995781	17995964
chr13	19344666	19344952
chr13	19496796	19497176
chr13	19586709	19587269
chr13	19779252	19779790
chr13	20120884	20121095
chr13	20137091	20137237
chr13	20704532	20704674
chr13	20712495	20712670
chr13	20721478	20722154
chr13	20961515	20961777
chr13	21669472	21670883
chr13	21673630	21674176
chr13	21843398	21843656
chr13	22793355	22793527
chr13	22884432	22884921
chr13	23466454	23466817
chr13	24541615	24542347
chr13	24580904	24581035
chr13	24746863	24748057
chr13	24968046	24968400
chr13	25046936	25047427
chr13	25095875	25096366
chr13	25372097	25372372
chr13	26557723	26558227
chr13	27036229	27036374
chr13	27362279	27362670
chr13	27520808	27521108
chr13	27960707	27961138
chr13	28451816	28451958
chr13	28658022	28660648
chr13	28693907	28694046
chr13	28796482	28796683
chr13	29428219	29429037
chr13	29503048	29503211
chr13	29647670	29647807
chr13	29842232	29842478
chr13	29845423	29846096
chr13	30260058	30260410
chr13	30389120	30389303
chr13	30445598	30445869
chr13	30466305	30466485
chr13	30906212	30906490
chr13	31094530	31094661
chr13	32427362	32428119
chr13	33350185	33350880
chr13	36013818	36014173
chr13	36431546	36432212
chr13	36576751	36576906
chr13	36919492	36920437
chr13	38915758	38915912
chr13	40172180	40172534
chr13	40993779	40994014
chr13	40994371	40994988
chr13	41018701	41019139
chr13	41540436	41540595
chr13	42083375	42083796
chr13	43059379	43059670
chr13	43061351	43061482
chr13	43786029	43787475
chr13	43878268	43880801
chr13	43975779	43976135
chr13	44590050	44591510
chr13	45310743	45311105
chr13	45311456	45311694
chr13	45343587	45343768
chr13	45377431	45377864
chr13	45380778	45381642
chr13	45383070	45384084
chr13	46467177	46467825
chr13	46893960	46894408
chr13	49620398	49620558
chr13	50756828	50757141
chr13	52377732	52378063
chr13	52599758	52600636
chr13	52738696	52739319
chr13	52850919	52851063
chr13	56032769	56032903
chr13	57629616	57629866
chr13	57631372	57632021
chr13	58318328	58319094
chr13	58678298	58678585
chr13	61338937	61339426
chr13	62534574	62534827
chr13	63477648	63477805
chr13	63740523	63740800
chr13	63811294	63812078
chr13	64078467	64078954
chr13	66737652	66737787
chr13	66845161	66845370
chr13	66848623	66848759
chr13	66866284	66866824
chr13	66934378	66934606
chr13	67371221	67371565
chr13	67909539	67909670
chr13	68170955	68171189
chr13	68984767	68985180
chr13	70728474	70728605
chr13	71014633	71015011
chr13	71015333	71015534
chr13	71390258	71390599
chr13	71866521	71867522
chr13	73089922	73090228
chr13	74241533	74241894
chr13	75870533	75871123
chr13	76979736	76979893
chr13	78596208	78596339
chr13	78609275	78609708
chr13	79118798	79119490
chr13	79480745	79484785
chr13	80654804	80655079
chr13	80978760	80978922
chr13	82045214	82045843
chr13	82458152	82458354
chr13	82667267	82667671
chr13	83136754	83137023
chr13	83996294	83996727
chr13	84086313	84087320
chr13	84369771	84369902
chr13	84999667	85000048
chr13	85123401	85123568
chr13	85362939	85363661
chr13	86791599	86792547
chr13	86892092	86892380
chr13	87671092	87672761
chr13	87677839	87678115
chr13	87810522	87811195
chr13	88224283	88225003
chr13	91017843	91018047
chr13	91155108	91155441
chr13	91398660	91399194
chr13	92007913	92008487
chr13	92752541	92752913
chr13	93206750	93207033
chr13	94372474	94372605
chr13	94409515	94409646
chr13	94711121	94711620
chr13	95643109	95645002
chr13	96331791	96332119
chr13	97875082	97875312
chr13	98033108	98033491
chr13	98064118	98064539
chr13	98142370	98144569
chr13	98563448	98564177
chr13	98572425	98572748
chr13	98573211	98573369
chr13	100698173	100698507
chr13	101258359	101258748
chr13	101428302	101428640
chr13	101453874	101454079
chr13	102399998	102401118
chr13	103167293	103167584
chr13	103169270	103169454
chr13	103466091	103466297
chr13	103550189	103550358
chr13	105018850	105018990
chr13	105139787	105140181
chr13	105382909	105383180
chr13	105793022	105793529
chr13	106349229	106349462
chr13	106468169	106468634
chr13	107569257	107569595
chr13	108189536	108189764
chr13	108516111	108516320
chr13	109155544	109157398
chr13	109157940	109158074
chr13	109264621	109265028
chr13	109585242	109585397
chr13	110313009	110313521
chr13	110874375	110874735
chr13	112640694	112640825
chr13	112943165	112943880
chr13	113129976	113130529
chr13	113187142	113187284
chr13	113545829	113546496
chr13	113548358	113548866
chr13	113549216	113549525
chr13	113758977	113759492
chr13	114280813	114283176
chr14	18289608	18289887
chr14	19054424	19054783
chr14	19062599	19063183
chr14	19157142	19157371
chr14	19668432	19668675
chr14	19947462	19947796
chr14	20626698	20626836
chr14	20653246	20653987
chr14	20657875	20658083
chr14	20663316	20664349
chr14	20827293	20827892
chr14	21024204	21025922
chr14	21454268	21456104
chr14	21456425	21457003
chr14	22819818	22820433
chr14	24332392	24333381
chr14	24398890	24399480
chr14	24526008	24526381
chr14	24861344	24861582
chr14	25210169	25210716
chr14	25784478	25784820
chr14	25857565	25857875
chr14	28264368	28264838
chr14	28757073	28757231
chr14	28774223	28774434
chr14	28829385	28831774
chr14	29523823	29524280
chr14	30562589	30562847
chr14	30814903	30815034
chr14	30874153	30875427
chr14	31248167	31248481
chr14	32933039	32935200
chr14	33095878	33096036
chr14	33959919	33960730
chr14	34713353	34715051
chr14	36581140	36581634
chr14	36647802	36648443
chr14	36656133	36656396
chr14	37356598	37356835
chr14	41214963	41215094
chr14	41420109	41420455
chr14	43262123	43262479
chr14	43535333	43535560
chr14	43597984	43598338
chr14	45131243	45131821
chr14	45888874	45889258
chr14	46820217	46820737
chr14	47626351	47627100
chr14	49617177	49617413
chr14	50006878	50007270
chr14	50007918	50008549
chr14	50040105	50040483
chr14	50829480	50831845
chr14	51369076	51369584
chr14	51735863	51735994
chr14	51752151	51752339
chr14	53937238	53937373
chr14	53946690	53947084
chr14	53963482	53963698
chr14	54233943	54234079
chr14	54650682	54650980
chr14	54806078	54806250
chr14	55086003	55086160
chr14	55102636	55103140
chr14	56807772	56808350
chr14	56938076	56938485
chr14	56991929	56992348
chr14	58032700	58032950
chr14	58151698	58152727
chr14	58395691	58396336
chr14	58646150	58646281
chr14	59464427	59465554
chr14	59576396	59576821
chr14	60327757	60327939
chr14	60485732	60486108
chr14	60648624	60649999
chr14	63648384	63648528
chr14	64294014	64294626
chr14	64708535	64709375
chr14	64715988	64716291
chr14	64716687	64716828
chr14	65236249	65236475
chr14	65356789	65357363
chr14	65373318	65373631
chr14	68469179	68469424
chr14	68619552	68620173
chr14	70257943	70258161
chr14	70475070	70475638
chr14	70811894	70812626
chr14	71232019	71232185
chr14	71981922	71982143
chr14	72615059	72615433
chr14	72617625	72617765
chr14	73237900	73238367
chr14	73612248	73613154
chr14	75259383	75259879
chr14	76267768	76268081
chr14	77039982	77040179
chr14	77181767	77182258
chr14	77498117	77499668
chr14	77641863	77642190
chr14	77981111	77981261
chr14	80088617	80088923
chr14	80565415	80565562
chr14	80955010	80955511
chr14	82347587	82347876
chr14	82621696	82621973
chr14	85885642	85885981
chr14	85934494	85934659
chr14	88792203	88793332
chr14	89012061	89012514
chr14	89040546	89041050
chr14	89894122	89894253
chr14	90060294	90060779
chr14	90501050	90501398
chr14	91230704	91230835
chr14	91264411	91264876
chr14	91574044	91574581
chr14	94129322	94130175
chr14	94173579	94174819
chr14	96039063	96039995
chr14	99579393	99579864
chr14	99645044	99645585
chr14	99684381	99684810
chr14	99730211	99730342
chr14	100546562	100546868
chr14	101731979	101732116
chr14	102097346	102098259
chr14	102574518	102574893
chr14	103075269	103075670
chr14	103091396	103091720
chr14	103126919	103127530
chr14	103260291	103260696
chr14	103388908	103389126
chr14	103521056	103523231
chr14	103528400	103530396
chr14	104137997	104139733
chr14	104650137	104650474
chr14	104682814	104683006
chr14	104687587	104687765
chr14	104723831	104724571
chr14	104767298	104768027
chr14	104799913	104801425
chr14	104843632	104844393
chr14	105087023	105088218
chr14	105167668	105168999
chr14	105414969	105415287
chr14	105528277	105528458
chr14	106481789	106481962
chr14	106883095	106883603
chr14_GL000225v1_random	25572	25732
chr14_KI270725v1_random	137343	138249
chr15	19944196	19944701
chr15	20148064	20148332
chr15	20282570	20283000
chr15	20294723	20295533
chr15	20356607	20356783
chr15	21452028	21452401
chr15	21889567	21889707
chr15	22256887	22258399
chr15	22617294	22617603
chr15	22638071	22638284
chr15	23180106	23180468
chr15	23225947	23226104
chr15	25436526	25436900
chr15	26026618	26026785
chr15	26773276	26773407
chr15	27263947	27264080
chr15	28095889	28096049
chr15	28099506	28099637
chr15	28320768	28321957
chr15	28454669	28455251
chr15	29570203	29571320
chr15	29657136	29657418
chr15	29674334	29675813
chr15	29921615	29921797
chr15	30196092	30196256
chr15	30471139	30471338
chr15	30572902	30573038
chr15	31080809	31081024
chr15	32030648	32030787
chr15	34437109	34437437
chr15	34514286	34515159
chr15	34721837	34722033
chr15	34722426	34722565
chr15	37427295	37427484
chr15	38142390	38142809
chr15	40077089	40077240
chr15	40103457	40103598
chr15	40307448	40307658
chr15	40406670	40406810
chr15	40470494	40472245
chr15	40906716	40906931
chr15	41426685	41426816
chr15	42079507	42079638
chr15	42574881	42575028
chr15	42575642	42576008
chr15	42581389	42581541
chr15	42919717	42921429
chr15	44251962	44252099
chr15	45187512	45188713
chr15	45377867	45378786
chr15	47717166	47717670
chr15	48963062	48964138
chr15	50684250	50684689
chr15	50854339	50854582
chr15	51191241	51191830
chr15	52112369	52112961
chr15	52790128	52790760
chr15	53978515	53978646
chr15	54450483	54450663
chr15	55775883	55776041
chr15	56245918	56246049
chr15	58500826	58501080
chr15	58520896	58521529
chr15	58552139	58552616
chr15	58746812	58747074
chr15	58750190	58750621
chr15	59370389	59373996
chr15	59997083	59997251
chr15	60003670	60006654
chr15	60391608	60392270
chr15	60399191	60399421
chr15	62067615	62068594
chr15	62561469	62561907
chr15	62896231	62896570
chr15	62897404	62897688
chr15	63450160	63450520
chr15	64046137	64046817
chr15	64774799	64776103
chr15	65132206	65134408
chr15	65189930	65190061
chr15	66842045	66843045
chr15	67040038	67040247
chr15	67833777	67834202
chr15	67968065	67968286
chr15	68559428	68560006
chr15	68843835	68844129
chr15	68875685	68875885
chr15	68930727	68931475
chr15	68964441	68964589
chr15	69031735	69031942
chr15	69298880	69299430
chr15	70780982	70781215
chr15	71265832	71265988
chr15	72167498	72168016
chr15	72168473	72170397
chr15	72194514	72195014
chr15	72444117	72444333
chr15	72637138	72637269
chr15	73753010	73753253
chr15	73973258	73973903
chr15	74379356	74379681
chr15	74543077	74543446
chr15	75178580	75178937
chr15	75651550	75652038
chr15	75776521	75776693
chr15	75846448	75846642
chr15	76818848	76819519
chr15	77028067	77028214
chr15	77527587	77527899
chr15	77543188	77543343
chr15	78148395	78150848
chr15	79431831	79431988
chr15	79432345	79432684
chr15	79491421	79491879
chr15	81697308	81697559
chr15	82045351	82046109
chr15	82354657	82354799
chr15	82445635	82445838
chr15	82647706	82648011
chr15	82721653	82721973
chr15	83379236	83379509
chr15	84421597	84421768
chr15	84588260	84588486
chr15	84817141	84817607
chr15	84895403	84895586
chr15	86528195	86528495
chr15	88638835	88638990
chr15	88894645	88895552
chr15	89358837	89359014
chr15	89370299	89370543
chr15	89370888	89371791
chr15	89378776	89379875
chr15	89380344	89380643
chr15	89430624	89430761
chr15	89496444	89496612
chr15	89665463	89665912
chr15	89754429	89754823
chr15	89776232	89776806
chr15	90249537	90249930
chr15	90393561	90394456
chr15	90412251	90412416
chr15	90884052	90884703
chr15	92655147	92655818
chr15	92711321	92711801
chr15	92714454	92714957
chr15	93069212	93069452
chr15	93900186	93900533
chr15	94511881	94512077
chr15	95638484	95638999
chr15	96354067	96354809
chr15	96409341	96410089
chr15	96416335	96417482
chr15	96947784	96948314
chr15	97271252	97271397
chr15	97295907	97296376
chr15	97875087	97876048
chr15	97960776	97961139
chr15	98547827	98548867
chr15	99059253	99059778
chr15	99100482	99100613
chr15	99105142	99105408
chr15	99806035	99806765
chr15	99807144	99807279
chr15	99928533	99929013
chr15	100341691	100341925
chr15	100349874	100350179
chr15	100917843	100920241
chr15	100973364	100973800
chr15	101089080	101089231
chr15	101745445	101745617
chr15	101931033	101931164
chr15_KI270727v1_random	179388	179541
chr16	154318	154793
chr16	180459	180683
chr16	353309	353451
chr16	396887	398084
chr16	675453	675804
chr16	970602	970916
chr16	1378324	1380089
chr16	1843347	1843478
chr16	1929175	1929742
chr16	1941135	1941891
chr16	1991727	1992040
chr16	2135034	2135895
chr16	2148793	2149182
chr16	2339766	2340938
chr16	2817436	2817605
chr16	2842340	2842635
chr16	2858883	2859051
chr16	2906119	2907095
chr16	3008639	3009398
chr16	3078205	3078575
chr16	3089269	3090087
chr16	3129299	3129646
chr16	3171758	3171939
chr16	3184549	3184764
chr16	3643018	3643213
chr16	3715145	3718183
chr16	3960467	3961132
chr16	4270903	4274357
chr16	4308164	4308317
chr16	4374038	4374855
chr16	4937533	4937664
chr16	9115696	9115871
chr16	10991101	10991624
chr16	11328867	11329088
chr16	11560536	11560931
chr16	11668067	11669404
chr16	13957701	13958209
chr16	14286647	14286976
chr16	14306983	14308412
chr16	14308810	14309357
chr16	14364082	14364323
chr16	14835249	14835425
chr16	15153949	15154760
chr16	15155279	15155446
chr16	15395718	15396176
chr16	15897220	15898665
chr16	15949159	15950945
chr16	16233293	16233424
chr16	17469770	17471220
chr16	18401271	18401450
chr16	18946027	18946277
chr16	19412562	19412729
chr16	19413173	19413313
chr16	21300821	21301886
chr16	21503297	21503624
chr16	21513449	21513938
chr16	21514275	21514486
chr16	21515945	21516140
chr16	21521828	21522143
chr16	22619625	22619898
chr16	23182747	23183067
chr16	23836001	23836442
chr16	24610722	24610903
chr16	27318329	27318505
chr16	27547084	27547675
chr16	28277976	28278279
chr16	28292564	28292869
chr16	28623214	28623506
chr16	28712155	28712292
chr16	28945821	28945956
chr16	29075252	29075411
chr16	29082358	29082516
chr16	29876176	29877311
chr16	29900086	29900805
chr16	30068394	30068587
chr16	30104417	30104603
chr16	30194622	30194814
chr16	30928440	30928577
chr16	30948872	30949133
chr16	31142622	31142789
chr16	31148410	31148602
chr16	31215486	31215801
chr16	32085099	32086027
chr16	32741474	32741804
chr16	32885840	32886024
chr16	33027990	33028481
chr16	33028799	33029288
chr16	33128608	33128786
chr16	34582738	34583535
chr16	34594845	34596052
chr16	35207929	35208276
chr16	35255614	35255782
chr16	36101953	36102728
chr16	46389760	46390029
chr16	46632828	46633177
chr16	50467888	50468508
chr16	50478678	50478883
chr16	53052271	53052795
chr16	55599026	55599157
chr16	56190780	56192039
chr16	56662733	56663245
chr16	56676288	56676435
chr16	56989476	56989945
chr16	57300834	57301167
chr16	57417383	57418021
chr16	57619792	57621318
chr16	57759107	57759456
chr16	57759816	57759971
chr16	57798370	57798864
chr16	58053361	58053492
chr16	58126957	58127241
chr16	58463638	58463931
chr16	58983115	58983367
chr16	59564846	59564977
chr16	60522793	60523126
chr16	61917837	61918208
chr16	63388151	63388499
chr16	63617267	63618046
chr16	66406689	66406956
chr16	66925122	66925443
chr16	67000508	67001017
chr16	67028646	67031225
chr16	67150502	67150919
chr16	67163397	67164228
chr16	67244052	67244203
chr16	67326131	67327283
chr16	67393205	67393446
chr16	67481495	67481787
chr16	67644888	67645359
chr16	67652974	67653561
chr16	68448883	68449168
chr16	68528931	68529062
chr16	69384150	69386624
chr16	69407264	69407598
chr16	69723166	69724065
chr16	69965143	69965581
chr16	70188015	70188449
chr16	71358488	71358899
chr16	71425850	71426344
chr16	71607721	71608120
chr16	72961362	72961570
chr16	73036160	73036329
chr16	73046770	73047017
chr16	73170927	73171193
chr16	74774377	74774730
chr16	74775068	74775346
chr16	75150690	75150849
chr16	75272351	75272530
chr16	75827553	75828164
chr16	77788583	77788794
chr16	80620281	80620470
chr16	81092426	81092574
chr16	81093214	81093394
chr16	81096742	81096881
chr16	81180066	81181237
chr16	83899119	83900224
chr16	83926980	83927167
chr16	84144214	84146004
chr16	84312868	84313198
chr16	84498999	84499299
chr16	84500567	84501012
chr16	84502348	84502762
chr16	84531302	84531973
chr16	84819586	84821555
chr16	85169310	85169887
chr16	85235699	85236090
chr16	87381768	87385094
[truncated: 22,217 more rows]

## Sheet: S3
Chromosome	Start	Stop
chr1	851436	852091
chr1	2087104	2090040
chr1	2104412	2109946
chr1	2110355	2110574
chr1	2116016	2116363
chr1	2116801	2117780
chr1	12167032	12169732
chr1	14929824	14930042
chr1	24600912	24601843
chr1	24745415	24759812
chr1	25616062	25621963
chr1	25641744	25642141
chr1	26044105	26048432
chr1	26268300	26268945
chr1	26269251	26276306
chr1	26356140	26360450
chr1	28438157	28439680
chr1	31463575	31471466
chr1	31551556	31552538
chr1	31552874	31553603
chr1	32315904	32316644
chr1	33176181	33176538
chr1	36417289	36417452
chr1	36481414	36482915
chr1	78004321	78007119
chr1	89566736	89566994
chr1	93771507	93775377
chr1	107682750	107683181
chr1	107685176	107685519
chr1	107685825	107688534
chr1	110389114	110391068
chr1	110958245	110964970
chr1	111196586	111200632
chr1	117340369	117340914
chr1	117363266	117380814
chr1	117382818	117387816
chr1	117390528	117392927
chr1	120664109	120665314
chr1	148283171	148283761
chr1	148284143	148284358
chr1	152106209	152111830
chr1	152514526	152516208
chr1	161085131	161086564
chr1	161086895	161089550
chr1	165896632	165897257
chr1	165897625	165898754
chr1	174964667	174965169
chr1	174965671	174966000
chr1	174966457	174966788
chr1	180522593	180525002
chr1	181141996	181142528
chr1	184473412	184473695
chr1	202007047	202008241
chr1	203800426	203800692
chr1	203908039	203909459
chr1	204489199	204489411
chr1	207822469	207823514
chr1	207823870	207824050
chr1	220689984	220695435
chr1	220695908	220696315
chr1	229995895	229996636
chr1	230057821	230059221
chr1	234450983	234451552
chr1	234709345	234709709
chr1	234710372	234710975
chr1_KI270706v1_random	81996	84313
chr10	1044025	1046584
chr10	14597082	14597442
chr10	14675562	14677743
chr10	22633353	22633848
chr10	35195159	35197424
chr10	44975741	44978820
chr10	50577715	50580417
chr10	60137658	60137888
chr10	60995678	60996356
chr10	60996674	61002038
chr10	62049132	62051875
chr10	77850209	77852309
chr10	77854266	77857318
chr10	87874007	87874373
chr10	92238720	92239355
chr10	94284965	94287088
chr10	95711449	95715133
chr10	96270704	96271511
chr10	99927177	99927982
chr10	99928312	99929655
chr10	101939576	101939769
chr10	103557644	103559733
chr10	114165229	114166123
chr10	121989147	121996225
chr10	124936694	124937000
chr10	126377341	126377840
chr10	126379759	126388601
chr11	9739836	9739993
chr11	9740914	9741291
chr11	19522864	19523951
chr11	27383056	27384125
chr11	27384465	27385408
chr11	33721137	33723238
chr11	34353936	34354315
chr11	34354625	34357977
chr11	38314086	38315101
chr11	57646750	57649906
chr11	65291920	65292336
chr11	65420923	65436091
chr11	65436518	65437810
chr11	65742671	65744434
chr11	65814900	65815357
chr11	65816569	65818181
chr11	70038498	70039393
chr11	70039716	70040273
chr11	70041795	70042112
chr11	70077974	70079269
chr11	70241842	70244303
chr11	71240602	71240986
chr11	71241150	71244167
chr11	71283801	71285066
chr11	74130497	74134019
chr11	75044988	75047189
chr11	78275503	78281158
chr11	78296317	78296534
chr11	92930945	92931287
chr11	94774214	94774642
chr11	100677237	100678421
chr11	104956366	104958420
chr11	104959075	104960287
chr11	104963317	104968543
chr11	104969194	104969537
chr11	105040291	105045293
chr11	105062478	105071547
chr11	110380263	110380817
chr11	110381119	110381307
chr11	111814362	111814668
chr11	111908771	111912005
chr11	120327394	120327710
chr11	122416196	122423148
chr11	122439686	122440905
chr11	124757810	124763313
chr11	126406195	126411109
chr12	3069456	3071086
chr12	8681275	8685073
chr12	12465470	12466190
chr12	29223704	29226463
chr12	32486172	32486969
chr12	32684647	32687120
chr12	43544594	43552865
chr12	46125541	46127289
chr12	46262017	46264184
chr12	50508415	50509103
chr12	51909379	51909740
chr12	55972349	55973583
chr12	57048581	57050075
chr12	57231899	57232294
chr12	64782562	64782748
chr12	68971319	68971477
chr12	80265150	80266028
chr12	92137532	92145817
chr12	92880254	92880875
chr12	95178490	95178658
chr12	111592902	111593539
chr12	114673440	114674019
chr12	114675067	114675439
chr12	114676215	114684398
chr12	114713808	114715445
chr12	119168685	119170809
chr12	119175723	119178559
chr12	119178812	119186484
chr12	121943665	121944884
chr13	37608231	37609321
chr13	39023637	39023852
chr13	44172992	44174753
chr13	48232502	48236946
chr13	48974146	48984254
chr13	64854457	64854746
chr13	98988282	98988901
chr13	102701444	102704341
chr13	109779198	109782007
chr13	112694396	112694762
chr13	113567457	113567867
chr14	51635433	51638370
chr14	67241403	67244684
chr14	68682040	68683399
chr14	69771526	69772413
chr14	73047141	73048160
chr14	74949112	74956283
chr14	75072112	75072605
chr14	88470143	88470523
chr14	88470885	88473946
chr14	92800021	92801345
chr14	92801757	92802241
chr14	95650639	95653210
chr14	102125763	102126971
chr14_GL000009v2_random	43248	44300
chr15	30983360	30992619
chr15	31002079	31002319
chr15	33110816	33114298
chr15	34152385	34154787
chr15	40511248	40512228
chr15	41584457	41586488
chr15	49040079	49046945
chr15	51334455	51338606
chr15	51360353	51362008
chr15	51377286	51380037
chr15	51381149	51381342
chr15	52007654	52008360
chr15	74199886	74203499
chr15	74357861	74368065
chr15	80614986	80617101
chr15	81338246	81338579
chr15	85047432	85047620
chr15	88639075	88640226
chr15	101246802	101247131
chr16	1296112	1301297
chr16	11823966	11829516
chr16	25141721	25149090
chr16	48360579	48366645
chr16	48527278	48530569
chr16	56931679	56937566
chr16	57796301	57797952
chr16	85559598	85560749
chr16	85561548	85563032
chr17	1574124	1574596
chr17	2375255	2375907
chr17	9644094	9649335
chr17	9671061	9671218
chr17	11999537	12002240
chr17	16648873	16649692
chr17	27530647	27530865
chr17	35891040	35894280
chr17	35906050	35906282
chr17	40934850	40936661
chr17	44108223	44108565
chr17	44108979	44109291
chr17	44109662	44111215
chr17	44120793	44124038
chr17	47253440	47257431
chr17	49971184	49971719
chr17	49971903	49973794
chr17	60599182	60605558
chr17	63872390	63872556
chr17	75087962	75093140
chr17	75094113	75094365
chr17	79023263	79027937
chr17	79045823	79046641
chr17	80170065	80170606
chr17	82837320	82840474
chr17	83083452	83083724
chr17	83103163	83103872
chr18	2588920	2589505
chr18	3015499	3016147
chr18	3016626	3017413
chr18	3268734	3270189
chr18	3383152	3383392
chr18	3411668	3416228
chr18	5540557	5541216
chr18	36427721	36427896
chr18	48963370	48963909
chr18	50650441	50650720
chr18	54219398	54219700
chr18	63087689	63091201
chr19	1111990	1112228
chr19	1582016	1582188
chr19	3669161	3669813
chr19	3681500	3683347
chr19	4209177	4210823
chr19	4233898	4236735
chr19	4516847	4517845
chr19	5562747	5567930
chr19	5633487	5634005
chr19	8688818	8689046
chr19	12943337	12943615
chr19	17711185	17712483
chr19	18303856	18304237
chr19	18304665	18305481
chr19	18386228	18390255
chr19	38819846	38820988
chr19	39559615	39562466
chr19	39602489	39607587
chr19	39655927	39657120
chr19	39704551	39704786
chr19	42733447	42740406
chr19	42760288	42765667
chr19	42852234	42852503
chr19	42878884	42879153
chr19	42905261	42905545
chr19	42911651	42917922
chr19	43077269	43078288
chr19	43079040	43079218
chr19	43079524	43082639
chr19	43180943	43182673
chr19	43183014	43186495
chr19	43200040	43201357
chr19	43201770	43205605
chr19	43220108	43220563
chr19	43264731	43265234
chr19	43265613	43265961
chr19	43266479	43267402
chr19	43267732	43269469
chr19	45478128	45479148
chr19	47226356	47232720
chr19	49021958	49022994
chr19	49023734	49024254
chr19	49031528	49032427
chr19	49035308	49035574
chr19	49036435	49037285
chr19	49043855	49044473
chr19	49044808	49046085
chr19	49046394	49047481
chr19	49048008	49048912
chr19	49049911	49050538
chr19	49055037	49055816
chr19	49056002	49062919
chr19	50755338	50755990
chr19	50763761	50767098
chr19	50767674	50768236
chr19	52995086	52998288
chr19	53006374	53012938
chr19	53044684	53048421
chr19	55075647	55078265
chr19	57651504	57653177
chr2	15908704	15913031
chr2	16620173	16620669
chr2	16621037	16621423
chr2	16621752	16623051
chr2	16623398	16623587
chr2	46816856	46818678
chr2	73085420	73088458
chr2	73088902	73089662
chr2	73552686	73554531
chr2	86692968	86695121
chr2	108656309	108656646
chr2	108657270	108657885
chr2	108658718	108658903
chr2	136214669	136214875
chr2	142877127	142881255
chr2	151521685	151522224
chr2	163169673	163170318
chr2	169069629	169071594
chr2	171228718	171231540
chr2	178284909	178285598
chr2	178285950	178286231
chr2	186843539	186843944
chr2	187504323	187505261
chr2	187509551	187513589
chr2	188299366	188300061
chr2	190181961	190182517
chr2	203014859	203019233
chr2	218402635	218402792
chr2	222424110	222426325
chr2	234450358	234453564
chr2	236569905	236570861
chr20	766720	768806
chr20	33792419	33793183
chr20	35201775	35202146
chr20	40980725	40984631
chr20	40985541	40985992
chr20	50059720	50059924
chr20	50247783	50248035
chr20	50258191	50259981
chr20	51221078	51222109
chr20	56803046	56804433
chr21	15733627	15733898
chr21	17744960	17748130
chr21	32756364	32756521
chr21	34836518	34839921
chr21	36542058	36542762
chr21	39728027	39728383
chr21	39728695	39728882
chr21	39750877	39755877
chr21	39756179	39756919
chr21	41181086	41186679
chr21	41187097	41188480
chr21	41189227	41189760
chr22	11897452	11898297
chr22	11899742	11900026
chr22	25070176	25072936
chr22	35380958	35383974
chr22	36913587	36918394
chr22	41091742	41097062
chr22	49935058	49935274
chr22	49948295	49949006
chr3	11252700	11254610
chr3	12985118	12985296
chr3	12985626	12987152
chr3	12990701	12990874
chr3	13937358	13941323
chr3	15347374	15348221
chr3	16760832	16762076
chr3	50269232	50271499
chr3	72051219	72051377
chr3	72411815	72412289
chr3	72418194	72418710
chr3	72420397	72421316
chr3	72421710	72422673
chr3	72425486	72430487
chr3	72431854	72433894
chr3	72434757	72434972
chr3	72435628	72435828
chr3	72437400	72448153
chr3	72449264	72458933
chr3	86961643	86962152
chr3	86968041	86968258
chr3	86979716	86991818
chr3	105857056	105859372
chr3	105859723	105871283
chr3	111069580	111080484
chr3	111080876	111081613
chr3	111674110	111680202
chr3	112331829	112335784
chr3	112408109	112409068
chr3	112423336	112425024
chr3	113897623	113898669
chr3	123791322	123793905
chr3	138827057	138831536
chr3	141432188	141432962
chr3	150417448	150418077
chr3	155024178	155026341
chr3	155026734	155027051
chr3	155027361	155027682
chr3	184160374	184160646
chr3	184161055	184161543
chr3	185299243	185304252
chr3	193911581	193912616
chr3	193912996	193913175
chr3	194706781	194709735
chr3	194840817	194843537
chr3	194850218	194852037
chr3	195115230	195117952
chr3	195147879	195149103
chr3	196144403	196144950
chr3_GL000221v1_random	22918	23512
chr4	6693919	6694942
chr4	8580535	8585022
chr4	10609182	10611702
chr4	37453188	37458065
chr4	37981280	37982324
chr4	37995719	37995908
chr4	37996222	37996478
chr4	39480842	39481510
chr4	41539080	41539337
chr4	47484780	47494086
chr4	49493527	49494982
chr4	53587917	53588137
chr4	53588831	53592148
chr4	56677013	56681633
chr4	85474530	85478722
chr4	86933076	86946324
chr4	86946696	86948863
chr4	88757595	88758882
chr4	102339471	102345825
chr4	112297409	112297676
chr4	121764818	121766529
chr4	140237119	140238050
chr4	140257322	140257538
chr4	151225924	151227833
chr4	152943398	152946904
chr4	152947207	152947683
chr4_GL000008v2_random	167373	167994
chr4_GL000008v2_random	168367	169236
chr4_GL000008v2_random	169807	170278
chr5	16508470	16508840
chr5	31936139	31938878
chr5	35201215	35201889
chr5	38586143	38587218
chr5	38587850	38596383
chr5	39099237	39099726
chr5	39418247	39425571
chr5	39458903	39459065
chr5	39459530	39462170
chr5	65475238	65475455
chr5	65477156	65483345
chr5	67028624	67031651
chr5	83009480	83011794
chr5	87267135	87280672
chr5	87281372	87284699
chr5	87292478	87293065
chr5	87293464	87294200
chr5	95706555	95707624
chr5	96958117	96961467
chr5	98999638	99000737
chr5	100864844	100865011
chr5	109917477	109919148
chr5	119272593	119272835
chr5	119273899	119274322
chr5	126359733	126368502
chr5	149060678	149062531
chr5	149063489	149064862
chr5	150112103	150112284
chr5	155087373	155092738
chr5	172607744	172607903
chr5	173653738	173654742
chr5	173805592	173806298
chr5	173879869	173880560
chr5	173887472	173900140
chr5	173900457	173901314
chr5	173901673	173902172
chr5	173902597	173903258
chr5	180330172	180330788
chr6	3747504	3752700
chr6	3789059	3789252
chr6	11109515	11112525
chr6	24871651	24877704
chr6	25217207	25218530
chr6	26053436	26056903
chr6	26066098	26067493
chr6	35491994	35492221
chr6	36600330	36600587
chr6	41061673	41065030
chr6	41196285	41197999
chr6	41198387	41201064
chr6	41210347	41214793
chr6	52907992	52909934
chr6	52992592	52992749
chr6	53141856	53149277
chr6	81550575	81551247
chr6	85449015	85454004
chr6	85454377	85454870
chr6	87088332	87089173
chr6	87089516	87095083
chr6	87098733	87099570
chr6	87111089	87111929
chr6	87131436	87131612
chr6	87176242	87177143
chr6	87208598	87211269
chr6	87213724	87222856
chr6	87223564	87225133
chr6	87227682	87228547
chr6	87230760	87231057
chr6	87232346	87233514
chr6	106511943	106515612
chr6	106541204	106541934
chr6	113431942	113433377
chr6	117679997	117681464
chr6	117683512	117683729
chr6	122609638	122613831
chr6	134087722	134088809
chr6	134089189	134090202
chr6	134170260	134176482
chr6	134537325	134537687
chr6	134538221	134540013
chr6	137811651	137811951
chr6	137824027	137824192
chr6	137824518	137824766
chr6	137828286	137829557
chr6	140436256	140436467
chr6	142297466	142298946
chr6	142300458	142308088
chr6	144149591	144153091
chr6	150686284	150688727
chr6	151293331	151293645
chr6	151353285	151354952
chr6	152129486	152131673
chr6	157515149	157515829
chr6	168311748	168316583
chr6	168317971	168320674
chr7	1044089	1044934
chr7	1046975	1047242
chr7	1530660	1537188
chr7	1537504	1539851
chr7	1540609	1540897
chr7	5995057	5995624
chr7	6268430	6268786
chr7	12589513	12595133
chr7	16661218	16666942
chr7	16667347	16668081
chr7	16668393	16669422
chr7	16669865	16670729
chr7	17302578	17303424
chr7	23246724	23247725
chr7	47551867	47557332
chr7	73170485	73171209
chr7	73171706	73171927
chr7	73173256	73174306
chr7	73174842	73175054
chr7	74718860	74719074
chr7	74719507	74728452
chr7	75217619	75217842
chr7	100432490	100432718
chr7	102492609	102492920
chr7	102591771	102592039
chr7	128115308	128115504
chr7	128242297	128242686
chr7	134549097	134550781
chr7	135148144	135150854
chr7	137995869	138002112
chr7	149462003	149463035
chr7	149477261	149477816
chr7	151629275	151632130
chr7	152535331	152538411
chr8	739019	739213
chr8	15505263	15506635
chr8	17497064	17502882
chr8	19677281	19683637
chr8	22222350	22224760
chr8	29595646	29596281
chr8	29597252	29597739
chr8	66453483	66454774
chr8	80680430	80681766
chr8	100475716	100478323
chr8	100478645	100480081
chr8	102409047	102409209
chr8	102895394	102895568
chr8	102898369	102898959
chr8	102903672	102906285
chr8	133567421	133567786
chr8	133634761	133634951
chr8	142679572	142681937
chr9	573359	573742
chr9	5230867	5231236
chr9	5231540	5233495
chr9	17930385	17934492
chr9	33162500	33162664
chr9	33441880	33443060
chr9	36583785	36585090
chr9	87501319	87502272
chr9	89743104	89744763
chr9	91714069	91714843
chr9	110574933	110580345
chr9	116153743	116159756
chr9	116160290	116160674
chr9	116161006	116161796
chr9	120411383	120411948
chr9	123926236	123926416
chr9	123927127	123927576
chr9	127541836	127542506
chr9	127850595	127851318
chr9	127851742	127854606
chr9	128078316	128078531
chr9	128298306	128299777
chr9	131707978	131708951
chr9	133834338	133834504
chrUn_KI270742v1	53367	54044
chrUn_KI270744v1	5611	6178
chrX	2752115	2753569
chrX	40263001	40265820
chrX	40266744	40267358
chrX	43654680	43661494
chrX	43662824	43663214
chrX	52355495	52355677
chrX	52355986	52360036
chrX	66015555	66017814
chrX	66018128	66018324
chrX	84750879	84751693
chrX	91779786	91781918
chrX	111267191	111267865
chrX	129926068	129927254
