# Supplementary material for: Dynamic and distinct histone modifications facilitate human trophoblast lineage differentiation
Source: Sci Rep. 2024 Feb 24;14:4505. doi: 10.1038/s41598-024-55189-0 (PMC10894295; doi:10.1038/s41598-024-55189-0)
Supplement: Supplementary file 2 — Supplementary Table 2. [file 41598_2024_55189_MOESM2_ESM.xlsx]

## Sheet: E1
Chromosome	Start	Stop
chr1	1419642	1421249
chr1	3611848	3611989
chr1	9651638	9652420
chr1	10835797	10835943
chr1	16073218	16073905
chr1	16167479	16168218
chr1	17488103	17490777
chr1	17618584	17618717
chr1	19031972	19036061
chr1	20343132	20343507
chr1	20366440	20367029
chr1	23216477	23217851
chr1	24720422	24721552
chr1	27599419	27600236
chr1	27634112	27634634
chr1	28812315	28812509
chr1	30684938	30685279
chr1	34781092	34782610
chr1	36125052	36125405
chr1	39691187	39691733
chr1	40316839	40317086
chr1	43270178	43271923
chr1	43932892	43937110
chr1	44617184	44617428
chr1	45315754	45322838
chr1	47433235	47434788
chr1	51989377	51990700
chr1	54564582	54565413
chr1	56818552	56819405
chr1	59814256	59814454
chr1	63651809	63651972
chr1	63652354	63652843
chr1	64471423	64471734
chr1	70374031	70375017
chr1	79006250	79006674
chr1	88778930	88780175
chr1	88780970	88781329
chr1	94121624	94122238
chr1	98210436	98210844
chr1	105553132	105553429
chr1	109197740	109198385
chr1	110606346	110607334
chr1	113979104	113980980
chr1	113981362	113981721
chr1	114152462	114153188
chr1	115179856	115185304
chr1	149917539	149917829
chr1	151987366	151988393
chr1	156891994	156896701
chr1	157520771	157521001
chr1	157993339	157994224
chr1	158113363	158113611
chr1	162822382	162822856
chr1	166947463	166947733
chr1	173637790	173639484
chr1	173640223	173640359
chr1	179141564	179143016
chr1	183449589	183451403
chr1	183451754	183452181
chr1	202214072	202214713
chr1	202642935	202644043
chr1	203342416	203342610
chr1	204195889	204196371
chr1	204213430	204214319
chr1	204684952	204685763
chr1	205529222	205529384
chr1	206507054	206508136
chr1	208239824	208240163
chr1	209649191	209653093
chr1	209675071	209675623
chr1	214824870	214825138
chr1	219660778	219661143
chr1	221334781	221335049
chr1	223701587	223703527
chr1	224529319	224529580
chr1	239997606	239998307
chr10	3257089	3257476
chr10	3257916	3258448
chr10	5595074	5596079
chr10	17228672	17229125
chr10	17229481	17230823
chr10	35607817	35608049
chr10	43375078	43375431
chr10	43375757	43376508
chr10	46375673	46375975
chr10	46376550	46376745
chr10	47483079	47484129
chr10	47990271	47990538
chr10	47990860	47990991
chr10	48465462	48466648
chr10	49608572	49611190
chr10	49613182	49613432
chr10	49613808	49615387
chr10	49687698	49689111
chr10	62374017	62374745
chr10	69801504	69802908
chr10	70478149	70479256
chr10	73647558	73648554
chr10	76036196	76036410
chr10	76112175	76112578
chr10	83759407	83759587
chr10	86966479	86966667
chr10	90918512	90921068
chr10	95263648	95264158
chr10	99785430	99785613
chr10	101123288	101123626
chr10	101146936	101147340
chr10	101217260	101217537
chr10	108599357	108599530
chr10	117168388	117168542
chr10	122876032	122876393
chr10	127934881	127935020
chr10	128210437	128210933
chr10	132482021	132482961
chr10	133325328	133326043
chr10	133335121	133335558
chr11	1546476	1547505
chr11	6258768	6260359
chr11	8931927	8933325
chr11	13281395	13281624
chr11	13354215	13354509
chr11	13355100	13355368
chr11	13358369	13358673
chr11	13360263	13360499
chr11	13365424	13365672
chr11	13366589	13366852
chr11	13369544	13369840
chr11	13372077	13372483
chr11	13374016	13374281
chr11	13375551	13375835
chr11	13376570	13376805
chr11	13378254	13378512
chr11	13381085	13381329
chr11	13385628	13385847
chr11	13386515	13386846
chr11	16606984	16607904
chr11	35138816	35141183
chr11	36516312	36516924
chr11	45921894	45925008
chr11	49177729	49178083
chr11	57321827	57322504
chr11	57426730	57427075
chr11	57458352	57458674
chr11	57460461	57460999
chr11	57482818	57483207
chr11	59708764	59710554
chr11	61718797	61719441
chr11	64643432	64643790
chr11	65833631	65834257
chr11	69013159	69013502
chr11	69294118	69298492
chr11	69425716	69426992
chr11	72584269	72585098
chr11	72585514	72585645
chr11	76321743	76322534
chr11	78361823	78362007
chr11	78362462	78363197
chr11	102552836	102552967
chr11	102605416	102605745
chr11	114340471	114340610
chr11	115659160	115660004
chr11	116276531	116277102
chr11	117198250	117202959
chr11	117876396	117876947
chr11	119363771	119364186
chr11	119832825	119833959
chr11	128890329	128892685
chr11	129020763	129021495
chr11	129021800	129024114
chr11	129815815	129816601
chr11	129858583	129861891
chr12	3169003	3169148
chr12	4273505	4276177
chr12	6372721	6373383
chr12	6914555	6915434
chr12	6915789	6916773
chr12	7842761	7843207
chr12	8038815	8038946
chr12	9407226	9407382
chr12	10337493	10338390
chr12	20818477	20825742
chr12	31120655	31121185
chr12	31933871	31934391
chr12	49538794	49539179
chr12	50247347	50249818
chr12	51424845	51425062
chr12	51820573	51822423
chr12	52145879	52147271
chr12	52190100	52190364
chr12	52190691	52192302
chr12	52937639	52942124
chr12	53751141	53751920
chr12	54142405	54143911
chr12	55707548	55708253
chr12	57896363	57897016
chr12	71439238	71440836
chr12	75982784	75983887
chr12	110936592	110939176
chr12	113208812	113209153
chr12	113209572	113210035
chr12	113463629	113464335
chr12	113465360	113465698
chr12	113772711	113773582
chr12	116533464	116534479
chr12	117098327	117099741
chr12	131830359	131831220
chr13	22793355	22793527
chr13	22794120	22794569
chr13	23570678	23571600
chr13	27006665	27006995
chr13	27034801	27035459
chr13	29503048	29503211
chr13	30906212	30906490
chr13	35855105	35855587
chr13	43063050	43063335
chr13	43064121	43064400
chr13	45377431	45377864
chr13	45380778	45381642
chr13	45383070	45384084
chr13	46464283	46466761
chr13	46467177	46467825
chr13	52738696	52739319
chr13	64880637	64880786
chr13	87671092	87672761
chr13	95552403	95554017
chr13	106377201	106377411
chr13	106484468	106484876
chr13	110484016	110485461
chr13	112968627	112969366
chr13	113187142	113187284
chr14	21024204	21025922
chr14	25008599	25010543
chr14	25031782	25032593
chr14	33565128	33565753
chr14	34043464	34043641
chr14	50893306	50896382
chr14	50896733	50898164
chr14	53849587	53850669
chr14	54643915	54646288
chr14	58646150	58646281
chr14	96039063	96039995
chr14	99580632	99582135
chr14	102552338	102553920
chr14	105486899	105488811
chr15	22617294	22617603
chr15	45450256	45450619
chr15	58544601	58547315
chr15	67946625	67948037
chr15	69031735	69031942
chr15	74416838	74417326
chr15	78641050	78641484
chr15	80251649	80252315
chr15	88256304	88257897
chr15	90893257	90894228
chr15	98547827	98548867
chr15	99486337	99486906
chr16	705262	705799
chr16	3938845	3939453
chr16	4386260	4388213
chr16	4935011	4937191
chr16	8589567	8590491
chr16	14399861	14403106
chr16	15434536	15435321
chr16	15858092	15858393
chr16	19392331	19393755
chr16	27547084	27547675
chr16	31202421	31202717
chr16	47926295	47928044
chr16	50467888	50468508
chr16	66361296	66365005
chr16	82627155	82627863
chr16	83968280	83968691
chr16	85235699	85236090
chr16	87162485	87162616
chr16	87202095	87203289
chr16	89052390	89053511
chr16	89575009	89577165
chr17	4485802	4486231
chr17	4498454	4500526
chr17	4583983	4584861
chr17	6070123	6071499
chr17	6238174	6238810
chr17	6373993	6375139
chr17	6713353	6714095
chr17	6979056	6979292
chr17	7444805	7446271
chr17	7590701	7590852
chr17	10291845	10292714
chr17	19744685	19745256
chr17	31449060	31451508
chr17	38464962	38465826
chr17	40523170	40524742
chr17	41101878	41102705
chr17	41622034	41624636
chr17	42682512	42683370
chr17	45241287	45241972
chr17	56596887	56598023
chr17	56710262	56711039
chr17	58339200	58340214
chr17	65221110	65222045
chr17	72420287	72420814
chr17	72421556	72421760
chr17	72422145	72422934
chr17	72430793	72431097
chr17	74208270	74208425
chr17	74453664	74454474
chr17	74736878	74737748
chr17	77450030	77452844
chr17	78392716	78394007
chr17	78509492	78510635
chr17	79810032	79810641
chr17	81097681	81097941
chr18	961808	962010
chr18	13824193	13824327
chr18	61582235	61582385
chr18	63476903	63477573
chr18	70336678	70337132
chr18	73325416	73325912
chr19	290737	291302
chr19	751066	752600
chr19	1167171	1169172
chr19	1776190	1776507
chr19	2720398	2721741
chr19	3275313	3275995
chr19	3366172	3367386
chr19	4304542	4305372
chr19	4597521	4598527
chr19	5292861	5294143
chr19	5436432	5437286
chr19	5548891	5550613
chr19	5550975	5551934
chr19	6532787	6533061
chr19	7505825	7506129
chr19	7862232	7862526
chr19	8148733	8149947
chr19	8333674	8335712
chr19	8610529	8610934
chr19	9936142	9936770
chr19	10575577	10577360
chr19	15862574	15863277
chr19	18611698	18611890
chr19	18612519	18613102
chr19	36032538	36032886
chr19	38229367	38229621
chr19	38252803	38253342
chr19	38596300	38596803
chr19	39084032	39084410
chr19	39306918	39308404
chr19	39498974	39499231
chr19	39518745	39520139
chr19	40224640	40224830
chr19	40489250	40490233
chr19	41173824	41176195
chr19	41218337	41222914
chr19	41223371	41223502
chr19	41223953	41224534
chr19	41939912	41941036
chr19	44718444	44718772
chr19	45601208	45602170
chr19	46638845	46639904
chr19	46860331	46864326
chr19	50205491	50206847
chr19	50556430	50556731
chr19	50818135	50818370
chr19	50968202	50968663
chr19	51016988	51017806
chr19	51549789	51551026
chr19	51551387	51552279
chr19	53898338	53898659
chr19	53961786	53962989
chr19	55173265	55174059
chr19	55174409	55175118
chr19	55303786	55304029
chr19	55369452	55370413
chr2	9235066	9236118
chr2	11109143	11111703
chr2	16168727	16169642
chr2	16608783	16609151
chr2	26847572	26848424
chr2	44934423	44935830
chr2	44955520	44955706
chr2	47043084	47043629
chr2	58114744	58114961
chr2	58115398	58118832
chr2	69306503	69307529
chr2	87457261	87458389
chr2	101983819	101984572
chr2	121902310	121903509
chr2	138780145	138780304
chr2	148875266	148877150
chr2	169423548	169423866
chr2	180983684	180984623
chr2	180984946	180985361
chr2	207047339	207048228
chr2	218880196	218880743
chr2	219308362	219309404
chr2	232988418	232988549
chr2	233351100	233353416
chr2	233419414	233420045
chr2	235501169	235501714
chr2	237609451	237609735
chr2	240892813	240896072
chr20	608423	610710
chr20	3732676	3734431
chr20	3749745	3750226
chr20	3795366	3798712
chr20	3800738	3801070
chr20	3801519	3801813
chr20	3802138	3802465
chr20	10670689	10670907
chr20	21105744	21106551
chr20	25057217	25058532
chr20	32457194	32457727
chr20	38159546	38160204
chr20	38161570	38162080
chr20	38217527	38217761
chr20	44181791	44182281
chr20	44745753	44746294
chr20	45469387	45471249
chr20	46010674	46010821
chr20	47783164	47783365
chr20	51020508	51020728
chr20	62475366	62476061
chr20	63651825	63653354
chr20	63653660	63653981
chr21	29939695	29939882
chr21	39612753	39613043
chr21	45003804	45004456
chr21	45404689	45406716
chr22	10747336	10747475
chr22	10747809	10748610
chr22	24603176	24604105
chr22	26658707	26658984
chr22	30248959	30249166
chr22	36869172	36870375
chr22	37097950	37098122
chr22	37148859	37149926
chr22	39017659	39017942
chr22	45284699	45284830
chr22	46085389	46087724
chr22	46088122	46088455
chr22	46262706	46262863
chr3	8679558	8679832
chr3	8680911	8681997
chr3	11154269	11154889
chr3	12003906	12005148
chr3	13548583	13550272
chr3	14601991	14603374
chr3	24312992	24313454
chr3	24313918	24315849
chr3	25427649	25428709
chr3	37451852	37453020
chr3	38649131	38650092
chr3	49899320	49900384
chr3	57970250	57972019
chr3	69248326	69250201
chr3	69541562	69542839
chr3	98190904	98197315
chr3	104436696	104439980
chr3	104440377	104445493
chr3	111592170	111595308
chr3	111732536	111734653
chr3	132033859	132035029
chr3	141940559	141941141
chr3	154428531	154429227
chr3	183115979	183116564
chr3	188212722	188213680
chr3	193836631	193837489
chr3	196795828	196795976
chr3	197028594	197029895
chr4	4859721	4861775
chr4	16082183	16084053
chr4	27084737	27085096
chr4	41256954	41257881
chr4	54227481	54228195
chr4	54230068	54230728
chr4	81469035	81469318
chr4	112379416	112379803
chr4	133146636	133147682
chr4	145781624	145781958
chr4	153204704	153204919
chr4	182814702	182818488
chr4	182818815	182819490
chr4	182826090	182826264
chr4	182912070	182913620
chr4	188411817	188412374
chr5	53190	54183
chr5	59299832	59301026
chr5	73451137	73451908
chr5	76811689	76813303
chr5	76813616	76814953
chr5	83718920	83720895
chr5	91313191	91314302
chr5	96664490	96664858
chr5	114361367	114362229
chr5	135191164	135191834
chr5	135491846	135491988
chr5	138438854	138439558
chr5	139392231	139392414
chr5	139393466	139395060
chr5	141680766	141682948
chr5	141702393	141702541
chr5	142618433	142621337
chr5	143258882	143260316
chr5	154475246	154479129
chr5	157390082	157390449
chr5	160311955	160312966
chr5	161546597	161547178
chr5	167952883	167953483
chr5	171450643	171451326
chr5	173292787	173295121
chr5	174336724	174338233
chr5	174453890	174454480
chr6	1619633	1620418
chr6	3224356	3224818
chr6	3225748	3229950
chr6	3231333	3232107
chr6	13927261	13927524
chr6	15435646	15436624
chr6	30922914	30924171
chr6	30955434	30955784
chr6	31575601	31578340
chr6	37648860	37649269
chr6	41427648	41428615
chr6	41470199	41470659
chr6	42135996	42136893
chr6	42137201	42137556
chr6	42704171	42704542
chr6	43246683	43247249
chr6	45651256	45651868
chr6	45656369	45658155
chr6	70166301	70166432
chr6	72621343	72622677
chr6	77462613	77463396
chr6	77464052	77464428
chr6	77466374	77466657
chr6	106752066	106752639
chr6	108730789	108732403
chr6	129492709	129493934
chr6	131326323	131326774
chr6	149450864	149451659
chr6	151039521	151040945
chr6	157428203	157428835
chr6	166862198	166863016
chr7	5071718	5072528
chr7	5295937	5296454
chr7	7271361	7272354
chr7	7273115	7273370
chr7	20214911	20215096
chr7	22355785	22357721
chr7	22562937	22566571
chr7	27239341	27240722
chr7	27241144	27244192
chr7	32298435	32299295
chr7	36393073	36393522
chr7	44072800	44074098
chr7	48113332	48114278
chr7	50445375	50445899
chr7	55067375	55067532
chr7	74606596	74606943
chr7	93574833	93575206
chr7	100931483	100933766
chr7	101017347	101017566
chr7	101362845	101364049
chr7	108454880	108456784
chr7	109641429	109641876
chr7	114899153	114901863
chr7	128201225	128201604
chr7	128709092	128711553
chr7	128712224	128712499
chr7	131551395	131558274
chr7	142580996	142581462
chr7	142884527	142885694
chr7	143361798	143363019
chr7	149254446	149254637
chr7	149719357	149719803
chr7	150977693	150979432
chr8	1816773	1816905
chr8	1973211	1974449
chr8	6561556	6561922
chr8	8296399	8298199
chr8	10728743	10730879
chr8	11564203	11564668
chr8	13272270	13276623
chr8	26045650	26046187
chr8	29668730	29669271
chr8	32547445	32549176
chr8	37519980	37521578
chr8	38553015	38554245
chr8	66127106	66128632
chr8	71356322	71356639
chr8	96145549	96145707
chr8	104200252	104201309
chr8	109973910	109975517
chr8	121639370	121640923
chr8	122140135	122141531
chr8	123183225	123183777
chr8	127612670	127613022
chr8	130513071	130513452
chr8	141230348	141230716
chr8	143945748	143946540
chr8	144332189	144332663
chr9	842751	843693
chr9	5502278	5507548
chr9	13323006	13323193
chr9	84340037	84340706
chr9	88342012	88342393
chr9	88342859	88342990
chr9	107246691	107249229
chr9	113463705	113465135
chr9	115118207	115118870
chr9	126651950	126652113
chr9	129282504	129282809
chr9	131545888	131547055
chr9	137277805	137278822
chrX	2697010	2697234
chrX	10158283	10158731
chrX	13041422	13041553
chrX	13041960	13042244
chrX	13937922	13938895
chrX	18871471	18873504
chrX	30309053	30309534
chrX	37905700	37906016
chrX	39855393	39855697
chrX	44951191	44953726
chrX	45768884	45769556
chrX	46263789	46267868
chrX	66203536	66204349
chrX	70930630	70931124
chrX	87520123	87520356
chrX	97614463	97617307
chrX	100644283	100644928
chrX	115233175	115234344
chrX	136096437	136098230
chrX	153884849	153886503
chr1	9687004	9690874
chr1	11856887	11859596
chr1	16150461	16158937
chr1	26410439	26413601
chr1	29121415	29125210
chr1	40978593	40982891
chr1	44799874	44807067
chr1	45326559	45329428
chr1	58574024	58577835
chr1	58781035	58784004
chr1	59814873	59815783
chr1	64469736	64470760
chr1	70367314	70373462
chr1	81699500	81701906
chr1	94535987	94543961
chr1	94922596	94928843
chr1	145994716	145997135
chr1	151510662	151514246
chr1	153607883	153613622
chr1	154324760	154326786
chr1	156571080	156572579
chr1	156657200	156661475
chr1	201396897	201400051
chr1	205447396	205450073
chr1	205679743	205681047
chr1	209427519	209433094
chr1	223712156	223717122
chr1	227945324	227949213
chr1	243487524	243490644
chr10	21416022	21419052
chr10	29142635	29144157
chr10	46556117	46556973
chr10	47988850	47989810
chr10	47991333	47991898
chr10	80407573	80409643
chr10	93495414	93499276
chr10	95286684	95291635
chr10	99782678	99785061
chr10	103276511	103279500
chr10	114402395	114404988
chr10	114630564	114632519
chr10	124091894	124094333
chr10	133356921	133358031
chr11	2377014	2380010
chr11	11620123	11621977
chr11	13277758	13280908
chr11	19776867	19778202
chr11	46277264	46280983
chr11	64744223	64746014
chr11	69637893	69644943
chr11	72192168	72194127
chr11	72243634	72244630
chr11	73264483	73265255
chr11	77171860	77175459
chr11	94543462	94549330
chr11	115501513	115505559
chr11	120134480	120138123
chr11	130159470	130162743
chr12	2957997	2964838
chr12	7843713	7846270
chr12	7972526	7974906
chr12	10169093	10173454
chr12	12881210	12884015
chr12	12890647	12895755
chr12	14947975	14951111
chr12	31117301	31119097
chr12	42587651	42590506
chr12	48997844	49000110
chr12	52006597	52007820
chr12	53973446	53974964
chr12	57754568	57756939
chr12	95942481	95943726
chr12	98341266	98345402
chr12	113466756	113468480
chr13	23578530	23580860
chr13	45378314	45380387
chr13	90839517	90847373
chr13	95299644	95301961
chr13	102399998	102401118
chr13	109265436	109270721
chr13	109271061	109274109
chr14	22810772	22815773
chr14	34044327	34046963
chr14	51554671	51557934
chr14	68561904	68565228
chr14	81434790	81436976
chr14	96204530	96206476
chr14	104932947	104933971
chr15	39579694	39583556
chr15	40238759	40242309
chr15	70853060	70854655
chr15	91941331	91943045
chr15	93087842	93089844
chr16	694073	695642
chr16	3065083	3068059
chr16	10579251	10581074
chr16	11585511	11587583
chr16	57528544	57531047
chr16	58500167	58501867
chr16	67278155	67279847
chr16	67528568	67531014
chr16	71625886	71628536
chr16	89093513	89095146
chr16	89711837	89713693
chr17	976753	980352
chr17	7587172	7590089
chr17	15647707	15651880
chr17	32927552	32928962
chr17	38450368	38452861
chr17	40495929	40501661
chr17	42420014	42424017
chr17	56592497	56596560
chr17	58413464	58417552
chr17	66963681	66966524
chr17	72121084	72123951
chr17	72590260	72592793
chr17	77319518	77324184
chr17	78214019	78216354
chr18	3602115	3607365
chr18	7115562	7118606
chr18	31447780	31451660
chr18	46070500	46072587
chr19	8208629	8211336
chr19	14056282	14058152
chr19	15199396	15201335
chr19	19617285	19619024
chr19	38254397	38256994
chr19	38264153	38269956
chr19	38303134	38306179
chr19	38387708	38390270
chr19	39320170	39321139
chr19	39538071	39540523
chr19	41192568	41195641
chr19	45075047	45076818
chr19	47713318	47715155
chr19	48750802	48753719
chr19	51524781	51532030
chr19	53785574	53790980
chr19	55145908	55147238
chr2	9205977	9209641
chr2	15940064	15945413
chr2	27714376	27715794
chr2	30230789	30234057
chr2	36599382	36601191
chr2	44937416	44939428
chr2	47369017	47371904
chr2	74439585	74442682
chr2	110731868	110734690
chr2	127218576	127220412
chr2	130836278	130838491
chr2	144523896	144524596
chr2	169355925	169365120
chr2	169424475	169427447
chr2	205681808	205687116
chr2	216368384	216372705
chr2	218009583	218010722
chr2	218859116	218861548
chr2	219688526	219692233
chr2	233354009	233360785
chr2	240251303	240256391
chr20	774799	775971
chr20	1501018	1503641
chr20	23635029	23637999
chr20	31716009	31724266
chr20	36091514	36095391
chr20	36540673	36544000
chr20	38162417	38165643
chr20	44182753	44187653
chr20	51021051	51023543
chr20	51541392	51543106
chr20	57263350	57267220
chr21	17512430	17515082
chr21	34669352	34670869
chr22	19878625	19881238
chr22	20206385	20207069
chr22	30396823	30397866
chr22	35838110	35840411
chr22	37242777	37244311
chr22	44752122	44755781
chr3	3798537	3802511
chr3	9951767	9952619
chr3	12754396	12759679
chr3	12796162	12797687
chr3	14402049	14406660
chr3	49900817	49904313
chr3	124584633	124586886
chr3	159732404	159733831
chr3	170418426	170420961
chr3	189789109	189792995
chr4	40511363	40516420
chr4	118350079	118353558
chr4	138239213	138243039
chr5	38555025	38557627
chr5	41508678	41510973
chr5	52988253	52996503
chr5	60488159	60488714
chr5	76402774	76405543
chr5	76818035	76824778
chr5	116569559	116576773
chr5	128534331	128539435
chr5	139273609	139280624
chr5	141875663	141879280
chr5	145936323	145941520
chr5	168291009	168296026
chr5	176365048	176366727
chr5	177086885	177088717
chr6	13924030	13926411
chr6	24356664	24358484
chr6	29627526	29633792
chr6	42137916	42143772
chr6	114013224	114017885
chr7	3041981	3044266
chr7	5592225	5596677
chr7	16915800	16917707
chr7	20215434	20217693
chr7	22702512	22708940
chr7	45088055	45089448
chr7	50303653	50305152
chr7	94393837	94398125
chr7	100499228	100503461
chr7	109642188	109647330
chr7	128890665	128891644
chr7	130907406	130914422
chr7	151113207	151117061
chr8	8886783	8894164
chr8	26512090	26515481
chr8	41724426	41725966
chr8	79610944	79613940
chr8	126553540	126559429
chr8	143876223	143879005
chr9	91948132	91950612
chr9	109166902	109167478
chr9	110125028	110131348
chr9	111036395	111039797
chr9	113349225	113350671
chr9	113594058	113595956
chr9	120875427	120877882
chr9	121651185	121653083
chr9	126612108	126616817
chr9	127397173	127400007
chr9	128249929	128251612
chr9	129208637	129210410
chr9	134641391	134644790
chrX	87517948	87519681
chrX	103431255	103435167
chrX	112837581	112842083
chr10	47407180	47407885
chr10	47408327	47409322
chr14	100305089	100305544
chr19	860714	860910
chr4	78056624	78057884
chr7	100894764	100895745
chr8	27613995	27614708

## Sheet: E2
Chromosome	Start	Stop
chr1	940357	940737
chr1	941556	942248
chr1	1062284	1062565
chr1	1064099	1064573
chr1	1201153	1201720
chr1	1271492	1271807
chr1	1418466	1419183
chr1	1433503	1434114
chr1	1586423	1587108
chr1	1944209	1944347
chr1	2014976	2015304
chr1	2529756	2530205
chr1	3611120	3611514
chr1	3684373	3684525
chr1	6058819	6059060
chr1	6245719	6246083
chr1	6385046	6385730
chr1	6386184	6386362
chr1	6415892	6416326
chr1	6440303	6440784
chr1	7784312	7784636
chr1	7885424	7885558
chr1	8211791	8212003
chr1	8239997	8240327
chr1	8257981	8258339
chr1	8318166	8318488
chr1	8824789	8826149
chr1	9997265	9998021
chr1	10693667	10695200
chr1	10796207	10796667
chr1	11275438	11275969
chr1	15247235	15247584
chr1	16012859	16013304
chr1	16144669	16148426
chr1	16162685	16162899
chr1	16534639	16534775
chr1	16680509	16680674
chr1	16685779	16685982
chr1	16872847	16873530
chr1	16960949	16961091
chr1	18951796	18952362
chr1	18965239	18965393
chr1	19010474	19011011
chr1	20139716	20139998
chr1	20151855	20152394
chr1	20243044	20243190
chr1	20476374	20476532
chr1	20552210	20552487
chr1	20727953	20728346
chr1	21509027	21509733
chr1	21551655	21552033
chr1	21669044	21669928
chr1	22689252	22689436
chr1	22781022	22781153
chr1	22826812	22827267
chr1	23167091	23169501
chr1	23192023	23192825
chr1	23193196	23193462
chr1	23403515	23404039
chr1	23696380	23697022
chr1	24150073	24150579
chr1	24848574	24848705
chr1	24929099	24930609
chr1	26161622	26162265
chr1	26201065	26201234
chr1	26279532	26281800
chr1	26302513	26302801
chr1	26348926	26349227
chr1	26409063	26410013
chr1	26418599	26418879
chr1	26997969	26998154
chr1	27383064	27383307
chr1	27669475	27669748
chr1	28096208	28096550
chr1	28520746	28521965
chr1	28886872	28888933
chr1	31416751	31417066
chr1	31471963	31472307
chr1	32449113	32449464
chr1	32759813	32760051
chr1	32760492	32761215
chr1	33050875	33051231
chr1	33255625	33258488
chr1	34092487	34092700
chr1	34755149	34755324
chr1	35699882	35700051
chr1	35805774	35806119
chr1	35807540	35809316
chr1	36160863	36161428
chr1	37478497	37478628
chr1	37479324	37479462
chr1	37735147	37735462
chr1	37752873	37753153
chr1	37999391	37999562
chr1	38046465	38046659
chr1	38857647	38861552
chr1	39102183	39102319
chr1	39108301	39108609
chr1	39268597	39268736
chr1	39269279	39271419
chr1	39272936	39273892
chr1	39408061	39408656
chr1	39408982	39410197
chr1	39491015	39492026
chr1	39671668	39672341
chr1	39728467	39728619
chr1	39788274	39789528
chr1	40107501	40107881
chr1	40303572	40304144
chr1	40315619	40316042
chr1	40665141	40665976
chr1	40818417	40818645
chr1	40884067	40884612
chr1	40977383	40977663
chr1	41486745	41487064
chr1	43363051	43363217
chr1	43550448	43550866
chr1	44103681	44103911
chr1	44405227	44405742
chr1	44721557	44721909
chr1	44730910	44731175
chr1	44808219	44809006
chr1	45517520	45517651
chr1	46442917	46443177
chr1	47444209	47445220
chr1	47508151	47508611
chr1	47533208	47533779
chr1	47709208	47710119
chr1	47997251	47997696
chr1	48150210	48150410
chr1	50023616	50024207
chr1	51988613	51988990
chr1	54499401	54499788
chr1	54514540	54514684
chr1	54800951	54801631
chr1	54980438	54981049
chr1	58784391	58785580
chr1	59533065	59533359
chr1	59926502	59926704
chr1	61081984	61083743
chr1	62686891	62689443
chr1	63314480	63314758
chr1	63323514	63323739
chr1	63324480	63324615
chr1	64505393	64506052
chr1	65525476	65526200
chr1	65819292	65819788
chr1	66481079	66481328
chr1	66533215	66533802
chr1	66752166	66752779
chr1	67052417	67054767
chr1	68046875	68047281
chr1	70413905	70414179
chr1	70706809	70707003
chr1	74614359	74614597
chr1	75614992	75615123
chr1	75615547	75616117
chr1	75676183	75676314
chr1	75792512	75792871
chr1	77281900	77282177
chr1	79477946	79478446
chr1	85256463	85256971
chr1	85463001	85463143
chr1	85616197	85616340
chr1	89972827	89973181
chr1	89973790	89974135
chr1	90219607	90219775
chr1	92653754	92654046
chr1	93876260	93876550
chr1	94853312	94854108
chr1	96966827	96967126
chr1	99972355	99972491
chr1	104509997	104510151
chr1	104849459	104849608
chr1	108209030	108209414
chr1	108534190	108534339
chr1	108660582	108661806
chr1	109465737	109467145
chr1	111079258	111079557
chr1	111740391	111740842
chr1	112221343	112221836
chr1	113928798	113930936
chr1	115975978	115977485
chr1	118573866	118574095
chr1	122714447	122714616
chr1	122896233	122896374
chr1	123592250	123592381
chr1	123854136	123854298
chr1	124225310	124225441
chr1	124277856	124278042
chr1	124562379	124562554
chr1	124568520	124568655
chr1	125118136	125118483
chr1	125179188	125180318
chr1	125182315	125182507
chr1	143184629	143185233
chr1	143231870	143232237
chr1	143236945	143237087
chr1	143243179	143243326
chr1	143245526	143245894
chr1	143246856	143247168
chr1	143249785	143250291
chr1	143252990	143253389
chr1	143263383	143263553
chr1	143424801	143424942
chr1	143642772	143643735
chr1	143697919	143698124
chr1	145096524	145096720
chr1	145097078	145097234
chr1	145431635	145432000
chr1	145721080	145721231
chr1	146051516	146052307
chr1	146409899	146410225
chr1	148038542	148038975
chr1	148061096	148061521
chr1	148062105	148062261
chr1	148522575	148522967
chr1	149206483	149206614
chr1	150554296	150554427
chr1	150558100	150558948
chr1	150885608	150885739
chr1	151516237	151516890
chr1	151905733	151906339
chr1	154328718	154328973
chr1	154352560	154353366
chr1	154501633	154502185
chr1	154607075	154608766
chr1	154985638	154986212
chr1	155693781	155694362
chr1	156161227	156161515
chr1	156284332	156285105
chr1	156488341	156489098
chr1	156489536	156490631
chr1	156624577	156624740
chr1	156816501	156816634
chr1	156859944	156860163
chr1	156897022	156897787
chr1	156991997	156992220
chr1	157132354	157132559
chr1	157155990	157156141
chr1	158886191	158886463
chr1	159010047	159010247
chr1	159232290	159232503
chr1	159912874	159913952
chr1	160408268	160408438
chr1	161088229	161089550
chr1	161114770	161115281
chr1	161412180	161412678
chr1	161457274	161457793
chr1	162563452	162563596
chr1	164602373	164602576
chr1	165235381	165236087
chr1	168135568	168137627
chr1	168152947	168153233
chr1	172056021	172056214
chr1	173669568	173669878
chr1	175808389	175808573
chr1	177406505	177406804
chr1	178236215	178236459
chr1	179087941	179088140
chr1	179143704	179144036
chr1	179226151	179226866
chr1	180433898	180434288
chr1	180521832	180522056
chr1	180912520	180912985
chr1	185383542	185384067
chr1	185384374	185384655
chr1	186624420	186625358
chr1	187216860	187216991
chr1	190265453	190265588
chr1	191151625	191151769
chr1	192205984	192206491
chr1	194117859	194118000
chr1	194356305	194356683
chr1	197916015	197916449
chr1	199557041	199557274
chr1	200028900	200029985
chr1	200897084	200897377
chr1	201023132	201023643
chr1	201114417	201115036
chr1	201515714	201515887
chr1	201946225	201946864
chr1	202806041	202808786
chr1	202810320	202812927
chr1	203193654	203194163
chr1	203327189	203327968
chr1	203487569	203487816
chr1	203518617	203519380
chr1	203631087	203631223
chr1	204105406	204105556
chr1	204306609	204308080
chr1	204524239	204526162
chr1	205294949	205295568
chr1	205316237	205316668
chr1	205343736	205344356
chr1	205406460	205406800
chr1	205450379	205450987
chr1	206053242	206053584
chr1	206117419	206117811
chr1	206557013	206557607
chr1	206776770	206777132
chr1	207024716	207024965
chr1	207032045	207032670
chr1	207496127	207496487
chr1	209207930	209208412
chr1	209978857	209979270
chr1	211133716	211134082
chr1	211257917	211261492
chr1	213361354	213361656
chr1	214727572	214727761
chr1	214823919	214824527
chr1	216120282	216120675
chr1	216485820	216486015
chr1	218165279	218165541
chr1	219711096	219711232
chr1	219839523	219839797
chr1	223363948	223364733
chr1	224080038	224080174
chr1	224616143	224618312
chr1	225874664	225875473
chr1	225939673	225939847
chr1	225962397	225962882
chr1	226025497	226025677
chr1	226100502	226101210
chr1	226404464	226404808
chr1	226548861	226548992
chr1	227312694	227313005
chr1	228163323	228163536
chr1	228620970	228621120
chr1	229253008	229253369
chr1	229434169	229434662
chr1	230332686	230333061
chr1	231394677	231395083
chr1	233658583	233658749
chr1	233686567	233687174
chr1	233687943	233688386
chr1	233729768	233729929
chr1	234746323	234746740
chr1	236083297	236083597
chr1	237807006	237807236
chr1	239814091	239814222
chr1	241357137	241357317
chr1	241823678	241824081
chr1	242890382	242890863
chr1	243491346	243491672
chr1	243591152	243591392
chr1	243887320	243887765
chr1	244047434	244048183
chr1	244048659	244050222
chr1	244655774	244655947
chr1	244730658	244731063
chr1	244740864	244741302
chr1	244817535	244817771
chr1	244821701	244821873
chr1	245153268	245153399
chr1	245344656	245345866
chr1	247373034	247373274
chr1	247415957	247416418
chr1	247740103	247740802
chr10	573051	573210
chr10	3026443	3026574
chr10	3075369	3075517
chr10	3096167	3096796
chr10	3424249	3424457
chr10	3763251	3763831
chr10	3825739	3829179
chr10	5550541	5551158
chr10	5552130	5552553
chr10	6580112	6580625
chr10	8276230	8277380
chr10	10650931	10651064
chr10	11017557	11018405
chr10	11684371	11684687
chr10	11687077	11687254
chr10	11897039	11897170
chr10	13001113	13002028
chr10	13440417	13440566
chr10	14185436	14185707
chr10	14990973	14991188
chr10	15370711	15371265
chr10	16891391	16892038
chr10	17996804	17996937
chr10	21515896	21518039
chr10	21518908	21519277
chr10	23158332	23158464
chr10	23504141	23504283
chr10	24466558	24467657
chr10	25716769	25717929
chr10	27151539	27151699
chr10	27258806	27259099
chr10	27319731	27320057
chr10	27998501	27998939
chr10	28531561	28535087
chr10	28939612	28940260
chr10	30056019	30056161
chr10	31604031	31604181
chr10	35105410	35105541
chr10	35448003	35448287
chr10	36763392	36763697
chr10	42078977	42079999
chr10	42149032	42149718
chr10	43229527	43229798
chr10	43266471	43267139
chr10	44974708	44975339
chr10	45249758	45249908
chr10	45691153	45691341
chr10	46204658	46204825
chr10	46399439	46399929
chr10	47405976	47406817
chr10	48523403	48523534
chr10	48656027	48656286
chr10	52884252	52884399
chr10	54775584	54775716
chr10	55022843	55023203
chr10	58148921	58149082
chr10	62266889	62267110
chr10	64120517	64120659
chr10	64978884	64979311
chr10	67699771	67699959
chr10	68094304	68094452
chr10	68530219	68530552
chr10	69458344	69459126
chr10	70387507	70387638
chr10	71217328	71217711
chr10	73913423	73913733
chr10	73914091	73914408
chr10	73914768	73915035
chr10	74181513	74182058
chr10	75396575	75397105
chr10	77637584	77638179
chr10	77898341	77898518
chr10	79904525	79905349
chr10	80058444	80058804
chr10	80356793	80357062
chr10	80472034	80472176
chr10	80502376	80502758
chr10	80503404	80503667
chr10	80662957	80663088
chr10	84336771	84337662
chr10	85355378	85355509
chr10	85876749	85876969
chr10	86507699	86507846
chr10	86959664	86960453
chr10	87340448	87340610
chr10	87388027	87388490
chr10	89704708	89704987
chr10	91744989	91745326
chr10	91887275	91887866
chr10	92595693	92596396
chr10	92695749	92696133
chr10	93065978	93066110
chr10	97196168	97196614
chr10	98788559	98788697
chr10	99152821	99153079
chr10	99427771	99428070
chr10	99535208	99535652
chr10	100005262	100006374
chr10	100115138	100115271
chr10	100519058	100519842
chr10	101131267	101131730
chr10	101227021	101227332
chr10	101228848	101228979
chr10	102764722	102764853
chr10	102776306	102776725
chr10	103188242	103188635
chr10	103675904	103676480
chr10	103955720	103955858
chr10	104534000	104534254
chr10	105781347	105781495
chr10	106176445	106176580
chr10	107463640	107463919
chr10	108466155	108466333
chr10	108912067	108912350
chr10	110446852	110447091
chr10	110919589	110921165
chr10	111076313	111077043
chr10	112307890	112308243
chr10	114043243	114044167
chr10	114050119	114050427
chr10	114101066	114101215
chr10	114633960	114634591
chr10	114683816	114684733
chr10	116669879	116670051
chr10	117134457	117134669
chr10	117216861	117217254
chr10	118752751	118755959
chr10	119028701	119029305
chr10	119029710	119032541
chr10	119191687	119191953
chr10	119489725	119489867
chr10	120949245	120949883
chr10	122980172	122981153
chr10	123156293	123156554
chr10	123994963	123995720
chr10	124152806	124153389
chr10	124354819	124355213
chr10	125220227	125220822
chr10	125221457	125222492
chr10	125232710	125233033
chr10	125773883	125774253
chr10	130138780	130139216
chr10	132230218	132230358
chr10	132248762	132249002
chr10	132325603	132325747
chr10	132447184	132447539
chr10	133304979	133305206
chr10	133318569	133318737
chr10	133388433	133390056
chr11	350320	350780
chr11	369508	369822
chr11	534099	537868
chr11	554794	556291
chr11	697580	698068
chr11	708251	708713
chr11	775234	778783
chr11	1336917	1337083
chr11	1389278	1389442
chr11	2137534	2138559
chr11	2166384	2166620
chr11	2445059	2445209
chr11	2791644	2792049
chr11	3064235	3064471
chr11	3476685	3476859
chr11	5477629	5477875
chr11	5598738	5600010
chr11	6179167	6179573
chr11	7251975	7252452
chr11	7901238	7901578
chr11	8019013	8019772
chr11	8168660	8169110
chr11	8262973	8263309
chr11	8910063	8912748
chr11	8963160	8965375
chr11	9229480	9229783
chr11	9261117	9261440
chr11	9388709	9389165
chr11	9982935	9983242
chr11	10156063	10156412
chr11	10455193	10455660
chr11	10899157	10899382
chr11	12112922	12113204
chr11	12114076	12114304
chr11	14716153	14716321
chr11	14777759	14778265
chr11	16449495	16449729
chr11	16613964	16614259
chr11	17544077	17544754
chr11	18706542	18706744
chr11	18720986	18721958
chr11	20366404	20366789
chr11	21674847	21674978
chr11	23033683	23034005
chr11	27359209	27359459
chr11	28566990	28567121
chr11	30268704	30269189
chr11	30585826	30586522
chr11	31813608	31813994
chr11	32400096	32400265
chr11	32537530	32537831
chr11	33376009	33376750
chr11	33633476	33633892
chr11	33829150	33829594
chr11	34513325	34513710
chr11	36149267	36149717
chr11	36361666	36361974
chr11	38846590	38846764
chr11	39755127	39755392
chr11	40029404	40029685
chr11	40293819	40293986
chr11	43579229	43580058
chr11	43580959	43581464
chr11	44565678	44565937
chr11	44727038	44727955
chr11	44957136	44957280
chr11	45885621	45886157
chr11	46843101	46843619
chr11	47217389	47217695
chr11	47424994	47427525
chr11	56138385	56138814
chr11	57459012	57459149
chr11	58581434	58581771
chr11	59106588	59107346
chr11	59553393	59553591
chr11	61567502	61567935
chr11	61777573	61778151
chr11	62923834	62924175
chr11	62925281	62926143
chr11	63435355	63435680
chr11	64233677	64235692
chr11	64244915	64247907
chr11	64304537	64305022
chr11	64638110	64638413
chr11	64865201	64865343
chr11	65006549	65006826
chr11	65389690	65390081
chr11	65488031	65488207
chr11	65539389	65539644
chr11	66011644	66012529
chr11	66012855	66013229
chr11	66069802	66072127
chr11	66106554	66106871
chr11	66313136	66313364
chr11	66343904	66345473
chr11	66346612	66348478
chr11	66408711	66408931
chr11	67077196	67077830
chr11	67277426	67277568
chr11	67372365	67374233
chr11	67463641	67463881
chr11	67726558	67727111
chr11	67737987	67738126
chr11	68043234	68043535
chr11	68235503	68235688
chr11	68269446	68269636
chr11	68315161	68315449
chr11	68750132	68750478
chr11	69051361	69051743
chr11	69443637	69444098
chr11	69636262	69637226
chr11	70243139	70243356
chr11	71607358	71608100
chr11	71614865	71615002
chr11	72163135	72163415
chr11	72420882	72421214
chr11	73626018	73626149
chr11	73647659	73647965
chr11	74396314	74399146
chr11	74683503	74683833
chr11	75492038	75492242
chr11	75667431	75668049
chr11	75768566	75768982
chr11	78075329	78075460
chr11	78076437	78076957
chr11	78363660	78364002
chr11	78903394	78903544
chr11	82155728	82155866
chr11	82290110	82290455
chr11	82689760	82689943
chr11	82733315	82733778
chr11	83606670	83607021
chr11	83724606	83725169
chr11	89491238	89491571
chr11	93735244	93735491
chr11	93849956	93850506
chr11	94709614	94710311
chr11	94740635	94741083
chr11	95037463	95037612
chr11	98069240	98070204
chr11	98242962	98243096
chr11	101583217	101583952
chr11	101852682	101852881
chr11	101900917	101901181
chr11	102268959	102269235
chr11	102767874	102768271
chr11	104385433	104385783
chr11	107017728	107018531
chr11	107908457	107908592
chr11	108551089	108551293
chr11	109840084	109840504
chr11	112175219	112175415
chr11	112270475	112271498
chr11	112280333	112280505
chr11	113387824	113388076
chr11	113474711	113475391
chr11	113922263	113922854
chr11	114295849	114296062
chr11	114349212	114349457
chr11	114366828	114366967
chr11	115581685	115583169
chr11	117088930	117089087
chr11	117089480	117089658
chr11	118264045	118264193
chr11	118423367	118424812
chr11	118425201	118425676
chr11	119037915	119038084
chr11	119321652	119322083
chr11	119339891	119340586
chr11	119603252	119603387
chr11	119741569	119741700
chr11	119905609	119905919
chr11	119907469	119908077
chr11	120024328	120024849
chr11	122440455	122440679
chr11	122816742	122817099
chr11	124069661	124070124
chr11	124739959	124740588
chr11	124953791	124953922
chr11	125904134	125904467
chr11	126353312	126353653
chr11	127782305	127782543
chr11	128518151	128518419
chr11	128835846	128835988
chr11	128893584	128893748
chr11	129215663	129215807
chr11	129373023	129376636
chr11	129733508	129733782
chr11	129850738	129850959
chr11	133967583	133967714
chr12	199719	200093
chr12	203664	203835
chr12	750962	751202
chr12	757421	758199
chr12	1530514	1531295
chr12	1629454	1630352
chr12	1796421	1796813
chr12	1908888	1909173
chr12	2691295	2691543
chr12	2892480	2892936
chr12	2944938	2945073
chr12	3365891	3366310
chr12	3397840	3398136
chr12	4011226	4011421
chr12	4143066	4143266
chr12	4164486	4164905
chr12	4308317	4308586
chr12	6204326	6204459
chr12	6336030	6336222
chr12	6336890	6337427
chr12	6540380	6540542
chr12	6700497	6700688
chr12	6778750	6778950
chr12	6828399	6829198
chr12	7108315	7108454
chr12	7108791	7109243
chr12	7919586	7919821
chr12	7927844	7928218
chr12	7929317	7929452
chr12	7954970	7955167
chr12	7994505	7994655
chr12	8030668	8030821
chr12	10164937	10165470
chr12	10165773	10167246
chr12	10179187	10179604
chr12	10335846	10337168
chr12	10718739	10719039
chr12	11648595	11651631
chr12	12033208	12033442
chr12	12818055	12818273
chr12	13256036	13256210
chr12	15221224	15221408
chr12	16348884	16349265
chr12	23949881	23950364
chr12	24561509	24564203
chr12	24951448	24952032
chr12	27010888	27011057
chr12	30822526	30822985
chr12	31022591	31023206
chr12	31025596	31025756
chr12	31029108	31029505
chr12	31727843	31728971
chr12	31729276	31729677
chr12	31729995	31730184
chr12	32685183	32685342
chr12	34295759	34295966
chr12	34335546	34336264
chr12	34348596	34349422
chr12	34355051	34355355
chr12	34356549	34356965
chr12	34377385	34377632
chr12	38950380	38950554
chr12	40107911	40108129
chr12	40692451	40692775
chr12	45051012	45051165
chr12	45051557	45051728
chr12	45213759	45213943
chr12	45625689	45626001
chr12	46220203	46220401
chr12	47427000	47427140
chr12	48004363	48004561
chr12	48787405	48790010
chr12	48996946	48997260
chr12	49297297	49297838
chr12	49538047	49538180
chr12	49867451	49867616
chr12	49967363	49967808
chr12	50057206	50058145
chr12	50111447	50111632
chr12	50215154	50216136
chr12	50924734	50925473
chr12	50925795	50926854
chr12	51238286	51240460
chr12	51266065	51266202
chr12	51347595	51347958
chr12	51856088	51856326
chr12	52231608	52231801
chr12	52879731	52879936
chr12	52907239	52907456
chr12	52936751	52937119
chr12	52945175	52945393
chr12	53078740	53079980
chr12	53352065	53352296
chr12	53371613	53371943
chr12	53444472	53445024
chr12	53757038	53757216
chr12	53983634	53984507
chr12	53985092	53985351
chr12	53985998	53986427
chr12	54047530	54047692
chr12	54144256	54144407
chr12	54173419	54173738
chr12	54214977	54215159
chr12	54378593	54379667
chr12	54384551	54384694
chr12	54588392	54588551
chr12	54888616	54888852
chr12	56006720	56008159
chr12	56628775	56630885
chr12	57089022	57091073
chr12	57216450	57216581
chr12	57242892	57243795
chr12	57429453	57431001
chr12	57431316	57431504
chr12	57604712	57605106
chr12	57632421	57633153
chr12	59595689	59596627
chr12	59751436	59751567
chr12	60869562	60869693
chr12	61293991	61294133
chr12	61941473	61941810
chr12	64390424	64391046
chr12	64454269	64454404
chr12	65278223	65279507
chr12	65778795	65779017
chr12	66188907	66189447
chr12	67068435	67070109
chr12	67827810	67828219
chr12	73394961	73395203
chr12	75334649	75334838
chr12	75390541	75390848
chr12	75391221	75391639
chr12	75945115	75945553
chr12	85116003	85116388
chr12	86307596	86308046
chr12	89168413	89168697
chr12	89521247	89521918
chr12	92230527	92230864
chr12	93287012	93287282
chr12	93374663	93374864
chr12	94389719	94389881
chr12	94614731	94614865
chr12	94823068	94823201
chr12	96654245	96654621
chr12	96985676	96986134
chr12	100717121	100717673
chr12	101696964	101699174
chr12	103495735	103495960
chr12	104215808	104216723
chr12	104255601	104255732
chr12	104277971	104278173
chr12	105100496	105100691
chr12	105254155	105254343
chr12	108768575	108768871
chr12	108852357	108853031
chr12	108853797	108854438
chr12	108911762	108911926
chr12	110894649	110894780
chr12	111578118	111578249
chr12	111595569	111596031
chr12	113103998	113104320
chr12	113152946	113153333
chr12	113357998	113360098
chr12	113589825	113592054
chr12	114697354	114698620
chr12	115917036	115917194
chr12	116286518	116286812
chr12	116508448	116508808
chr12	116660454	116661032
chr12	116661630	116661773
chr12	116881217	116881399
chr12	117968703	117969554
chr12	119649528	119650033
chr12	120229162	120229656
chr12	120230376	120230531
chr12	120291674	120291932
chr12	120361652	120362130
chr12	120495140	120498304
chr12	120584347	120585020
chr12	121095632	121096053
chr12	121934085	121934349
chr12	122021428	122023189
chr12	122113453	122113584
chr12	122223146	122223389
chr12	122825856	122826148
chr12	123761846	123762830
chr12	124862974	124863895
chr12	125331244	125331375
chr12	130776457	130776683
chr12	130806375	130806612
chr12	131808620	131809335
chr12	131828162	131828925
chr12	132494021	132494311
chr12	132689192	132689354
chr12	133129013	133131237
chr13	17598786	17598983
chr13	17644855	17645036
chr13	17751972	17752150
chr13	17995781	17995964
chr13	19496796	19497176
chr13	19586709	19587269
chr13	19862146	19865181
chr13	20120884	20121095
chr13	20137091	20137237
chr13	20961515	20961777
chr13	21075538	21075854
chr13	21326269	21326475
chr13	21669472	21670883
chr13	21673630	21674176
chr13	21843398	21843656
chr13	22884432	22884921
chr13	23159691	23159926
chr13	23248653	23248865
chr13	23466454	23466817
chr13	24541615	24542347
chr13	24580904	24581035
chr13	25018168	25018768
chr13	25046936	25047427
chr13	25095875	25096366
chr13	25372097	25372372
chr13	26050619	26052338
chr13	27036229	27036374
chr13	27362279	27362670
chr13	27520808	27521108
chr13	27953730	27954697
chr13	27960707	27961138
chr13	28796482	28796683
chr13	30389120	30389303
chr13	30481639	30481776
chr13	33414870	33415177
chr13	40172180	40172534
chr13	41540436	41540595
chr13	43059379	43059670
chr13	43061351	43061482
chr13	43786029	43787475
chr13	45310743	45311105
chr13	45311456	45311694
chr13	45343587	45343768
chr13	46210836	46212249
chr13	46893960	46894408
chr13	48303059	48305274
chr13	49620398	49620558
chr13	50756828	50757141
chr13	52405591	52406466
chr13	52850919	52851063
chr13	56032769	56032903
chr13	57629616	57629866
chr13	63740523	63740800
chr13	64078467	64078954
chr13	64879848	64880323
chr13	66737652	66737787
chr13	66845161	66845370
chr13	66848623	66848759
chr13	66866284	66866824
chr13	66934378	66934606
chr13	67371221	67371565
chr13	67769548	67770044
chr13	67909539	67909670
chr13	68170955	68171189
chr13	70728474	70728605
chr13	71015333	71015534
chr13	71390258	71390599
chr13	71866521	71867522
chr13	73089922	73090228
chr13	75870533	75871123
chr13	76975882	76976592
chr13	76979736	76979893
chr13	78596208	78596339
chr13	80654804	80655079
chr13	80978760	80978922
chr13	82458152	82458354
chr13	82667267	82667671
chr13	83136754	83137023
chr13	83996294	83996727
chr13	84369771	84369902
chr13	84999667	85000048
chr13	85123401	85123568
chr13	87347766	87347926
chr13	87677839	87678115
chr13	90852268	90852779
chr13	91017843	91018047
chr13	92752541	92752913
chr13	93206750	93207033
chr13	94409515	94409646
chr13	97176306	97176954
chr13	97875082	97875312
chr13	98033108	98033491
chr13	98064118	98064539
chr13	98484670	98484898
chr13	98563448	98564177
chr13	98570685	98570818
chr13	98572425	98572748
chr13	100698173	100698507
chr13	101258359	101258748
chr13	101428302	101428640
chr13	103167293	103167584
chr13	103466091	103466297
chr13	103550189	103550358
chr13	105018850	105018990
chr13	106422222	106422390
chr13	106737275	106737506
chr13	107569257	107569595
chr13	108189536	108189764
chr13	108516111	108516320
chr13	109157940	109158074
chr13	109264621	109265028
chr13	109585242	109585397
chr13	112640694	112640825
chr13	112931178	112931594
chr13	112943165	112943880
chr13	113129976	113130529
chr13	113291991	113292472
chr13	113534105	113534239
chr13	113545829	113546496
chr13	113549216	113549525
chr13	113758977	113759492
chr14	18289608	18289887
chr14	19054424	19054783
chr14	19157142	19157371
chr14	20626698	20626836
chr14	20653246	20653987
chr14	20657875	20658083
chr14	20827293	20827892
chr14	22585834	22586505
chr14	22806749	22807497
chr14	22807846	22808424
chr14	22809029	22810456
chr14	22819818	22820433
chr14	24036411	24036830
chr14	24140270	24142078
chr14	24441715	24443905
chr14	24526008	24526381
chr14	24861344	24861582
chr14	25210169	25210716
chr14	25857565	25857875
chr14	26596886	26598676
chr14	28757073	28757231
chr14	28774223	28774434
chr14	29523823	29524280
chr14	30296812	30297763
chr14	31248167	31248481
chr14	32933039	32935200
chr14	32938272	32940183
chr14	33095878	33096036
chr14	33959919	33960730
chr14	34873192	34875673
chr14	36656133	36656396
chr14	37595354	37595670
chr14	38542908	38543502
chr14	41603723	41605583
chr14	43262123	43262479
chr14	43535333	43535560
chr14	43862280	43862465
chr14	46064217	46064398
chr14	49617177	49617413
chr14	50006878	50007270
chr14	50062226	50062715
chr14	50829480	50831845
chr14	53963482	53963698
chr14	54233943	54234079
chr14	54650682	54650980
chr14	54652541	54653137
chr14	55440303	55440774
chr14	56991929	56992348
chr14	58032700	58032950
chr14	58151698	58152727
chr14	60248296	60251026
chr14	60327757	60327939
chr14	60514724	60515029
chr14	63648384	63648528
chr14	64294014	64294626
chr14	64715988	64716291
chr14	64716687	64716828
chr14	65236249	65236475
chr14	65356789	65357363
chr14	68469179	68469424
chr14	68619552	68620173
chr14	68628243	68628659
chr14	68736364	68736616
chr14	70257943	70258161
chr14	70811894	70812626
chr14	71232019	71232185
chr14	72615059	72615433
chr14	72617625	72617765
chr14	73237900	73238367
chr14	73245238	73247760
chr14	75430136	75430606
chr14	77181767	77182258
chr14	77981111	77981261
chr14	80088617	80088923
chr14	80565415	80565562
chr14	82621696	82621973
chr14	85885642	85885981
chr14	89012061	89012514
chr14	89040546	89041050
chr14	89894122	89894253
chr14	90501050	90501398
chr14	91414681	91414857
chr14	93113972	93116577
chr14	93347224	93347597
chr14	95155380	95155721
chr14	99730211	99730342
chr14	100586597	100587344
chr14	101731979	101732116
chr14	102097346	102098259
chr14	103075269	103075670
chr14	103091396	103091720
chr14	103388908	103389126
chr14	104969926	104970390
chr14	105414969	105415287
chr14	105481234	105481938
chr14_GL000009v2_random	43329	43553
chr14_GL000194v1_random	24892	25477
chr14_GL000225v1_random	25572	25732
chr14_GL000225v1_random	177159	178190
chr14_KI270725v1_random	137343	138249
chr15	20282570	20283000
chr15	20294723	20295533
chr15	20356607	20356783
chr15	21452028	21452401
chr15	21889567	21889707
chr15	22256887	22258399
chr15	22638071	22638284
chr15	23180106	23180468
chr15	23303109	23303245
chr15	23686689	23687250
chr15	25436526	25436900
chr15	25862030	25863634
chr15	27263947	27264080
chr15	29657136	29657418
chr15	30196092	30196256
chr15	30572902	30573038
chr15	31135678	31136021
chr15	31325297	31326493
chr15	31326855	31329740
chr15	32030648	32030787
chr15	34437109	34437437
chr15	34514286	34515159
chr15	34721837	34722033
chr15	34722426	34722565
chr15	34754983	34755175
chr15	36887321	36887934
chr15	37427295	37427484
chr15	37900668	37900799
chr15	39937820	39938156
chr15	40103457	40103598
chr15	40307448	40307658
chr15	40406670	40406810
chr15	40566321	40566522
chr15	40585562	40585704
chr15	40941342	40942499
chr15	42079507	42079638
chr15	42574881	42575028
chr15	43829077	43829494
chr15	47339262	47339709
chr15	47341014	47341418
chr15	47717166	47717670
chr15	50854339	50854582
chr15	51191241	51191830
chr15	51423236	51423367
chr15	51600932	51601065
chr15	54450483	54450663
chr15	55587358	55589232
chr15	55775883	55776041
chr15	58500826	58501080
chr15	58550079	58550787
chr15	58552139	58552616
chr15	59994850	59995273
chr15	60390820	60391217
chr15	61228357	61229216
chr15	62561469	62561907
chr15	62792647	62793234
chr15	63276895	63278479
chr15	64378035	64378288
chr15	65189930	65190061
chr15	65304704	65304917
chr15	65376880	65378484
chr15	65790938	65793125
chr15	67040038	67040247
chr15	67833777	67834202
chr15	67968065	67968286
chr15	68559428	68560006
chr15	68843835	68844129
chr15	68875685	68875885
chr15	68888605	68888773
chr15	68930727	68931475
chr15	70584960	70585838
chr15	70780982	70781215
chr15	70812302	70812631
chr15	71114619	71116553
chr15	71265832	71265988
chr15	73051524	73053257
chr15	73514198	73514339
chr15	73753010	73753253
chr15	73973258	73973903
chr15	74203132	74203499
chr15	74379356	74379681
chr15	74400834	74401412
chr15	74614202	74617320
chr15	75178580	75178937
chr15	75646960	75648997
chr15	75651550	75652038
chr15	75776521	75776693
chr15	76818848	76819519
chr15	77028067	77028214
chr15	77527587	77527899
chr15	77543188	77543343
chr15	78341452	78341649
chr15	78719899	78720276
chr15	79431831	79431988
chr15	79432345	79432684
chr15	82647706	82648011
chr15	83379236	83379509
chr15	83446883	83449193
chr15	84421597	84421768
chr15	84895403	84895586
chr15	86528195	86528495
chr15	88638835	88638990
chr15	89430624	89430761
chr15	89574462	89575156
chr15	89575472	89579012
chr15	89754429	89754823
chr15	89776232	89776806
chr15	92714454	92714957
chr15	93069212	93069452
chr15	95326753	95327315
chr15	95638484	95638999
chr15	96338874	96339446
chr15	96947784	96948314
chr15	97271252	97271397
chr15	97652739	97653007
chr15	99100482	99100613
chr15	99105142	99105408
chr15	99807144	99807279
chr15	100341691	100341925
chr15	100973364	100973800
chr15	101333819	101334142
chr15	101931033	101931164
chr15_KI270727v1_random	179388	179541
chr16	275468	275958
chr16	675453	675804
chr16	970602	970916
chr16	1296571	1296882
chr16	1705007	1707685
chr16	1991727	1992040
chr16	2817436	2817605
chr16	3008639	3009398
chr16	3078205	3078575
chr16	3089269	3090087
chr16	3157519	3159479
chr16	3159983	3162404
chr16	3171758	3171939
chr16	3588015	3589606
chr16	3643018	3643213
chr16	3878203	3878335
chr16	4094086	4094340
chr16	4111916	4113245
chr16	4113573	4113825
chr16	4188474	4189093
chr16	4374038	4374855
chr16	4800694	4800959
chr16	4937533	4937664
chr16	8112230	8112734
chr16	10991101	10991624
chr16	11133230	11133702
chr16	11560536	11560931
chr16	14835249	14835425
chr16	15897220	15898665
chr16	16233293	16233424
chr16	19412562	19412729
chr16	19413173	19413313
chr16	21503297	21503624
chr16	21513449	21513938
chr16	21514275	21514486
chr16	21515945	21516140
chr16	23182747	23183067
chr16	23754706	23755159
chr16	23836001	23836442
chr16	27318329	27318505
chr16	28277976	28278279
chr16	28712155	28712292
chr16	28862562	28865060
chr16	28924136	28924662
chr16	28925010	28926299
chr16	28945821	28945956
chr16	29075252	29075411
chr16	29876176	29877311
chr16	30011174	30011540
chr16	30206000	30206203
chr16	30400036	30401171
chr16	30786219	30787703
chr16	30893487	30894537
chr16	30928440	30928577
chr16	31148410	31148602
chr16	31215486	31215801
chr16	32885840	32886024
chr16	33027990	33028481
chr16	34573978	34574164
chr16	34575941	34576525
chr16	34582738	34583535
chr16	34589418	34589585
chr16	34594845	34596052
chr16	35207929	35208276
chr16	35506298	35507015
chr16	46387772	46388025
chr16	46389760	46390029
chr16	46398819	46399537
chr16	46632828	46633177
chr16	50478678	50478883
chr16	55599026	55599157
chr16	57091709	57093694
chr16	57300834	57301167
chr16	57759107	57759456
chr16	58053361	58053492
chr16	58463638	58463931
chr16	58630786	58631255
chr16	58983115	58983367
chr16	59564846	59564977
chr16	60801957	60802846
chr16	61917837	61918208
chr16	63388151	63388499
chr16	63617267	63618046
chr16	66925122	66925443
chr16	67150502	67150919
chr16	67163397	67164228
chr16	67244052	67244203
chr16	67248363	67249293
chr16	67326131	67327283
chr16	67393205	67393446
chr16	67644888	67645359
chr16	67652974	67653561
chr16	68233651	68237519
chr16	68237874	68238289
chr16	68448883	68449168
chr16	68528931	68529062
chr16	68642653	68642837
chr16	68653579	68653851
chr16	68743927	68744178
chr16	68744564	68745397
chr16	69105599	69108619
chr16	69407264	69407598
chr16	70386249	70386468
chr16	71358488	71358899
chr16	71882942	71885064
chr16	72961362	72961570
chr16	75150690	75150849
chr16	75272351	75272530
chr16	77788583	77788794
chr16	80620281	80620470
chr16	80861422	80861875
chr16	81072203	81072904
chr16	81092426	81092574
chr16	81093214	81093394
chr16	84144214	84146004
chr16	84312868	84313198
chr16	84498999	84499299
chr16	84500567	84501012
chr16	84502348	84502762
chr16	84531302	84531973
chr16	84648159	84649780
chr16	85002749	85003350
chr16	85004863	85005777
chr16	85169310	85169887
chr16	86566836	86567357
chr16	86575907	86576646
chr16	87487669	87488023
chr16	87946075	87946206
chr16	88453330	88453935
chr16	88534412	88534568
chr16	88781045	88781397
chr16	88802047	88805632
chr16	89320686	89320824
chr16	89699837	89700100
chr16	90047088	90047748
chr16	90048121	90048290
chr16_KI270728v1_random	1001757	1001888
chr16_KI270728v1_random	1705473	1705604
chr17	117402	117794
chr17	385873	386232
chr17	711779	712112
chr17	933162	933334
chr17	937188	937611
chr17	969894	970334
chr17	1323999	1324144
chr17	1642864	1643031
chr17	2011190	2011344
chr17	2011726	2011857
chr17	2592574	2596085
chr17	2776417	2777179
chr17	4186804	4187096
chr17	4393800	4394304
chr17	4483262	4483521
chr17	5058223	5058386
chr17	5097219	5097594
chr17	5909400	5909681
chr17	6555986	6556943
chr17	6831894	6832034
chr17	7384084	7384600
chr17	7568399	7568731
chr17	8073582	8073718
chr17	8154042	8154559
chr17	8295117	8296066
chr17	8326789	8327328
chr17	8378999	8379735
chr17	8798965	8799368
chr17	8965872	8966321
chr17	9162875	9163212
chr17	9307897	9308135
chr17	9615846	9616025
chr17	11598605	11598912
chr17	11866806	11867073
chr17	12020869	12022155
chr17	12665049	12666096
chr17	12731802	12732461
chr17	13601331	13602428
chr17	15817316	15817503
chr17	15946975	15947253
chr17	16419986	16420326
chr17	16516853	16517067
chr17	17002139	17002503
chr17	17028492	17029540
chr17	17782973	17783781
chr17	19188015	19188194
chr17	19579858	19580367
chr17	19719100	19719289
chr17	19724660	19724909
chr17	19986681	19987239
chr17	20532800	20533419
chr17	20588818	20589590
chr17	20840938	20841278
chr17	21574329	21574460
chr17	22091419	22091581
chr17	22694952	22695101
chr17	24421383	24421570
chr17	26619928	26620082
chr17	26774637	26775539
chr17	28371738	28372254
chr17	28407350	28407527
chr17	29612981	29613804
chr17	29615361	29615955
chr17	30235759	30236196
chr17	30378398	30380634
chr17	30707901	30711412
chr17	31008127	31009456
chr17	32827967	32828299
chr17	32872486	32873626
chr17	32886954	32887144
chr17	35460784	35460972
chr17	35589917	35590253
chr17	35764405	35764661
chr17	35804134	35804480
chr17	36182897	36183506
chr17	36548224	36548426
chr17	36604064	36604401
chr17	36657956	36658211
chr17	36935952	36936911
chr17	36942056	36942785
chr17	37397939	37398080
chr17	37742251	37742836
chr17	37844457	37844589
chr17	38250359	38250523
chr17	38251034	38251637
chr17	38419385	38419516
chr17	38719711	38719937
chr17	38797300	38797628
chr17	38856028	38856309
chr17	38863830	38863961
chr17	38874450	38874588
chr17	39002673	39002845
chr17	39027340	39027481
chr17	39035700	39035936
chr17	39140463	39140611
chr17	39225687	39225976
chr17	39485953	39486088
chr17	39626830	39627356
chr17	40120978	40124837
chr17	40201730	40201874
chr17	41103367	41103720
chr17	41648504	41648769
chr17	41772033	41772246
chr17	42072392	42072580
chr17	42107509	42107663
chr17	42671780	42672223
chr17	42783806	42784311
chr17	42821538	42821669
chr17	43251645	43251827
chr17	43322343	43322785
chr17	43419155	43419510
chr17	43720473	43721277
chr17	43907127	43907729
chr17	43917460	43917615
chr17	43926883	43927615
chr17	43952633	43953082
chr17	43983821	43984285
chr17	44363113	44363808
chr17	44758886	44759359
chr17	44911379	44911731
chr17	44968627	44968758
chr17	44970168	44970536
chr17	45021841	45022008
chr17	45059792	45063283
chr17	45130440	45130579
chr17	45218596	45218973
chr17	45371488	45371731
chr17	45489774	45491887
chr17	45783788	45785311
chr17	45894036	45894223
chr17	46770941	46772463
chr17	46841509	46841910
chr17	47501367	47501716
chr17	47789785	47790124
chr17	47845679	47845999
chr17	47894919	47895859
chr17	48054644	48055414
chr17	48430106	48430450
chr17	48492824	48493012
chr17	48581704	48582430
chr17	48593260	48593978
chr17	48625505	48625809
chr17	48634008	48634145
chr17	48671652	48672027
chr17	48728389	48729212
chr17	48754864	48755230
chr17	48816762	48816985
chr17	48817364	48817526
chr17	49917931	49918116
chr17	50059614	50059808
chr17	50146920	50152709
chr17	50541937	50542452
chr17	50560209	50560973
chr17	50817270	50817450
chr17	51372159	51372717
chr17	52409508	52409773
chr17	55422291	55422455
chr17	56779984	56780157
chr17	58249496	58249694
chr17	58631589	58631900
chr17	58659081	58659272
chr17	58755606	58757282
chr17	60102676	60102810
chr17	60149979	60150222
chr17	60410668	60411056
chr17	61452425	61452926
chr17	61861661	61861882
chr17	62313410	62313782
chr17	62425416	62425645
chr17	62652380	62653233
chr17	63476404	63477699
chr17	63770637	63770769
chr17	64917700	64917843
chr17	64974940	64975397
chr17	64975715	64976407
chr17	65100230	65101561
chr17	65137404	65137707
chr17	65554549	65555186
chr17	66951390	66951570
chr17	67956421	67957038
chr17	68011144	68011527
chr17	68198998	68199218
chr17	68413687	68414084
chr17	72120180	72120621
chr17	72343130	72343555
chr17	72589532	72589887
chr17	73191740	73195037
chr17	74842835	74843275
chr17	75032610	75033091
chr17	75426665	75426809
chr17	75588333	75588628
chr17	76132233	76132524
chr17	76497943	76498170
chr17	76537794	76538057
chr17	76671449	76671617
chr17	76728564	76729115
chr17	76968799	76969468
chr17	78041057	78041218
chr17	78394664	78394987
chr17	78883562	78884302
chr17	78922396	78922527
chr17	79814853	79815354
chr17	79836486	79840077
chr17	79991932	79992221
chr17	80476291	80476861
chr17	80973025	80973159
chr17	81003835	81004649
chr17	81012348	81012479
chr17	81040020	81040340
chr17	81041196	81041507
chr17	81118636	81120601
chr17	81165976	81166142
chr17	81484051	81484693
chr17	81647940	81648329
chr17	81653191	81653468
chr17	82297923	82298256
chr17	82495645	82495776
chr17	83110118	83110351
chr17_GL000205v2_random	44808	44984
chr17_GL000205v2_random	88046	88177
chr17_KI270729v1_random	148925	149063
chr18	108881	109247
chr18	110286	110478
chr18	111830	112595
chr18	535973	536126
chr18	2856054	2856360
chr18	3653162	3653687
chr18	5543184	5543696
chr18	5890478	5890933
chr18	6414586	6414843
chr18	8367280	8367496
chr18	8949073	8949264
chr18	9135502	9138650
chr18	9611129	9611745
chr18	9917370	9918037
chr18	10131847	10132437
chr18	10454171	10454302
chr18	10925594	10925749
chr18	11689324	11689567
chr18	11947718	11947925
chr18	12076742	12076905
chr18	14177704	14177847
chr18	14450382	14450631
chr18	21107757	21107904
chr18	23502903	23504826
chr18	23662543	23663099
chr18	23689158	23690175
chr18	24716446	24716777
chr18	25349894	25350060
chr18	26546015	26546466
chr18	26934072	26934211
chr18	27223942	27224090
chr18	27279543	27279933
chr18	27921611	27921959
chr18	28175432	28175652
chr18	29361587	29361747
chr18	29478443	29478591
chr18	31785054	31785537
chr18	31811235	31811507
chr18	33440498	33440924
chr18	36827369	36829991
chr18	38941233	38941364
chr18	39565479	39565795
chr18	41393506	41393788
chr18	46028263	46028413
chr18	46946795	46947168
chr18	47754257	47754689
chr18	48991368	48991652
chr18	49018312	49019738
chr18	50819738	50819892
chr18	55721090	55721337
chr18	57210170	57210363
chr18	58669883	58670312
chr18	59265415	59265620
chr18	59269020	59269630
chr18	59409557	59409705
chr18	59708803	59708979
chr18	59709328	59710944
chr18	59898257	59901196
chr18	62324890	62326031
chr18	63088616	63089347
chr18	65750564	65750860
chr18	66522059	66522279
chr18	66715123	66715441
chr18	67931288	67931696
chr18	71212293	71212989
chr18	72542001	72542610
chr18	72543700	72544324
chr18	72867203	72867406
chr18	73274222	73274580
chr18	74282463	74282912
chr18	75208026	75209925
chr18	75210768	75212148
chr18	76491761	76493272
chr18	80032896	80033972
chr19	93481	93619
chr19	510931	511101
chr19	511595	511771
chr19	570885	572036
chr19	639253	639612
chr19	639957	640088
chr19	753078	753712
chr19	781561	782072
chr19	782483	782945
chr19	784040	784638
chr19	920102	920755
chr19	955911	956053
chr19	1000358	1000736
chr19	1163452	1163663
chr19	1285955	1286391
chr19	1295607	1295841
chr19	1324928	1325615
chr19	1503116	1503483
chr19	1510690	1510967
chr19	1516022	1516574
chr19	1775335	1775771
chr19	1789745	1790020
chr19	1854834	1855374
chr19	2085642	2085875
chr19	2090681	2091074
chr19	2096988	2097274
chr19	2599305	2599547
chr19	2702369	2702692
chr19	3136289	3136807
chr19	3154908	3155039
chr19	3162720	3163042
chr19	3276350	3276481
chr19	3284714	3285273
chr19	3290116	3290880
chr19	3308025	3308221
chr19	3343999	3344225
chr19	3359079	3360313
chr19	3409724	3409971
chr19	3521128	3521419
chr19	3585605	3585951
chr19	3655636	3655767
chr19	3656083	3656397
chr19	3669668	3669808
chr19	3933609	3933801
chr19	3968028	3968620
chr19	4198135	4198756
chr19	4233258	4233401
chr19	4284144	4285354
chr19	4301712	4301843
chr19	4558316	4558464
chr19	4581459	4581812
chr19	4584351	4584893
chr19	4713959	4714248
chr19	4790755	4791068
chr19	4795111	4795365
chr19	4812166	4812721
chr19	4912272	4912616
chr19	5370206	5370533
chr19	5563711	5563842
chr19	5803842	5804013
chr19	5805014	5805940
chr19	5902023	5904375
chr19	5904912	5905594
chr19	6475921	6476553
chr19	6476899	6477275
chr19	6501870	6502575
chr19	6590151	6591164
chr19	6745431	6745891
chr19	7500904	7501047
chr19	7551215	7551456
chr19	7863058	7863307
chr19	7918912	7919350
chr19	8002294	8002452
chr19	8050363	8050557
chr19	8160992	8161237
chr19	8342790	8343645
chr19	8688818	8689046
chr19	9497808	9498523
chr19	9797675	9797953
chr19	10096430	10096586
chr19	10295491	10295949
chr19	10416195	10416670
chr19	10424270	10424894
chr19	10517501	10518133
chr19	10724788	10724919
chr19	11095368	11095573
chr19	11434854	11435098
chr19	11441310	11441728
chr19	11538968	11539197
chr19	11539506	11540046
chr19	12064753	12065286
chr19	12647766	12648220
chr19	12757879	12758116
chr19	12825719	12826159
chr19	12965151	12965707
chr19	13702626	13702795
chr19	13837448	13837680
chr19	13865258	13866152
chr19	14089284	14091982
chr19	14293531	14293884
chr19	14537338	14537500
chr19	15222868	15223146
chr19	15457169	15457408
chr19	15470553	15471818
chr19	15556105	15556425
chr19	15827552	15827950
chr19	16906731	16906865
chr19	17079653	17079937
chr19	17282160	17282726
chr19	17513631	17513823
chr19	17616455	17617022
chr19	17947519	17948612
chr19	17949913	17950050
chr19	17993424	17993634
chr19	18022066	18022986
chr19	18209084	18209229
chr19	18221186	18221373
chr19	18342775	18343154
chr19	18594215	18594700
chr19	18606453	18607837
chr19	18802226	18802460
chr19	19063955	19065660
chr19	19225052	19225183
chr19	19371413	19371639
chr19	19377715	19379129
chr19	19395164	19395407
chr19	19613150	19613281
chr19	19615825	19616411
chr19	20082163	20082296
chr19	20657907	20658109
chr19	20999994	21000431
chr19	21024272	21024633
chr19	22214776	22215648
chr19	23001903	23003155
chr19	23917532	23917853
chr19	28727350	28727646
chr19	28793948	28794256
chr19	29687782	29688008
chr19	30227506	30227637
chr19	31350520	31351202
chr19	33226626	33227263
chr19	33621677	33622348
chr19	33820392	33820917
chr19	33883917	33884113
chr19	35030313	35031621
chr19	35142620	35142999
chr19	35557964	35558508
chr19	35750577	35750937
chr19	36132102	36132355
chr19	36257290	36257799
chr19	38004375	38004542
chr19	38313430	38313569
chr19	38339524	38339848
chr19	38507549	38507727
chr19	38950053	38950215
chr19	39448576	39448852
chr19	39515363	39516016
chr19	39843471	39843778
chr19	40217016	40217392
chr19	40466747	40467311
chr19	40567722	40568059
chr19	40570236	40570574
chr19	40601131	40601798
chr19	40689275	40691107
chr19	40754970	40755181
chr19	41225002	41225649
chr19	41859294	41859472
chr19	42132984	42133463
chr19	42199305	42199501
chr19	42283552	42283746
chr19	42284055	42285306
chr19	42386991	42387653
chr19	43354351	43354482
chr19	43523397	43523694
chr19	43532595	43533928
chr19	43534319	43534484
chr19	43782574	43782833
chr19	43820301	43820566
chr19	44260105	44260323
chr19	44366457	44367177
chr19	44722297	44722528
chr19	44776639	44777413
chr19	44778715	44779048
chr19	44844362	44844805
chr19	44845322	44845453
chr19	44953987	44956527
chr19	45248414	45248743
chr19	45323543	45323918
chr19	45340764	45341397
chr19	45422048	45422197
chr19	45616419	45616796
chr19	45721675	45721965
chr19	45779173	45779897
chr19	45952803	45953358
chr19	45973751	45973937
chr19	46634506	46634666
chr19	46649751	46650088
chr19	46660828	46661113
chr19	46744429	46746980
chr19	46855400	46856899
chr19	46859744	46860017
chr19	47035703	47036554
chr19	47053253	47055135
chr19	47109580	47114710
chr19	47133897	47134131
chr19	47255404	47257169
chr19	47257506	47258119
chr19	47446928	47447458
chr19	47624376	47624606
chr19	47848949	47849959
chr19	48325266	48325948
chr19	48329865	48330805
chr19	48490874	48491761
chr19	48493632	48494591
chr19	48509404	48509546
chr19	48636783	48637195
chr19	48637926	48638168
chr19	48741316	48741481
chr19	48770709	48771155
chr19	48967543	48967752
chr19	49072097	49074280
chr19	49142753	49142916
chr19	49146096	49146277
chr19	49281485	49281744
chr19	49301192	49301388
chr19	49339165	49339418
chr19	49428183	49428314
chr19	49441367	49441528
chr19	49512888	49513650
chr19	49640504	49641833
chr19	49642166	49643749
chr19	49712337	49713029
chr19	49937952	49938124
chr19	50098948	50099439
chr19	50136642	50137253
chr19	50203643	50203999
chr19	50325928	50326276
chr19	50511568	50511981
chr19	50518088	50518284
chr19	50639571	50639807
chr19	51000814	51001547
chr19	51002370	51002608
chr19	51340083	51340255
chr19	51394613	51394922
chr19	51460724	51460869
chr19	51573322	51573762
chr19	52176654	52176997
chr19	52686618	52687270
chr19	52725191	52725520
chr19	52736157	52736288
chr19	52739229	52739631
chr19	52946062	52946374
chr19	53431515	53433281
chr19	53613073	53613247
chr19	53663052	53663183
chr19	53746126	53746374
chr19	53751840	53752022
chr19	53784479	53784986
chr19	53881860	53882479
chr19	53889529	53889842
chr19	53890208	53890428
chr19	53942121	53942363
chr19	54164364	54164714
chr19	54430636	54432065
chr19	54881592	54881853
chr19	54905813	54906213
chr19	54906557	54906896
chr19	54946116	54946580
chr19	54947079	54947490
chr19	55068019	55069512
chr19	55070684	55070845
chr19	55141534	55141850
chr19	55206847	55207176
chr19	55471924	55472055
chr19	55472814	55473221
chr19	56080806	56081248
chr19	56092074	56092324
chr19	56217226	56217615
chr19	58400877	58401183
chr19	58514439	58514633
chr19	58562451	58563302
chr1_KI270706v1_random	157702	157834
chr1_KI270709v1_random	4154	4350
chr1_KI270709v1_random	39001	40407
chr1_KI270712v1_random	104847	105090
chr2	1591722	1591923
chr2	1624945	1625322
chr2	1625726	1626264
chr2	3369092	3369637
chr2	6917205	6919120
chr2	8457073	8457725
chr2	8693486	8693797
chr2	9142409	9142628
chr2	9178664	9178866
chr2	9234584	9234743
chr2	10028967	10029105
chr2	10241430	10241669
chr2	11483004	11483228
chr2	11688166	11688503
chr2	12717006	12717137
chr2	14137612	14137787
chr2	14848134	14848269
chr2	17193423	17193890
chr2	19350345	19350731
chr2	19358285	19358712
chr2	20071401	20071599
chr2	20833732	20833961
chr2	23426313	23426467
chr2	24010009	24010355
chr2	24049264	24050732
chr2	24083334	24085235
chr2	24795383	24796160
chr2	24806250	24806403
chr2	24918670	24920969
chr2	25132013	25132186
chr2	25215761	25217069
chr2	25323169	25323388
chr2	25709766	25710248
chr2	25723667	25723813
chr2	25977243	25977840
chr2	26503412	26503946
chr2	26766720	26767108
chr2	27082509	27082701
chr2	27118742	27119114
chr2	30217988	30218210
chr2	31197098	31197281
chr2	35500562	35500693
chr2	36360420	36360815
chr2	38074012	38074501
[truncated: 30,962 more rows]

## Sheet: E3
Chromosome	Start	Stop
chr1	1430184	1432030
chr1	6622326	6623936
chr1	16978932	16981257
chr1	78003748	78007296
chr1	89021596	89023146
chr1	110388719	110391519
chr1	147755159	147760998
chr1	155125382	155137277
chr1	220690032	220695375
chr10	13887102	13893721
chr10	19815138	19820101
chr10	62048877	62052460
chr10	103448902	103454033
chr10	122460600	122465348
chr11	7604813	7611421
chr11	20022377	20025784
chr11	67693123	67695881
chr11	68009825	68011612
chr11	72720860	72722551
chr11	76666038	76671344
chr12	8657298	8663167
chr12	43545856	43552912
chr12	50276672	50284869
chr12	72271303	72273864
chr12	123103584	123105496
chr13	28490329	28496263
chr13	39597850	39605935
chr13	42989960	42992823
chr13	44569388	44578747
chr14	24161262	24162377
chr14	74949578	74956283
chr14	77493427	77499668
chr15	45430182	45433555
chr15	74363850	74369383
chr16	1978586	1980446
chr16	11824788	11829542
chr16	14374140	14377198
chr16	55478600	55482909
chr16	55655321	55657659
chr17	14301122	14304468
chr17	49967937	49973785
chr17	49996568	49997416
chr17	73641776	73646258
chr17	82858347	82860528
chr18	3411628	3415335
chr18	11856689	11859928
chr19	675484	680955
chr19	979165	980895
chr19	2975532	2978687
chr19	8362999	8367403
chr19	15106954	15111340
chr19	29811164	29817164
chr19	50763776	50767099
chr2	70946182	70948832
chr2	74001816	74008613
chr2	174012482	174014238
chr2	174679750	174683523
chr2	202826309	202829581
chr2	231036698	231041317
chr20	62641670	62647227
chr21	15055276	15066463
chr22	41974389	41978811
chr3	12287019	12294181
chr3	42159517	42164472
chr3	45940593	45944685
chr3	86983127	86991957
chr3	105861899	105870773
chr3	112331441	112335420
chr3	122562514	122565738
chr3	157499142	157501076
chr4	6692352	6696561
chr4	25449110	25450810
chr4	103717582	103721271
chr4	168478860	168481433
chr5	38588881	38596364
chr5	52787013	52791204
chr5	80959119	80963386
chr5	131252786	131256586
chr5	151253056	151258747
chr6	26364533	26365886
chr6	112250422	112255055
chr6	116462001	116463332
chr6	130365089	130368220
chr6	137043036	137045194
chr6	142300552	142307959
chr7	1044075	1045780
chr7	16660479	16668070
chr7	47553356	47557766
chr7	97021666	97025333
chr7	120987656	120992980
chr7	134891389	134894858
chr8	38973383	38980334
chr8	49909260	49911600
chr8	74983982	74987917
chr8	79763409	79769305
chr9	5509907	5515453
chr9	76904107	76906278
chr9	124589931	124596706
chr9	124657906	124662332
chr9	127851639	127854962
chr9	131096290	131099325
chr9	131272213	131278439
chrX	140764498	140766162
chr1	1246970	1247107
chr1	1247538	1247883
chr1	2105494	2105999
chr1	2133676	2134497
chr1	8698401	8699102
chr1	10868610	10868894
chr1	15403736	15403929
chr1	15404244	15405655
chr1	16978038	16978379
chr1	17205561	17205731
chr1	21958780	21959009
chr1	25433963	25434100
chr1	25619804	25620198
chr1	25641724	25642180
chr1	33014085	33014242
chr1	36481307	36482925
chr1	53256969	53257730
chr1	59020138	59020326
chr1	62823162	62824079
chr1	63612431	63613272
chr1	64220659	64220953
chr1	64221356	64221493
chr1	64221886	64222356
chr1	65414104	65414993
chr1	65993421	65993652
chr1	66301352	66301567
chr1	67530284	67530992
chr1	67819285	67819577
chr1	74586108	74587192
chr1	86387918	86388883
chr1	86761949	86763301
chr1	88455611	88456036
chr1	89064691	89065567
chr1	89566724	89567112
chr1	89582358	89582565
chr1	89649401	89649708
chr1	96038494	96039039
chr1	107682033	107682207
chr1	107682666	107684712
chr1	107685084	107688994
chr1	112677430	112677674
chr1	114588100	114588305
chr1	116849003	116849256
chr1	118483728	118483874
chr1	120619837	120620035
chr1	120664093	120664574
chr1	147110704	147111263
chr1	147112117	147114681
chr1	148889539	148889749
chr1	148890669	148890806
chr1	149237881	149238258
chr1	150667451	150668191
chr1	150787749	150788499
chr1	153689084	153689280
chr1	155981696	155982286
chr1	160177527	160178551
chr1	161079972	161080451
chr1	161791819	161792680
chr1	172452881	172454277
chr1	173528806	173529096
chr1	174226101	174226699
chr1	174964896	174965837
chr1	175968992	175969585
chr1	180092989	180093293
chr1	180096488	180097268
chr1	201541887	201544032
chr1	205810562	205810918
chr1	212566671	212567574
chr1	212587670	212588093
chr1	215844826	215845938
chr1	220695921	220696274
chr1	220768004	220768167
chr1	226664299	226664843
chr1	229621220	229621480
chr1	229645994	229646864
chr1	230143827	230144223
chr1	232628154	232628608
chr1	235971629	235972470
chr1	245458505	245459490
chr1	245812695	245812894
chr1	245937565	245938065
chr10	9229348	9230148
chr10	21968343	21969446
chr10	43076860	43077464
chr10	50578788	50580457
chr10	52116420	52117094
chr10	52117495	52119748
chr10	60171335	60172984
chr10	88706369	88706770
chr10	88707317	88707681
chr10	89327686	89328828
chr10	90149936	90150092
chr10	96270010	96270343
chr10	96270725	96271304
chr10	97336356	97337594
chr10	99616536	99617063
chr10	100966576	100967142
chr10	101843120	101844377
chr10	101906968	101907428
chr10	107899431	107899967
chr10	112793256	112793418
chr10	113558071	113558885
chr10	119211026	119211331
chr10	119289876	119290134
chr10	122465686	122465852
chr10	124936298	124937177
chr10	126380118	126380387
chr10	126383209	126389108
chr10	127197845	127197982
chr11	459700	461309
chr11	771790	771933
chr11	1831541	1833608
chr11	2139656	2142106
chr11	2196156	2198642
chr11	2741822	2741979
chr11	2881782	2881932
chr11	7611805	7612768
chr11	9578517	9579452
chr11	9669069	9669315
chr11	9739234	9741165
chr11	12540338	12540717
chr11	19419524	19419911
chr11	26571549	26572201
chr11	26572966	26573311
chr11	33021110	33021361
chr11	33021781	33022187
chr11	33022497	33022723
chr11	59192213	59192413
chr11	59193097	59193316
chr11	60928172	60928386
chr11	62722996	62723531
chr11	62834048	62834195
chr11	65776187	65776324
chr11	74131103	74133623
chr11	74460493	74462092
chr11	74754306	74755357
chr11	76577731	76578244
chr11	76629836	76630326
chr11	76655226	76657922
chr11	77270691	77270828
chr11	77271278	77272911
chr11	77284852	77285296
chr11	78277415	78281239
chr11	79236003	79236211
chr11	86933547	86933922
chr11	96037665	96037875
chr11	96338577	96338910
chr11	97580834	97581190
chr11	100833219	100833377
chr11	104965741	104969865
chr11	106131499	106132032
chr11	110174095	110174677
chr11	111909396	111909635
chr11	117986425	117987880
chr11	117988209	117989368
chr11	117990283	117990802
chr11	122422084	122422756
chr11	122898035	122898311
chr11	123454465	123456547
chr11	124759968	124761118
chr11	126408158	126408349
chr11	126408945	126409188
chr12	10097021	10098952
chr12	10128958	10130120
chr12	12583326	12583557
chr12	14972813	14977536
chr12	15349527	15349914
chr12	22042934	22044026
chr12	26805820	26806521
chr12	27899015	27899374
chr12	29223586	29225720
chr12	29226113	29227195
chr12	31368472	31371565
chr12	32944595	32945235
chr12	39419459	39419971
chr12	43544661	43544815
chr12	43587219	43588076
chr12	46770344	46771372
chr12	49260399	49260582
chr12	49261018	49261420
chr12	49825548	49826043
chr12	56009072	56010135
chr12	56570382	56571558
chr12	57135793	57136852
chr12	58310729	58311222
chr12	66678516	66679225
chr12	67038364	67039008
chr12	67039734	67039978
chr12	67040379	67040569
chr12	68942038	68942902
chr12	68943238	68944761
chr12	68971015	68971768
chr12	71277883	71278284
chr12	72276708	72276942
chr12	75820989	75821642
chr12	80000773	80001665
chr12	95178404	95179424
chr12	95623929	95625893
chr12	104133434	104133896
chr12	106962150	106962287
chr12	107027891	107028053
chr12	112175378	112175889
chr12	112978209	112979400
chr12	121809304	121809619
chr12	124677767	124678433
chr12	124678868	124679377
chr12	124786801	124786992
chr12	125895311	125895663
chr13	28488876	28489987
chr13	28496745	28497046
chr13	39022864	39023163
chr13	39023624	39023874
chr13	39024217	39024861
chr13	39673329	39674054
chr13	43368178	43368325
chr13	44172729	44174808
chr13	44175228	44175365
chr13	44565981	44566201
chr13	44567674	44569085
chr13	44718652	44719660
chr13	45468594	45468792
chr13	48058297	48063208
chr13	48625887	48626075
chr13	48980412	48980756
chr13	48981533	48981915
chr13	50993664	50993909
chr13	51726885	51729619
chr13	51980222	51981453
chr13	51998309	51998635
chr13	51998952	51999821
chr13	73871232	73871479
chr13	76966055	76970121
chr13	77180356	77181728
chr13	85080621	85081193
chr13	89066794	89066989
chr13	97067092	97067716
chr13	97068051	97069397
chr13	102600944	102601163
chr13	105972736	105973319
chr13	110303163	110303936
chr13	110890764	110891191
chr14	22165933	22166576
chr14	31991009	31991146
chr14	32006786	32008219
chr14	32896753	32897604
chr14	35506362	35507016
chr14	53042831	53043158
chr14	54895281	54895807
chr14	63011961	63012648
chr14	68679871	68683471
chr14	69090043	69090541
chr14	70189320	70189862
chr14	71449175	71449344
chr14	73046938	73048153
chr14	77491873	77492977
chr14	80206104	80206242
chr14	80206613	80212576
chr14	80386066	80387723
chr14	88749551	88749722
chr14	94110831	94111652
chr14	102827645	102827786
chr14	102828113	102829646
chr15	29934835	29934972
chr15	33067797	33068393
chr15	33860529	33860691
chr15	33865875	33866481
chr15	40106774	40106936
chr15	47212426	47212809
chr15	49083236	49083543
chr15	49083895	49084825
chr15	51335369	51335694
chr15	51335998	51338461
chr15	52007897	52008579
chr15	52707642	52710098
chr15	52718252	52718461
chr15	63507796	63508356
chr15	63508701	63510152
chr15	65805456	65805640
chr15	76011404	76013036
chr15	76799523	76799873
chr15	78024611	78024842
chr15	81338154	81338354
chr15	81372198	81374149
chr15	81374505	81374826
chr15	81958659	81959083
chr15	85047357	85047540
chr15	85578886	85579077
chr15	85579437	85579726
chr15	88802345	88806345
chr15	88872405	88872586
chr15	88886032	88887621
chr15	89458850	89459416
chr15	92652466	92652630
chr15	92943948	92944165
chr15	94292962	94293359
chr15	95663145	95663594
chr15	96053122	96053829
chr16	330948	331417
chr16	1967690	1967889
chr16	2828706	2828867
chr16	19172943	19173215
chr16	28494689	28498004
chr16	31076617	31077181
chr16	48363793	48363936
chr16	56668709	56668987
chr16	56669363	56671064
chr16	64416067	64416585
chr16	65124675	65124832
chr16	66429193	66429521
chr16	67201489	67201704
chr16	70693541	70694158
chr16	87127184	87127661
chr17	2396482	2397428
chr17	2957921	2958655
chr17	6755805	6757194
chr17	7244252	7244516
chr17	8781678	8782306
chr17	14300665	14300802
chr17	21251459	21251722
chr17	29048968	29049601
chr17	29212160	29212297
chr17	29722539	29723042
chr17	39703294	39703918
chr17	40934107	40936635
chr17	41333480	41335296
chr17	42112545	42112721
chr17	42233355	42233964
chr17	44107773	44109282
chr17	44109709	44111574
chr17	46007488	46011588
chr17	47209018	47210683
chr17	49704624	49704990
chr17	59334701	59334919
chr17	61254233	61254945
chr17	63864688	63867258
chr17	63873169	63873357
chr17	63888323	63889918
chr17	63893169	63893308
chr17	63894193	63895564
chr17	63896240	63896567
chr17	63902928	63903849
chr17	63904158	63904628
chr17	63910454	63910823
chr17	66299193	66299533
chr17	69404983	69405165
chr17	73586946	73587307
chr17	76278061	76278340
chr17	77271441	77274321
chr17	80124900	80128736
chr17	82035247	82035622
chr18	1527448	1527631
chr18	1528298	1528745
chr18	3381801	3382337
chr18	3382660	3383678
chr18	5409893	5410682
chr18	5519570	5519815
chr18	27414161	27414355
chr18	28792302	28792735
chr18	32326615	32326833
chr18	34153738	34153875
chr18	36373161	36373536
chr18	36427704	36427952
chr18	36512495	36513007
chr18	36635231	36635368
chr18	41720804	41720941
chr18	50650139	50650291
chr18	54324338	54324588
chr18	60019624	60020488
chr18	63677867	63678012
chr18	68417738	68417903
chr18	68418718	68418943
chr18	70659529	70659880
chr18	73690574	73690831
chr18	73691225	73696316
chr19	3054526	3056075
chr19	4207536	4211242
chr19	4229187	4231429
chr19	4233691	4235270
chr19	5217626	5218107
chr19	5218861	5220849
chr19	5222632	5222999
chr19	8397151	8397819
chr19	11754563	11755738
chr19	11856922	11857525
chr19	41331314	41332148
chr19	49022257	49022796
chr19	49023709	49024144
chr19	49048378	49048849
chr19	50752672	50753487
chr19	50753815	50754426
chr19	50755056	50756035
chr19	50756621	50757028
chr19	50763175	50763312
chr19	50767496	50768131
chr2	6887624	6887771
chr2	10353428	10353846
chr2	10737906	10738814
chr2	15907616	15914688
chr2	15926105	15926325
chr2	16619527	16619885
chr2	16620289	16624851
chr2	24495800	24496079
chr2	24558889	24559873
chr2	27098690	27099036
chr2	28362449	28363328
chr2	28619036	28620272
chr2	28620592	28620883
chr2	36563074	36563334
chr2	42185958	42186740
chr2	43073576	43075394
chr2	43397489	43397959
chr2	46305812	46306506
chr2	65053880	65054173
chr2	65396103	65396610
chr2	70902960	70903385
chr2	70935907	70937598
chr2	70962914	70964107
chr2	71796226	71796483
chr2	74037078	74037338
chr2	74037689	74038048
chr2	74984450	74984654
chr2	85556495	85556768
chr2	96073141	96073368
chr2	96865465	96865860
chr2	99249685	99251002
chr2	101753028	101753256
chr2	101763304	101763677
chr2	102063911	102065816
chr2	105442430	105442688
chr2	109645856	109646480
chr2	130369884	130370021
chr2	131034446	131034880
chr2	133895082	133896961
chr2	134177895	134178089
chr2	136113627	136113774
chr2	136114372	136114875
chr2	136115485	136115636
chr2	142877691	142878999
chr2	142879613	142879851
chr2	147609602	147610012
chr2	151521481	151521630
chr2	151522028	151522519
chr2	151891484	151891976
chr2	161101009	161101451
chr2	161418770	161419131
chr2	164837144	164837593
chr2	172626890	172627709
chr2	172628066	172630098
chr2	174632060	174632364
chr2	174632685	174634574
chr2	174645070	174645306
chr2	185196548	185197178
chr2	186820059	186820421
chr2	186843586	186843957
chr2	187509152	187513640
chr2	196895446	196895606
chr2	202932824	202935550
chr2	202940850	202941178
chr2	203061770	203062074
chr2	203782622	203782778
chr2	204110272	204110530
chr2	206211084	206213864
chr2	206216897	206218026
chr2	206218437	206218645
chr2	218607328	218611359
chr2	229343947	229344116
chr2	230218285	230219013
chr2	230738242	230738911
chr2	231398393	231398811
chr2	234939768	234940107
chr2	238138699	238140013
chr20	4216451	4216687
chr20	4217254	4217932
chr20	19714238	19715268
chr20	36498411	36499158
chr20	50055126	50055619
chr20	50055986	50057020
chr20	50059684	50061698
chr20	50062046	50062370
chr20	50066675	50067424
chr20	50068093	50068249
chr20	50246016	50248931
chr20	50258018	50260100
chr20	59936693	59937647
chr20	59937964	59939068
chr20	62633796	62634219
chr20	62634612	62635821
chr20	62636185	62638806
chr20	62657527	62657932
chr20	63268029	63268498
chr21	14880809	14880946
chr21	15050006	15051655
chr21	15052014	15053431
chr21	15053769	15054793
chr21	15275210	15275551
chr21	15277185	15278325
chr21	16571409	16571612
chr21	17745968	17746728
chr21	25688587	25689103
chr21	30223393	30223581
chr21	31253268	31253413
chr21	31340206	31340552
chr21	31879091	31879383
chr21	34338621	34338785
chr21	39319698	39320786
chr21	41426826	41427529
chr22	25070347	25070960
chr22	25710243	25710497
chr22	25710827	25711566
chr22	25711919	25712425
chr22	29341683	29341996
chr22	35648088	35650469
chr22	36892758	36893320
chr22	36912847	36918577
chr22	36922674	36923728
chr22	37173377	37174990
chr22	39381474	39381809
chr22	39456402	39460634
chr22	39462477	39462830
chr22	40531447	40534065
chr22	41979161	41979695
chr22	42074314	42075070
chr22	49948805	49949033
chr22	50292849	50293386
chr3	5195656	5197515
chr3	5720979	5721162
chr3	12984162	12987187
chr3	12990145	12995416
chr3	13748743	13749007
chr3	15347340	15348803
chr3	16802822	16804405
chr3	16888342	16888640
chr3	25787735	25788219
chr3	30293819	30294703
chr3	39103734	39103880
chr3	42473263	42473952
chr3	63872598	63873009
chr3	79202723	79203210
chr3	80696242	80698090
chr3	81742470	81743065
chr3	85557692	85557934
chr3	86967782	86968181
chr3	87002079	87002836
chr3	87123118	87125210
chr3	87126053	87127030
chr3	87186363	87186529
chr3	97204639	97205563
chr3	100042247	100043209
chr3	105860692	105861565
chr3	106004040	106004489
chr3	106728291	106728938
chr3	108132984	108133284
chr3	111495827	111496662
chr3	112320591	112322734
chr3	112391065	112391242
chr3	112408177	112409467
chr3	112417349	112419485
chr3	112640457	112641387
chr3	113897209	113898989
chr3	114054244	114054778
chr3	119296577	119297379
chr3	119309946	119311581
chr3	120710145	120710852
chr3	122858859	122859043
chr3	141209797	141211243
chr3	141406660	141407540
chr3	149539778	149539971
chr3	153043069	153043866
chr3	155196152	155196545
chr3	157502567	157502976
chr3	160703114	160703751
chr3	160784741	160785206
chr3	160870171	160870774
chr3	172258281	172258546
chr3	172980568	172981385
chr3	172981697	172981897
chr3	175526535	175527039
chr3	178352503	178352640
chr3	184161282	184161802
chr3	185298720	185298904
chr3	187735429	187735777
chr3	190369214	190369973
chr3	194497983	194499610
chr3	195853444	195854197
chr4	502112	502249
chr4	502552	502857
chr4	989935	990292
chr4	990934	991797
chr4	1053265	1054126
chr4	1054507	1054663
chr4	1055302	1055806
chr4	1777355	1777521
chr4	3010341	3011106
chr4	3011441	3011899
chr4	4031362	4034011
chr4	8558037	8561482
chr4	8561785	8562687
chr4	8572186	8572344
chr4	8580510	8585688
chr4	10583298	10584151
chr4	24659977	24660425
chr4	31764250	31764424
chr4	35105316	35106775
chr4	35109317	35110209
chr4	35110579	35110917
chr4	37440267	37441254
chr4	37996225	37996483
chr4	48879856	48882201
chr4	55932187	55933882
chr4	56411885	56412022
chr4	56679799	56681729
chr4	58940083	58940517
chr4	67879895	67880280
chr4	74660105	74661185
chr4	78644538	78644932
chr4	80069891	80070064
chr4	83113274	83115179
chr4	88756582	88759406
chr4	88819631	88824215
chr4	100289047	100289469
chr4	102598348	102598532
chr4	105198324	105198581
chr4	107748412	107748674
chr4	112297035	112297810
chr4	121764249	121765897
chr4	123037677	123037897
chr4	127686541	127686717
chr4	127687617	127687985
chr4	129822543	129822778
chr4	129823092	129823741
chr4	139783527	139783664
chr4	140047327	140048211
chr4	140091052	140091379
chr4	140097867	140098004
chr4	140236541	140238436
chr4	140251403	140252055
chr4	145183325	145183720
chr4	148574833	148575306
chr4	148654006	148654531
chr4	151225759	151228542
chr4	152572502	152573309
chr4	152942707	152946193
chr4	174524554	174524857
chr4	175971279	175971806
chr4	183610870	183611288
chr4	185654916	185655053
chr4	186068554	186069494
chr5	21574291	21574888
chr5	32228436	32229660
chr5	34638697	34638913
chr5	34639234	34640072
chr5	35479257	35479678
chr5	36230003	36230371
chr5	40841157	40842590
chr5	52864639	52864912
chr5	58188150	58188360
chr5	59092360	59093684
chr5	61000362	61001382
chr5	65355644	65355902
chr5	65356300	65356729
chr5	66958886	66960987
chr5	69136122	69136261
chr5	79518151	79518825
chr5	79547354	79547501
chr5	91535863	91536049
chr5	95616821	95617056
chr5	100790211	100791105
chr5	100864734	100865639
chr5	107572480	107573350
chr5	107893820	107894379
chr5	108378165	108378302
chr5	113047600	113047781
chr5	113048095	113048252
chr5	115810095	115810424
chr5	115962608	115966544
chr5	117272212	117272551
chr5	119272628	119272824
chr5	119273131	119273308
chr5	119273864	119274272
chr5	119274735	119274872
chr5	131256967	131259315
chr5	131259814	131260210
chr5	135877895	135878032
chr5	143432613	143433812
chr5	143494906	143495517
chr5	151498219	151498773
chr5	151499243	151499642
chr5	151588435	151592209
chr5	151592592	151592810
chr5	157269900	157270789
chr5	157271201	157271563
chr5	157613171	157613501
chr5	159051082	159051714
chr5	159174699	159175682
chr5	165296701	165296848
chr5	165297467	165297725
chr5	173806504	173806702
chr5	180330455	180330796
chr5	180645960	180646176
chr5	180648069	180648250
chr5	180648856	180649553
chr6	2898828	2899965
chr6	2959790	2960215
chr6	2960626	2962181
chr6	3787080	3789815
chr6	6700093	6700442
chr6	9315369	9315518
chr6	11027261	11027721
chr6	11028049	11028295
chr6	11242272	11243654
chr6	15021394	15022006
chr6	17278667	17279747
chr6	25215401	25219100
chr6	26128724	26129239
chr6	26130780	26131059
chr6	26401607	26402866
chr6	26440023	26440703
chr6	28422470	28423563
chr6	32835327	32835742
chr6	33294175	33294660
chr6	33295103	33295527
chr6	43147452	43147753
chr6	50820198	50821001
chr6	52582217	52582945
chr6	53140644	53141773
chr6	53142105	53149555
chr6	53725259	53728707
chr6	56024760	56025276
chr6	56387223	56387459
chr6	56389687	56395007
chr6	56538979	56540586
chr6	70395366	70395625
chr6	81550233	81551629
chr6	81552148	81552473
chr6	87091161	87095015
chr6	89650031	89650351
chr6	91816583	91816774
chr6	96816426	96816872
chr6	105388842	105389046
chr6	106540898	106542165
chr6	108799396	108800214
chr6	108966460	108967496
chr6	112293519	112293656
chr6	112293997	112298840
chr6	124960468	124960627
chr6	130368578	130369059
chr6	134171950	134172098
chr6	136426770	136427016
chr6	137764206	137764444
chr6	137828274	137829518
chr6	139519798	139519953
chr6	139982589	139983126
chr6	142047520	142048557
chr6	142276028	142276229
chr6	143675793	143675981
chr6	148192863	148194588
chr6	148195059	148195204
chr6	148272378	148273187
chr6	148341837	148346836
chr6	149140363	149140955
chr6	152129822	152130494
chr6	155121549	155123242
chr6	158825775	158826975
chr6	165061096	165061251
chr6	167858837	167859703
chr6	168315287	168315764
chr6	170541916	170542158
chr7	1046659	1047013
chr7	1055395	1056570
chr7	6269214	6269493
chr7	11785854	11786686
chr7	11830274	11830435
chr7	16669504	16671126
chr7	17968996	17969134
chr7	18306643	18306780
chr7	24789294	24790977
chr7	24791376	24796028
chr7	24802205	24802362
chr7	25849703	25850072
chr7	27910117	27914078
chr7	28599456	28599979
chr7	30350370	30351002
chr7	37047582	37048087
chr7	39313923	39314060
chr7	42161158	42161815
chr7	44163898	44164648
chr7	46855682	46855886
chr7	47451465	47453612
chr7	55186604	55187204
chr7	55187773	55188941
chr7	66750474	66751020
chr7	73170469	73171156
chr7	73171724	73171933
chr7	73173227	73174306
chr7	73174834	73175043
chr7	73175828	73176035
chr7	73205870	73206024
chr7	73716297	73716525
chr7	74720089	74728443
chr7	74758837	74758994
chr7	74787007	74787667
chr7	75217621	75217838
chr7	75218969	75219449
chr7	80086910	80089704
chr7	80090028	80091044
chr7	80145242	80145851
chr7	80146403	80147322
chr7	87454645	87455397
chr7	89107354	89108334
chr7	91063958	91064106
chr7	93968524	93968921
chr7	93969232	93969391
chr7	97001462	97001647
chr7	97002001	97003835
chr7	97004992	97009538
chr7	97020958	97021217
chr7	101601963	101602453
chr7	106071006	106071502
chr7	108099428	108099983
chr7	111005753	111006093
chr7	112632421	112632881
chr7	112967732	112969572
chr7	117870834	117871654
chr7	121029320	121029733
chr7	121076665	121077762
chr7	121078124	121078296
chr7	121167958	121168471
chr7	128241451	128242182
chr7	128242646	128243439
chr7	134153907	134154134
chr7	134939545	134939808
chr7	134940534	134941207
chr7	135147605	135148942
chr7	137954307	137954623
chr7	137984571	137984773
chr7	137991911	137993422
chr7	141217720	141217938
chr7	148513576	148514659
chr7	150685522	150685836
chr7	151629312	151632191
chr7	152173429	152173716
chr8	11813431	11814222
chr8	19664051	19664360
chr8	19680250	19683528
chr8	20253551	20255504
chr8	22222262	22224485
chr8	23538605	23539177
chr8	38626071	38626409
chr8	38982590	38982988
chr8	42085263	42085457
chr8	47688289	47689555
chr8	52146283	52146848
chr8	53350798	53353387
chr8	55212836	55213823
chr8	58129006	58129143
chr8	58296057	58297796
chr8	58405805	58407624
chr8	59656572	59656862
chr8	73587872	73588522
chr8	78804376	78805662
chr8	81125549	81125733
chr8	84988559	84988944
chr8	85465708	85465987
chr8	94434606	94437373
chr8	95272965	95273551
chr8	95273883	95274070
chr8	97995888	97996083
chr8	99190763	99191378
chr8	99322454	99323448
chr8	106726066	106726927
chr8	108905863	108906137
chr8	116384337	116384832
chr8	119217018	119217776
chr8	120808920	120812592
chr8	131918323	131920275
chr8	133634870	133635083
chr8	140718149	140718445
chr8	143970255	143970519
chr8	143970928	143971334
chr8	143986197	143986593
chr9	682929	683632
chr9	2344170	2344307
chr9	19122688	19123487
chr9	20353595	20354348
chr9	34485021	34485391
chr9	35520762	35523594
chr9	37603258	37603750
chr9	61405705	61405900
chr9	69674125	69674779
chr9	69675084	69675440
chr9	70043991	70046238
chr9	70118484	70118923
chr9	70954533	70955056
chr9	75094540	75096569
chr9	76614207	76615175
chr9	77945153	77945886
chr9	80029958	80030095
chr9	84789371	84789511
chr9	87580743	87580885
chr9	88462529	88463336
chr9	89743955	89744560
chr9	93349498	93352384
chr9	93354794	93356486
chr9	100515781	100516768
chr9	105857070	105857339
chr9	111637820	111638035
chr9	111638395	111638671
chr9	114158806	114159013
chr9	120411187	120412330
chr9	120441604	120441741
chr9	125956389	125956561
chr9	128297469	128297726
chr9	128298101	128300249
chr9	130535511	130536679
chr9	131325064	131327397
chr9	131705932	131710688
chrUn_KI270752v1	58	273
chrUn_KI270752v1	3499	3673
chrUn_KI270752v1	21375	21535
chrX	31263588	31264104
chrX	38275991	38276743
chrX	40148512	40148693
chrX	46573736	46577292
chrX	50640856	50641120
chrX	50641917	50643584
chrX	50644141	50644411
chrX	51896650	51897658
chrX	65489288	65489609
chrX	84161156	84161301
chrX	106692946	106693208
chrX	106693695	106694034
chrX	109759640	109760971
chrX	111266262	111266454
chrX	111319719	111320192
chrX	112058218	112058799
chrX	132414626	132415230
chrX	132611280	132611466
chrX	140766525	140766952
chrX	150965994	150966273
