# Supplementary material for: Dynamic and distinct histone modifications facilitate human trophoblast lineage differentiation
Source: Sci Rep. 2024 Feb 24;14:4505. doi: 10.1038/s41598-024-55189-0 (PMC10894295; doi:10.1038/s41598-024-55189-0)
Supplement: Supplementary file 3 — Supplementary Table 3. [file 41598_2024_55189_MOESM3_ESM.xlsx]

## Sheet: Broad domain-associated genes
TSC	ST	EVT
NR2F2	MAN1A2	TFAP2A
TFAP2A	TFAP2A	GATA3
TNRC18	CLIC4	IGF2BP3
GATA2	RASA1	TNRC18
ACTG1	AFF1	EFNA1
ARID3A	CPEB4	PHF23
SNX5	PTEN	ARID3A
PTPRF	CBLB	NRIP1
IRS1	VGLL3	GATA2
GATA3	FDX1	NSD3
CLDN6	NECTIN3	PTPRF
ZNFX1	RYBP	PTEN
RHOF	TNRC18	RHOF
LRP2	GATA2	MAN1A2
ANKRD13C	EZR	GSE1
TSPAN14	GATA3	TSC22D1
TPM1	CYP11A1	KMT2E
PFKP	EPAS1	HNRNPA2B1
EPHA2	FNDC3A	RASA1
LMO4	BRWD1	BRD2
TSC22D2	TSC22D2	TSC22D2
RUNX1	KMT2E	LMO4
BCL2L1	SMAD7	TNFAIP3
ITGA2	ATP10D	MACF1
FLVCR2	MTMR10	CBLB
HNRNPA2B1	RHOF	NR2F2
HNRNPA1	MDM2	HNRNPA1
EEF1A1	ZNF292	VGLL3
GSK3B	ENSG00000289653	PIK3CB
ZFP36L1	GTF2I	IRF2BP2
F3	IRF2BP2	ZSWIM8
GPBP1	ADAM12	SHC1
BHLHE40	GRAMD2B	ZNFX1
PPP1R18	GULP1	GATA6
SHC1	H4C16	SNX5
EZR	ZNF217	AAK1
BRD2	LIFR	GSK3B
IRF2BP2	ADAMTS20	GTF2I
POLR2B	BTG1	SRSF2
RCC1	TBX3	ARHGAP21
TENM3	AMD1	NABP1
PTGES3	PLEKHA6	TEAD3
PCGF2	PIP5K1A	SKP2
TFAP2C	ZBTB10	AFF1
NOCT	TENT5A	LIMA1
KMT2E	SDC1	BTG1
MFHAS1	ADGRG6	COL4A2
TGIF1	CHD2	FOXO3
ENPEP	ZNF703	GRHL1
ENO1	SLC38A2	LHFPL6
SLCO1B3-SLCO1B7	QKI	ZBTB10
RABGGTB	HSPB8	PCGF2
SIGLEC6	PHYHIPL	SLC39A1
SEMA6A	ADM	TOGARAM1
RPL3	GCM1	PAPOLA
ZBTB7A	HNRNPA1	GPBP1
SPRTN	TOGARAM1	PTGES3
VCPIP1	PPP1R15B	RUNX1
PLK3	DAB2	EIF4B
FRMD6	GABARAPL1	LGR4
TMC1	LCMT1	RNF139
HPDL	ARHGAP21	BZW2
FLNB	SP3	AFAP1
RPL23A	YWHAZ	SLC2A1
KLF6	SNX5	DUSP5
UPP1	MARCHF7	PAWR
EFNB2	SLC9A1	ARL6IP5
NXNL2	IER5	FOSL2
MATR3	HNRNPA2B1	PIP5K1A
DUSP5	LDLR	H4C16
CCND1	AAK1	DSP
SPRY4	TACC2	ZNF207
WNT11	CEP85	RAP2B
RPS2	CSRNP1	ZFP36L1
HSPA5	SPRTN	TPM1
PODXL	PSG3	RACK1
TEAD4	FLVCR2	ACTG1
PLEKHA6	FDFT1	UBE2D3
SP3	PLEC	MVP
ZNF503	EIF4G2	LIFR
DGKD	VCPIP1	GCM1
F2RL1	SECISBP2L	TMC1
SNX18	MAP3K8	YY1
IER2	SQLE	PLK2
PTCH1	SLC7A5	YY1AP1
ANXA11	MAOA	C6orf62
CDH1	ZNFX1	ADGRG6
HNRNPDL	TGFBR3	PPP1R15B
SLC7A5	MFSD12	MKLN1
TACC1	GLRX	TRIM71
FOXO3	MISP3	PRPF4B
MYC	FOXO3	MBNL2
HSP90AA1	GLCCI1	ACTN4
FBXL5	UBE2D3	ITGA5
CPEB4	LRIF1	PPME1
FOXC1	RBBP6	UBR3
MDM2	CCNL1	SPRTN
RPS9	DNAJB9	ADM
LIMA1	DUSP4	SRSF3
ACTB	MORF4L1	TRA2B
PKM	ACTG1	PPARG
UBE2D3	COBLL1	TRIM7
SF3A2	BCR	SEPTIN9
SLC1A3	EIF3A	BBC3
SLC3A2	ACKR2	SLC38A1
DAP3	CGB7	TLE3
AAK1	GSK3B	SLC7A2
ELOVL1	SLC3A2	ING1
PALM2AKAP2	ERVV-1	IPMK
HSPD1	EGFR	TLN1
UQCRH	PCGF2	FHDC1
YY1	PAWR	CPEB4
PRCC	PROSER1	ATP7B
PTMA	SLC7A8	CHD2
AGRN	CDKN1A	RPL23A
GABBR1	FANCA	ADAMTS20
PLK2	CLTC	YWHAZ
PCGF1	ENPEP	IGF2BP1
CNN3	ST3GAL1	QKI
IRX2	PGF	TGIF1
SLC12A2	XBP1	FLVCR2
PPP1R13L	FHDC1	FNDC3B
CRIM1	ATXN2	MXRA8
PHLDA1	TGIF1	HTRA4
TAF1D	PGRMC2	PRCC
AXIN2	FOSL2	UBE2E1
PKP3	NUFIP2	IER2
SLC2A3	EIF4A2	EPAS1
RPS18	MAFK	UGP2
GATA6	ARL4C	NECTIN3
LAMC1	C6orf62	SP3
IGF2BP1	CSGALNACT1	ARID4B
ZNF703	KARS1	AKIRIN2
SERP1	H2AC6	TFAP2C
LAMA5	RSL1D1	ENO1
ADM	ARHGEF12	TET3
CFL1	YY1AP1	FLNB
LMCD1	SLC39A8	EGLN1
GASK1B	SLC2A1	UBL3
FOSL2	MSMO1	TENM3
UPK2	NABP1	NR6A1
SLC12A4	POLR2B	VCPIP1
SPTBN1	RCC1	MTUS1
CLIC4	ABCG2	HNRNPDL
RSL1D1	DNAJC3	HNRNPUL2-BSCL2
SLC16A1	ZFAT	LCMT1
CDC42BPA	PSG6	PTCH1
EIF3A	GSE1	ATG12
SLC2A1	WDR26	TERF2IP
RAP2B	SRSF3	ITGB1
ZBTB5	BBC3	ARHGEF2
RPS7	CREB3L2	ARF4
FHL2	RAP1B	CNBP
RPS15A	SGK1	ELF1
ACAP3	TM9SF3	POLR2B
DUSP14	ADAMTS6	LIN28B
VCL	CRKL	CCNL1
PLEC	MED13	CLIC3
HNRNPF	RAI14	FRMD4A
HDLBP	SEC31A	ESRP1
RPS19	H2BC21	PPFIBP2
LRATD2	IGF2BP2	MDM2
SQLE	MCL1	RPL3
SKP2	PCDH1	H2AC6
KRT8	ZFP36L1	ST3GAL1
YWHAZ	HMGCS1	LASP1
CDK12	RIPK2	ETF1
C6orf132	HNRNPUL2-BSCL2	ARRDC3
SP6	RIPOR2	SLC7A8
SAMD4A	DYSF	ACKR2
ZYX	PLCXD2	SERTAD2
GNAS	BASP1	FHL2
LDLR	STARD4	TLK1
CD274	BZW2	TBC1D10A
ELF1	PAPPA	EEF1A1
PIWIL4	MFSD11	ADAMTS1
PPP1R9B	OPHN1	BCR
AHNAK	RBM47	CFL1
HNRNPUL2	NUDT4	SH3RF1
MSL2	IGF2BP3	PLEC
PPAT	ETF1	PLEKHA8
CRKL	DUSP5	PROSER1
DNAAF2	SHC1	TUBB
S100A16	SIAH1	FEM1C
TNS4	DDX3X	HUNK
CENPL	MAN1C1	SMAD3
RASA1	HSPA5	PLEKHH3
CYGB	CDK12	SLC12A4
CSNK1A1	HERPUD1	RAD23B
IGF2BP3	OBSL1	PTPN21
SCD	UPK2	ZBTB5
LAMB1	MIDN	TEAD1
EIF4A2	MAP4K3	TMEM30A
NABP1	MYLIP	NR2F6
PAWR	HNRNPH1	ADAM19
S100A10	PHLPP1	PPP1CB
ARID2	STT3B	STIM2
PIP5K1A	YME1L1	MAP3K11
ACTN1	GPBP1	VASP
P2RY6	SLC7A2	LRRC41
LMNA	TFAP2C	MSL2
SLBP	TGM2	DSTN
RPL39	PTGES3	BRD4
TNFRSF21	TIGAR	EFNB1
B3GNT2	SLC38A1	TUBA1C
MIDN	H2BC17	HSPG2
NDUFAF3	GNAI1	SLC49A4
RPL7	ERRFI1	NUP155
HSPA8	PDIA3	FOS
TRIO	PSMB1	F11R
ENSG00000289490	FAM107B	ASAP3
ADAM9	ZNF281	MORF4L1
PPP1R15B	MBTD1	STAT6
ZBTB10	DHX32	HNRNPF
RPL15	CLIP4	STT3B
PAXX	TLE3	CDC42BPA
KRT18	CSNK1A1	RBM47
TUBB	PPP4R3A	FGD6
RPL23	RAB2A	HNRNPH1
RUNX2	LIN28B	FAM78A
SNX2	TARS1	CAP1
COL4A2	SH3RF1	KLF6
GSE1	BPGM	DOCK5
RPL28	ESRRG	SEC31A
MFSD12	NR4A3	MAP3K8
NUP50	TCHH	SYDE2
SRSF3	TOB2	NDUFAF3
SLC5A6	DYRK1A	MTHFR
ENSG00000257390	ATIC	PRKD3
DIAPH3	JOSD1	UBE2M
RAD23B	SLC5A6	RHOA
TRIB1	LGR4	SQLE
TRIM7	SP1	H2AC17
NUDT4	CSRP1	GADD45A
ADGRF3	TRIM33	RPL7
HNRNPH1	CGA	TENT5A
TOB2	AKIRIN2	AMD1
ITGB1	TRIM25	GLDC
SPINT2	ALKBH5	ZBTB25
MMS19	PRKCZ	WEE1
CSPP1	SELENOT	ARID2
BRI3	FBXO11	TAF1D
FRMD4A	ARF6	EIF4G2
PROSER1	SCIN	SNX2
C12orf75	LSM14A	IER5
RPL13	ZNF165	ACAP3
IER5	ZNF207	ERVV-1
CHD2	UQCRH	CRKL
ARF6	CLK1	SELENOT
CDK13	ESAM	GPC1
JARID2	SLC49A4	MPZL1
EGLN3	FRMD4A	CHSY1
PTEN	AP3S1	NOCT
CTBP2	ARRDC3	WDR26
VASP	RPS9	C12orf75
ADH5	CRIM1	KDM6B
ENSG00000289653	C1orf115	GLCCI1
TARS1	PIK3C2B	PGF
RPL4	JMY	SETD5
MYCN	GTF3C4	TACC1
S100PBP	MLLT6	EHBP1
SMAD7	SVEP1	ARF6
DUSP4	MFSD8	SOX4
CUX1	WASL	DGKZ
AKIRIN2	APPBP2	HSPB8
ENO3	YY1	LMNA
TXNDC9	ACTR6	UPK2
ZNF217	ACSL4	SAFB2
EEF1D	JADE2	CCNE1
TAF11	PSG8	JARID2
AEBP2	RHOBTB3	DDX3X
NAA30	DUSP6	RIPK2
MCL1	RHOBTB1	DUSP1
NCOR1	ENSG00000289490	ACBD3
VMP1	GNAS	KLHL21
UBAP2	SHANK2	ASCL2
MYOF	ECH1	DIO2
TERF2IP	KDM6A	MEIS2
PAPOLA	PPP1R15A	ZCCHC2
ENSG00000284906	GBA2	BRI3
SDC4	MME	ATP11A
LIN28B	DPM1	MCM3AP
DAG1	RASAL2	FLT1
COX20	ANP32A	DNAJC30
ATF3	EP300	NAA50
ANXA2	MAFF	XBP1
TMEM40	H3C4	ZNF703
C6orf62	MYL12A	CDK17
AMD1	PPM1D	TAF5L
RBM15	ARF4	TCF7L2
FKBP3	COG3	UBC
NR4A3	IRF2BPL	HS6ST1
PDCD1LG2	KLF4	FGFRL1
ARHGAP21	NDUFAF3	OSTF1
SLC38A1	GSPT1	LIN37
SLC7A8	ARL4A	ANXA11
HERPUD2	TINAGL1	FMR1
MFSD11	CASP4	PPP1R12A
QKI	EXT1	DDX6
SLMAP	CCSAP	ADAM12
GPC1	ATP2A2	GNAI1
CD2AP	HAPSTR1	HEY1
PWWP2B	LMNA	GNA12
RPLP0	MSX2	ENSG00000269590
RPL9	DDX6	MTSS2
YBX1	CTNNA1	PXN
SMARCA2	DSE	RPS7
SMC4	PIM3	HNRNPK
NMRAL1	SAFB	KCTD12
SH3RF2	OGT	TRIM33
RHOA	TINCR	TIGAR
ARHGAP11A	CEP68	MIDN
BZW2	HCFC1	PLEKHJ1
POLH	ATP1B3	PBLD
IGF1R	ERVW-1	ANXA2
ASAP1	HNRNPD	MGAT5
ANO6	ACOX1	STXBP5
DDX42	SEC63	MGAT4A
EXT1	CDK13	MAP4
ATP2A2	RNF139	MFAP5
NRP2	SLC16A5	TXNDC9
LGR4	RNF168	CCSAP
PTBP1	JARID2	HCAR1
RPSA	BRD4	RELCH
NPM1	SUPT5H	DLX4
CDC37	EIF5B	GRB2
AOPEP	HNRNPH2	GPBP1L1
GYS1	TMEM150A	PKM
TUBA1C	UBAP2	GJA5
ACTR6	ELF3	NBEAL1
SLC39A9	RNF170	CUX1
SLC20A2	DVL3	USP32
HNRNPD	CNBP	RAB2A
CITED2	ACBD6	GYS1
ZC3H4	SLC33A1	TRIP12
MORF4L1	MINDY2	CDK7
RPL8	LGALS13	MCL1
RSRC2	RBM15	MSX2
ANP32A	PDE4D	ESRRG
FAM120A	RBBP4	RABGGTB
GPRC5A	PURB	PXDC1
SPTAN1	CALU	SCD
MZT2A	RCOR1	OAZ1
C11orf68	SWAP70	HNRNPD
NUDCD2	SEPTIN2	GOLPH3
CKS2	ATF3	LAMC1
ADAMTS1	ZFC3H1	MAN2A1
SPRY2	SNAP23	GGNBP2
RPS5	LIPG	LIMD1
OAZ1	MSL2	MLLT6
LIPG	BTG2	MBNL3
MLLT6	PPP4R3B	CDK12
RNF168	ELF1	NXNL2
ABCG2	TUG1	PFDN5
FBN2	SLC30A1	MGST3
RNF139	GALNT2	CSF2RB
RPL24	HSPA8	EDEM1
SOX4	VHL	DNAAF2
WNK1	NCOA3	VGLL1
PRDX6	DHRSX	IRX2
SLC33A1	ACER2	ZBTB7B
U2AF2	DNAAF2	RAP1B
RBM47	USP48	MASTL
WDR43	NRBF2	ST13
RNF170	LEMD3	MICALL2
SETD5	CARD16	SNX1
TRERF1	RSBN1L	ACBD5
PLEKHF1	IGSF5	SYNCRIP
COQ8B	NRDC	PCSK5
ZNF580	NT5E	ARID5B
PGRMC2	ARL6IP6	TNKS2
TOMM70	TFPI2	CGB7
TIMP3	TAF1D	RSRC2
MPZL1	ITPRID2	SWAP70
IQCJ-SCHIP1	PGAP6	CITED2
RACK1	GOLPH3	CPNE1
ATG12	RPL23	PKP2
SEH1L	CLIC3	STK24
CD24	GART	TGFBR3
ITSN1	SEMA6A	IGF2BP2
MSI2	NUP50	KLF10
VHL	RNF10	ENSG00000271793
GTF3C4	PPME1	CPEB2
LYRM1	WEE1	FUBP1
RGS10	ST13	FDFT1
CMIP	USP43	RTN4
ZFC3H1	FURIN	HLA-G
HSPA1B	TRIM7	MBD5
STT3B	HNRNPDL	MFSD12
SLC7A7	GRHL2	FURIN
ENSG00000271793	TFRC	RSL1D1
SOCS6	ST3GAL4	MINDY2
RPS13	TIMP2	NFYB
TEAD1	KRT8	RPL9
LRBA	RANBP9	PFKP
CTSB	RHOA	C1QTNF6
CAP1	TLK1	GM2A
TRPV2	CRAMP1	TOMM70
CNN2	SIAH2	EIF3A
CLTC	LMO4	SLC3A2
ADK	TPD52L2	UBE2Q2
CAPN2	NACA	SP6
TP53BP2	CEBPB	RAP2A
GABPB1	UBE2B	SLC30A1
GPBP1L1	CYGB	ARPC5
HNRNPU	PPP2CA	ISM2
ISG20L2	DYRK2	VMP1
ZNF207	PWWP2B	HSPA8
PRAG1	TIGD2	ZNF462
CDK6	OGA	RBPJ
FLII	NFKBIA	GART
WWC1	DACT2	CTBP2
RIC8A	PPP1R10	SLCO4A1
MASTL	ATP11A	SRRM2
ASXL1	SLC20A1	RNF111
OSBPL3	RCN1	EIF4A2
ARRDC3	RNF19A	ACLY
STC2	PBLD	PDCD1LG2
ST3GAL1	SETD5	ATF6
ITGB1BP1	BRI3	FBXO11
PRORP	RDX	ZFC3H1
IPMK	KIF5B	CYP11A1
ATP1B3	CSF2RB	RPS15A
CCNL1	RSRC2	ANXA5
RNF207	C4orf19	PABPC1
GABARAPL1	MAST4	NUP153
TINAGL1	IFRD1	SHLD2
HCFC1	SGPP1	KPNA4
GART	B4GALT1	ZBTB37
FBXO5	RPL9	CMIP
ZNF146	SLC11A2	MARVELD1
RPL12	CDC42EP4	SIAH2
RAB10	PAFAH1B1	PWWP2B
CRYBG2	RPL3	MSMO1
PTPN12	GADD45G	GLRX5
SF3B3	CYP51A1	WNT11
KRT19	RAB11FIP5	BCOR
RASSF1	DNMT3A	ANP32A
TUBB3	CD164	ENAH
STK32C	MAML3	CRIM1
PANK2	CPD	HNRNPA3
CDC42SE1	ARPC5	LGALS3
CSRP1	COQ8B	H2BC21
PRPF40A	STAG2	BAG4
KLF5	RNASEK	POLH
CACYBP	SEMA7A	VTI1A
MSMO1	CREB1	NOP58
ACAA1	ENSG00000257390	H3C4
SLC1A5	FLT1	SFPQ
PDCD10	TUT7	AXIN2
TPM4	NOP58	RPS6
RPS27A	ZNF114	PFKFB4
RIC1	CLTA	SNAI1
DUSP8	ATF6	PPP4R3B
VGF	UBN1	NET1
UBTF	SAT1	B2M
TUBB6	CITED2	SETD7
HJV	UNKL	RAP2C
PRRC2B	RNF11	NFIL3
PATZ1	ZNF131	DYRK1A
CREB1	TEAD3	SP1
JPH2	TSC22D1	MCEE
FDFT1	TEX30	CD164
INF2	NCOR1	SH3BP4
TMCO3	SLTM	MYC
SYDE2	STS	MED13
ARL4C	HNRNPU	NACA
SP1	C1QTNF1	PPP1R13L
DDX3X	FAM43A	CSNK1A1
ALKBH5	ARID5B	HNRNPC
ATF4	MYL12B	TSPAN14
MSX2	EDEM1	ARPC2
ANXA7	PAXBP1	NAV2
DCAF4	NUS1	PICALM
CCDC18	U2AF2	EZR
GFI1	NT5C2	WASL
CALM2	VMP1	USP38
CHORDC1	RACK1	RAB10
STX3	LRRC1	LSM14A
SMPD4	NFIL3	ZC3H7A
EIF4A3	TAF11	TMBIM1
TENT5A	RICTOR	PHLDA3
NPEPPS	HSD3B1	RPL15
ADGRL2	ZNF277	NOTUM
S100A11	LCOR	MFSD8
TBL1X	CPEB2	RIC8A
ENAH	RABGGTB	LYN
FKBP1A	TLE5	RNF207
EHD1	GLDC	ODF3B
C1orf109	EEF2	GLUL
CENATAC	TMED2	ENSG00000289490
ZNF277	ALG2	BAZ2A
BRIX1	BRD2	IQGAP1
SEC63	ATF4	QSOX1
NOP58	GGNBP2	RNF168
RALBP1	ARID1A	PCNT
WNT5A	HOPX	SEPTIN11
IGF2BP2	ACOXL	CREB1
ZNF721	UBC	KCMF1
LIMD1	ADGRF3	PRKAB2
NR2F6	CREBZF	BAG3
DNAJA1	RGL2	VHL
OGA	TSPAN14	ACSL4
JPT1	FOXO4	STUB1
MYADM	MPRIP	NCKAP1
ACTR2	MFSD4B	C1orf115
CENPT	KLHL21	CREBZF
DDX11	TNFRSF10B	DNAJA1
RPS8	SYNE2	RPS9
BCOR	MTUS1	SAMD4A
PPP1CC	OAZ1	DR1
RO60	KRT18	WDR81
HCAR1	USP38	PRDX6
TMPO	SLC39A9	CPED1
KHDC1	SLC35E1	PIM3
HMGA1	WNK1	COL21A1
SPINT1	CAMSAP2	GGCX
ANXA5	JUND	SLC39A8
SLC38A2	ZNF236	STK10
PLEKHG3	UBQLN1	SPAG9
TAGLN	KHDC4	SMARCA2
RPL30	HNRNPF	PPAT
LMX1B	CTBP2	RPS8
PEAR1	SF3B1	ENO3
KHDC4	ANXA5	RAPGEF2
RPL26	HERPUD2	MPRIP
DIDO1	RAB10	STRN
XPO1	CSPP1	ZNF570
TJP1	ZFAND3	RBBP4
RPS12	BCL2	RBM39
PTPN14	FUBP1	CSPP1
MMRN2	STK17A	PHC2
TGFBR3	DCP2	LRRC32
TGS1	RPL15	DIP2B
ST13	TNFAIP3	RASAL2
SLC27A6	PXDC1	PPP4R3A
RPL37A	GLUL	RBBP6
NDUFS1	SFPQ	PRPF38B
ATP6V1E1	NPM1	IQSEC1
AKAP8	ACLY	KDM6A
MTSS2	GAB1	NCOA1
RPS24	TXNRD1	ARL6IP6
SLC12A9	ZNF721	SLC25A25
CDC20	IGF1R	ARL5B
DDX6	GPR78	HSPA5
SEPTIN9	GARS1	RCC1
MICALL1	POLR1D	SLTM
HIF1A	FBN2	ACTR6
PDLIM1	PLIN2	ACTN1
HDAC2	PIK3CB	HNRNPU
GLUD1	SRSF5	SNX14
SLK	UPP1	FZD5
ZBTB7B	PTTG1IP	PGRMC2
CDC42EP3	PPP1CB	MCFD2
AJUBA	RAB1A	CNOT11
DPM1	ATAD1	ZFAND3
RNASEK	POLH	LENG8
CNBP	ZNF320	TOB2
MANF	COTL1	GULP1
ALPP	SPRY4	SH3BP5
APBB2	ATOSA	KDM2A
SERBP1	PPP1R13L	PPP1R3B
SLC17A5	PTP4A2	TOMM6
NEK6	WNT5A	RASL11B
ENSG00000285655	AMOTL1	NR3C2
HSPA2	ITM2B	MBD6
PXN	SRPK1	TAPT1
PEDS1-UBE2V1	PLK2	PSG3
DMXL1	ITGAV	U2SURP
STS	S100PBP	DOCK9
TDRP	PPP2R2A	PTPN3
BAG4	ZNF367	SEC61A1
GAB1	TUBGCP6	RPLP0
CDV3	PISD	ENSG00000289653
NAA50	PDCD6IP	ENSG00000257390
ZFAND3	IRF2BP1	KMT2C
SOWAHC	USP3	JMJD1C
COP1	SCYL2	NPM1
SLC6A6	DMXL1	UTP18
WEE1	SRP54	FNDC3A
HAPSTR1	FIGN	PIK3R1
KLF3	IRAK4	DSEL
BRD4	CDK6	SMC4
RPL11	ZC3H4	ATF4
USP1	PABPC4	GPR78
RPP25	NDUFV2	DDX42
GAPDH	NABP2	SUV39H2
HSPB8	CTNND1	BTBD7
PPP1R10	MOB3B	TOP1
CAPRIN1	FBXL5	ATIC
ITGA6	LUC7L2	SEMA7A
IER5L	MCFD2	WDR89
RBM14	NBEAL1	ACOX1
SRSF1	HNRNPC	TLCD1
AXL	CTSB	CTNND1
NUP155	ERBIN	ARMH4
CCT5	C14orf119	HDLBP
KLHL21	ATAD2B	RO60
YWHAE	CALR	EEF2
NUAK2	ATP6V1E1	MCTP2
NAP1L4	ZNRD2	HERPUD2
HSPH1	ANKRD17	TMEM150A
CTTN	SOX4	PURB
TNIK	SLC30A2	CALHM2
GTF2I	OSMR	ABHD17B
IFFO2	RELCH	RAB40C
FAT1	TIAL1	ACTR1A
NT5C2	KDELR2	SNX24
PEBP1	C19orf54	MAML3
ANKRD17	FBXL17	OGA
ERVW-1	IGF2BP1	TUBB6
KMT2D	RSPRY1	HMGCR
SCYL2	NHSL1	SEMA4C
MCEE	VPS26A	RPS27A
PLXND1	TMED7-TICAM2	KHDRBS1
FADS1	ALG5	SOWAHC
CDKN1A	CRYBG2	RAI14
TLN1	USO1	DPM1
ACTN4	ERBB2	TPP2
PABPC4	EWSR1	MIDEAS
USPL1	BRIX1	BHLHE41
KMT2A	ITPRIPL2	RMND1
NFIL3	TRIB1	ARL4C
KLF16	QSOX1	TRIB1
ARHGEF2	VPS37A	RPL24
SEC31A	LATS2	BMP2K
KIF3C	LAPTM4A	ZNF436
ZBTB1	ARID1B	COX20
USP32	ZFAND1	RPS18
SLC30A1	CMIP	ANKRD10
RRM2	TRAPPC13	MYL12A
NR3C2	AEBP2	RPS27L
PDE12	USP9X	TAF11
C1orf50	POLR2A	CWF19L1
PHLDB2	SOCS2	TRIM8
TAGLN2	REL	HJV
EGFR	RBM14	TGFB2
RPL34	TALDO1	PHLDB2
LMNB1	PRKCH	FMNL2
RHPN2	SBDS	WWTR1
ARPC2	PHYH	MICALL1
TBC1D32	SESN1	LDLR
H2BC9	PRDX1	GLS
RPL13A	DYNLL1	HUWE1
TPM3	RIC8A	MFSD14A
TRIP10	SYNJ1	ARHGAP10
RAC1	ZNF600	TLE5
CSNK1E	PPP1R9B	NFAT5
PERP	RABGEF1	DSE
STK10	TRA2A	LZTS2
EIPR1	OTUD4	MARCHF7
EIF4B	BCL2L1	AHNAK
MPRIP	EPC1	ARFGEF2
TPD52L2	BTBD7	CMTM4
SOD1	PDXK	HEXIM1
TRIM8	UBTF	DHRS3
NOP56	ATG3	PSMA3
ATP6V1D	SPINT1	RNASEK
CEBPB	ENSG00000249240	FEM1B
GULP1	RPS7	PPM1D
VEZT	MBNL2	APPBP2
BAIAP2	ANKRD13C	SNX18
C21orf58	NUP153	BIN2
ARRB1	TRIM8	CTNNB1
GADD45B	SPRY2	PTH1R
SAFB	FDPS	PHLDA1
EGLN1	HNRNPK	SLC5A6
HNRNPK	PTP4A1	DAG1
HEXIM1	SET	PDGFB
GADD45A	NFAT5	ST7L
FSCN1	SART3	PURA
CDC42BPB	SLC16A3	SPIN1
SART3	ERV3-1	PLIN2
RPL31	SUV39H2	PSMB1
SHROOM2	PTPN21	DDX5
FTH1	PTDSS1	CTSL
UBN1	ZNF461	RXRA
ITGA3	IER2	RNF170
RPL32	ADAM19	ILK
SIRPB2	ENSG00000288529	SGPP1
SRF	N4BP1	PHLPP1
ZNF410	RPL24	SLC16A3
STK24	OAF	TET2
NDUFV2	PKIB	SASH1
SMS	FAT1	DVL3
PGAM1	ARHGAP24	S100A10
FUBP1	TRIO	IRF2BPL
FAM102A	CTNNB1	ACER2
YOD1	CNNM2	ADAMTS6
NCAPG	AP5B1	ABCG2
CUL4A	PAN3	UBTF
H2AC20	UBE2D2	CAPRIN1
CLTA	SMARCA5	H2BC9
TRIP12	HNRNPA0	TM9SF3
ERRFI1	SMARCA2	BMP4
PPP1R15A	VGLL1	ENSG00000285655
ZBTB11	SDC4	RRM2
SCAMP4	ZYX	DAZAP1
DLG1	KMT2C	HCFC1R1
TMEM245	RPS18	TMUB1
MRTFA	CYP19A1	AFF4
RSBN1L	NR3C1	C6orf141
PUM1	SDCBP	PDIA3
JOSD1	TPBG	FKBP3
SOX12	GABPB1	PLXDC2
PPP2R2A	SRRM2	RCC2
KCMF1	NIPBL	SCYL2
NEDD9	RAB11A	RGL2
MAML3	RPL12	RHOU
TMBIM1	ELK1	ZNF777
NECTIN1	TPR	DDIT4L
IRF2BP1	SEC11A	TIMM29
BCAT1	KDM2A	TRAK1
LZTS2	CFLAR	RPS12
PPME1	TET2	ARHGAP45
FASTK	KYNU	ACTR3
RPL35A	CUX1	EIF2S2
MYEOV	MAPK6	RAB35
ZNRD2	RAB14	NDUFV2
GGNBP2	DIAPH1	UBAP2
SLCO2A1	SPEF2	ACTR2
ARID5B	LARP1B	KAT14
PITPNB	AFF4	PRRC2B
ZBTB8OS	PURA	GFPT1
MYL6	UBE2H	CKS2
GTPBP3	CPNE1	ZFAND5
XPC	VAPA	ZYX
OSBPL11	CEMIP2	GAB1
TMEM52B	SNX2	GAPDH
RAPGEF2	KMT2D	PPP1R10
ATP5MK	SERBP1	PGAP1
RNF217	PPP6R3	KIF11
PBLD	SMAD4	PTPN12
DLC1	TRIM24	ZNRF2
HUNK	KCNJ6	SLC25A15
FURIN	VCP	PLPP3
ZNF398	RAB17	DIDO1
HSPG2	SLC12A9	ERBIN
CDCA7	MARK3	DHX29
TYW1B	SLK	EVI5
ZFP42	GADD45B	FIGN
TIGAR	YTHDC1	RBM15
CPEB2	CHD1	BICRA
TOGARAM1	SIK3	TRIP10
ANKRD33B	NIBAN2	ING2
CSKMT	ZFP36	DCAF4
HILPDA	WASHC4	RPN1
RBM4	GNE	TRAF7
TENT4A	PCF11	SLC39A9
RAB12	SAR1B	ANKRD17
FOXJ2	ATG5	FNTA
HDGFL2		CSRNP1
MRPL18		MAP4K4
SLC25A39		ZNF131
RAB35		PPP2R5A
MARCHF4		GCAT
SPAG9		MANF
AKT1S1		SESTD1
FLNA		ODC1
MGLL		PERP
UBQLN1		SLC33A1
CAPZA1		OTUD4
ZFP36L2		HILPDA
SLC25A6		PDLIM5
TRA2A		S100PBP
RPS3A		SRSF1
CSRNP1		SLC4A2
CRYZ		YBX1
BCL2L12		MIB2
MAP3K11		SF3B1
BAG3		NAP1L4
ZFAND5		TTC3
SRRM2		MYO1E
PYGL		PANK2
NIPBL		GLI3
KIAA1217		PEBP1
RIPK2		EEF1D
CLDN4		CDC42EP4
SOX13		HMGB1
CD9		HIF1A
ATP1A1		YTHDF2
NACA		CYREN
SIAH2		SLC20A2
CCT7		KDELR2
CTPS1		RBM26
RPL22L1		KLF16
NFYA		ADAMTSL4
ATP2B4		PLSCR1
SEC23A		AOPEP
XRCC6		AP5M1
MYO1C		SRPK1
COL1A2		SBDS
KPNA4		EGFR
RNF10		ZNF292
ZMIZ1		KLF3
RPL38		EMC8
CTNNB1		CLIC4
H1-0		RANBP9
CTNNA1		SLC10A7
BCAN		SLC38A9
ARF1		TNFAIP8
HEXB		SYNJ1
TRIM33		FAT1
NRDC		DDX17
FASN		FDX1
TUBGCP6		PDCD6IP
KBTBD6		GARS1
SEMA5A		CDC42SE1
ERBIN		HSPA4
PHC2		PPM1L
LUC7L3		FASN
PPP4R3B		INF2
GSK3A		TBX3
UBL3		KRT18
IPO7		TIA1
SEPTIN11		CD276
ZBTB37		ZBTB11
LPP		RPL17
RPL27A		ALDOA
MAN2A1		U2AF2
MAPK1		TOMM20
GATAD2A		SLC1A5
FBXW7		DHX32
DDX17		SART3
PRKD2		DLX3
TXNRD1		SMG7
PIK3C2A		ANKRD50
RIPK4		CLDN4
PCBP1		SRSF5
RPS3		CCNY
ENSG00000255872		NR3C1
TRIM59		RAD1
DOCK9		KANSL1
TRAF4		H2BC5
TTI2		RAPGEF1
SLC4A2		LRRC1
PICALM		TALDO1
RBBP6		RAC1
TBCC		CYGB
		TRMT1
		TARS1
		EPM2AIP1
		LNX2
		UBE2H
		IGF1R
		METTL6
		FAM83G
		HTRA1
		ASH1L
		DUSP4
		VCL
		ERBB3
		CRTC3
		SOD1
		PLXND1
		ZC3H13
		KRIT1
		TMEM138
		SF3B3
		RABGEF1
		CHML
		DEPDC7
		ELP4
		CHD3
		TRAF4
		SOCS2
		ZFP36
		DMTF1
		CD47
		PTDSS1
		GBA2
		HNRNPR
		ZNF326
		EIF4A3
		PDE6H
		PNRC1
		WTAP
		ALKBH5
		MLLT3
		OSBPL3
		MKRN1
		TGFBR2
		COP1
		FSTL3
		TOR1AIP2
		TUT7
		FNBP1L
		ERVH48-1
		SETD3
		BDNF
		CEBPA
		RASSF3
		OSGIN2
		PSAP
		BMT2
		COBLL1
		SESN1
		SLC9A1
		UBASH3B
		CUL3
		PRKD2
		PPP2R2A
		HADHA
		HCFC1
		UBE2B
		UBE2K
		FAM43A
		NPAT
		TRAPPC12
		YWHAB
		FUT11
		NUAK2
		TOR1AIP1
		HNRNPH2
		SUCO
		SOS1
		DUSP14
		FBXO22
		CDR2
		PTCD3
		HEATR5B
		MAP4K3
		SSR3
		NCOR2
		MSH6
		CPSF4
		VIRMA
		CCNG2
		ZMYND8
		CACYBP
		NUDT4
		TIAL1
		NCOA3
		HSP90AB1
		VGLL4
		TRAM2
		JADE2
		IER5L
		SMIM13
		HSP90AA1
		ATN1
		HOMER1
		USP48
		TAOK3
		NUDT5
		SOCS6
		PMM2
		LAMA4
		STARD7
		MGAT4B
		RPRD2
		SERP1
		PFN2
		JPT2
		ATG4C
		ASCC3
		RPL13A
		RSBN1L
		ADGRL3
		C2orf72
		ZBTB41
		MAFG
		MYO6
		SGTB
		PTPN4
		TMCC1
		FLII
		SIN3A
		ZNF592
		PAN3
		ATAD1
		FAM89A
		LY6E
		SGMS1
		C6orf120
		NDFIP2
		SPRY4
		GRSF1
		SLC1A3
		CCDC85C
		USP1
		ZNF217
		SLC38A2
		SLC17A5
		DNAJB9
		ARNT
		FAM13A
		CTDNEP1
		REST
		ADH5
		PTP4A1
		C1orf21
		NEK6
		RPS29
		TMEM50A
		TUFT1
		NFKBIA
		SRP54
		DCAF6
		EIF4G1
		UBTD2
		TECR
		TRAPPC13
		MNT
		PGP
		ATP5F1C
		MZF1
		ITCH
		BCORL1
		CDK6
		HPGD
		MMP14
		GRAMD2B
		EGLN3
		RAB30
		SDCBP
		ARID1A
		EIF4H
		PRDX1
		PSMB2
		RSPRY1
		ITSN1
		ZFAT
		USP3
		VPS26A
		DLX6
		CAMSAP2
		MGAT1
		ROCK1
		CLK1
		MKRN2
		H2AC16
		SMIM14
		GNB1

## Sheet: Broad domain-associated TFs
TSC	ST	EVT
AEBP2	ZNF236	TAF11
AKAP8	VGLL1	REST
ARID2	YY1	TSC22D2
ARID3A	KMT2D	ZNF436
ARID5B	GABPB1	POLR2B
ASXL1	AFF1	AFF1
ATF3	LCOR	JARID2
ATF4	RCOR1	KLF10
BCOR	NCOR1	TRIB1
BHLHE40	ZNF292	TNFAIP3
BRD2	FOSL2	SPIN1
BRD4	ZNF461	SMARCA2
CEBPB	SOX4	BRD4
CENPT	MBNL2	BHLHE41
CHD2	ZNF207	CTBP2
CITED2	GRHL2	ZBTB5
CREB1	CHD2	ZNF131
CSRNP1	RBBP4	BTG1
CTBP2	NR4A3	TSC22D1
CTNNB1	ATF3	ARID4B
CUX1	KDM2A	DDX5
DDX11	ATF4	ASCL2
DDX3X	WNT5A	PCGF2
DIDO1	PCGF2	MZF1
EEF1D	TNFAIP3	ZBTB41
EGLN1	ARID1A	CREB1
ELF1	BRD2	ATF4
ENO1	BTG1	BRD2
FHL2	BTG2	CITED2
FLNA	CEBPB	CUX1
FOSL2	TRIM33	KDM2A
FOXC1	CSRNP1	DLX3
FOXJ2	BRD4	MEIS2
FOXO3	ATF6	SUV39H2
GABPB1	EWSR1	BCORL1
GADD45A	TFAP2C	MLLT3
GATA2	SFPQ	EGLN1
GATA3	TRIB1	GPBP1
GATA6	ELF3	DLX6
GATAD2A	FOXO4	ZBTB37
GFI1	AFF4	GLI3
GPBP1	POLR2A	SP3
GPBP1L1	NACA	RBPJ
GTF2I	ELK1	EPAS1
GTF3C4	EPAS1	FHL2
HCFC1	ZNF277	YBX1
HDAC2	GCM1	FOSL2
HDGFL2	GATA2	GATA2
HEXIM1	GTF2I	MAML3
HIF1A	HOPX	GADD45A
HMGA1	IER2	GATA6
HSPA8	CREB3L2	MNT
IER2	SMARCA2	TBX3
IRF2BP1	TET2	ARID5B
IRX2	IRF2BP1	GCM1
JARID2	JARID2	HMGB1
JPH2	JMY	GPBP1L1
KLF16	ZNF281	CHD3
KLF3	JUND	ING1
KLF5	KLF4	MAFG
KLF6	KMT2C	NCOA1
KMT2A	MAFF	NFIL3
KMT2D	DDX3X	ANKRD10
LIMD1	MAFK	NFYB
LIN28B	AEBP2	DLX4
LMCD1	SP3	RXRA
LMO4	MLLT6	NRIP1
LMX1B	NFIL3	PFDN5
MAML3	TRIM24	MKRN1
MAPK1	NFKBIA	PLSCR1
MLLT6	LMO4	FOXO3
MMS19	ZNF367	HSPA8
MSX2	MED13	SFPQ
MYC	NRBF2	PPARG
MYCN	CUX1	NR3C1
NACA	NR3C1	TFAP2A
NCOR1	ZNF721	DIDO1
NFIL3	CITED2	ZBTB11
NFYA	HSPA8	HEY1
NR2F2	PTEN	PURA
NR2F6	SMAD4	VGLL4
NR3C2	TAF11	IER2
NR4A3	ZNF217	DDX3X
PATZ1	PURA	SLTM
PCGF2	EP300	ZBTB7B
PHC2	RNF10	SMAD3
POLR2B	RYBP	SNAI1
PTCH1	SAFB	SOX4
PTEN	GATA3	RBBP4
RNF10	POLR2B	SIN3A
RUNX1	PAXBP1	BCOR
RUNX2	LIN28B	NR2F6
SAFB	SUV39H2	UBTF
SMAD7	ELF1	PHC2
SMARCA2	SLTM	TAF5L
SOX12	SMAD7	TCF7L2
SOX13	ZNF320	EEF1D
SOX4	TBX3	TET3
SP1	HCFC1	HIF1A
SP3	TEAD3	TGIF1
SP6	NCOA3	MLLT6
SRF	GPBP1	YY1
TAF11	ZNF703	STAT6
TAF1D	REL	KLF6
TBL1X	TFAP2A	TLE3
TEAD1	TGIF1	VGLL3
TEAD4	TIGD2	XBP1
TFAP2A	CTBP2	TET2
TFAP2C	SP1	FOS
TGIF1	MSX2	KLF16
TRERF1	TLE3	ZFP36
TRIB1	ARID5B	NFKBIA
TRIM33	ESRRG	PTCH1
TSC22D2	PURB	RUNX1
UBTF	TSC22D1	MYC
WNT5A	SMARCA5	HCFC1
XRCC6	VGLL3	ZNF292
YBX1	XBP1	ZNF703
YY1	MAML3	MBD6
ZBTB1	UBTF	ING2
ZBTB10	ZFAT	ZNF777
ZBTB11	ZC3H4	ZBTB25
ZBTB37	GTF3C4	SAFB2
ZBTB5	TAF1D	NFAT5
ZBTB7A	SET	ZNF592
ZBTB7B	FOXO3	LMO4
ZC3H4	NFAT5	ZNF570
ZFP42	ZFP36	LIN28B
ZMIZ1	ZNF114	VGLL1
ZNF146	ZNF131	GATA3
ZNF207	CHD1	NPAT
ZNF217	CREB1	ARID2
ZNF277	ZNF600	ZNF462
ZNF398	CREBZF	ATF6
ZNF410	ZNF165	CHD2
ZNF503	ZBTB10	NR3C2
ZNF580	TSC22D2	ASH1L
ZNF703	CTNNB1	ZMYND8
ZNF721	ARID1B	DMTF1
		ENO1
		CREBZF
		TFAP2C
		KLF3
		CTNNB1
		ZNF217
		TRIM33
		ZFAT
		ARID1A
		NR2F2
		CEBPA
		ARNT
		CSRNP1
		ATN1
		IRX2
		HNRNPR
		ESRRG
		AFF4
		HEXIM1
		ZNF207
		ARID3A
		LIMD1
		GRHL1
		ELF1
		NCOA3
		JMJD1C
		TAF1D
		MED13
		PURB
		MSX2
		DR1
		NACA
		ZNF326
		BAZ2A
		MBNL2
		NCOR2
		PTEN
		SERTAD2
		TEAD1
		TEAD3
		SP6
		NR6A1
		ZBTB10
		KDM6B
		SP1
