# Supplementary material for: Dynamic and distinct histone modifications facilitate human trophoblast lineage differentiation
Source: Sci Rep. 2024 Feb 24;14:4505. doi: 10.1038/s41598-024-55189-0 (PMC10894295; doi:10.1038/s41598-024-55189-0)
Supplement: Supplementary file 4 — Supplementary Table 4. [file 41598_2024_55189_MOESM4_ESM.xlsx]

## Sheet: Sheet1
EVT Up	ST Up
AADACL3	AAK1
AAK1	ABCB1
ABCA7	ABCC3
ABCC10	ABHD17C
ABHD14A	ABHD8
ABHD17C	ABLIM2
ABTB1	ABTB1
ACADVL	ACADVL
ACAN	ACBD4
ACOT1	ACE2
ACSM3	ACOT1
ACVRL1	ACP5
ADA	ACSS1
ADAM12	ACVRL1
ADAM19	ACY1
ADAM8	ADAM12
ADAMTS20	ADAM19
ADAMTS4	ADAMTS20
ADAMTSL1	ADAMTS6
ADAMTSL4	ADAMTSL1
ADCY7	ADAP1
ADGRG6	ADCY7
ADM	ADGRG6
ADPRH	ADGRV1
AFAP1	ADHFE1
AFAP1-AS1	ADM
AHSA2P	ADM2
AK5	ADPRH
AKAP9	AFF1
ALDH16A1	AGA
ALDH3B1	AGAP6
ALDH8A1	AHSA2P
ALG9	AIFM2
ALPL	AKAP9
AMIGO2	AKR1A1
AMZ1	ALDH16A1
ANGPT2	ALDH3B2
ANGPT4	ALG9
ANGPTL4	ALOX5AP
ANKRD12	ALPL
ANKRD24	ALPP
ANKRD26P3	ANG
ANTXR2	ANGPT2
ANXA4	ANGPTL4
AP1G2	ANKRD12
APBB1IP	ANKRD13D
APBB3	ANKRD9
APLP1	ANO1
APOBEC2	ANTXR2
APOC1	AP5B1
APOL1	APBA3
APOL6	APOBEC2
ARHGAP31	APOC1
ARHGEF1	APOL1
ARHGEF16	APOL4
ARHGEF2	ARAP1-AS1
ARID4A	ARHGEF10L
ARL14EPL	ARHGEF16
ARSA	ARHGEF9
ARSD	ARID4A
ARSG	ARNT2
ARSK	ARRDC1-AS1
ART4	ARSD
ASAP3	ASAH1
ASCL2	ASB16-AS1
ASPSCR1	ASB2
ASS1	ASPSCR1
ATOH8	ASS1
ATOSA	ATF1
ATP13A2	ATF3
ATP1A1-AS1	ATG13
ATP6V1B1	ATG16L2
ATP6V1B1-AS1	ATG2A
ATRAID	ATG4D
AVEN	ATG9B
AXIN1	ATP13A2
B2M	ATP1A1-AS1
B3GALT4	ATP2B3
B3GNT7	ATP6V0B
B4GALT4	ATP6V0C
B4GALT7	ATRAID
BACE2-IT1	ATXN2
BATF2	ATXN2L
BAZ2B	ATXN7L1
BBC3	B3GALT4
BCAR4	B9D2
BCL3	BACE2
BGN	BACE2-IT1
BMP4	BAG6
BRICD5	BANP
BSCL2	BASP1
BTN2A1	BATF
BTN3A2	BAZ2B
C15orf48	BBC3
C16orf74	BCAP29
C17orf49	BCAR4
C1orf105	BCL2
C1orf115	BDNF
C1orf54	BDNF-AS
C1QTNF1	BGN
C1QTNF12	BICDL1
C1QTNF6	BICRA
C2orf88	BLACAT1
CA2	BMP1
CALHM2	BOLA1
CAPG	BOLA2B
CARD16	BPGM
CASP4	BTD
CASQ1	BTG1
CASTOR1	BTG1-DT
CAVIN3	BTN2A1
CBR3-AS1	BUD23
CCDC171	C10orf90
CCDC18-AS1	C11orf68
CCDC78	C12orf57
CCDC80	C16orf74
CCK	C16orf95-DT
CCL5	C1orf115
CCR1	C1QTNF1
CD200	C1QTNF1-AS1
CD22	C2CD3
CD276	C2orf72
CD37	C2orf88
CD53	C3orf62
CD55	C4A
CD63	C4orf19
CD68	C4orf48
CD7	C5AR1
CDK7	C8G
CDKN2B	C9
CDRT4	CALHM2
CEACAM1	CAMK2N1
CEACAMP10	CAMTA2
CEBPB	CAPN1-AS1
CENPX	CAPN8
CFAP210	CARD14
CFAP44	CARD16
CGA	CASP4
CGB1	CATIP-AS1
CGB2	CATSPERZ
CGB3	CBFA2T3
CGB5	CBLB
CGB7	CBR3-AS1
CGB8	CBX7
CGREF1	CCAR1
CHAC1	CCDC174
CHKB	CCDC18-AS1
CHKB-CPT1B	CCDC183
CHMP1B-AS1	CCDC183-AS1
CHPF	CCDC33
CHPF2	CCDC68
CHRM5	CCDC91
CHST10	CCK
CHST7	CCL27
CHSY1	CCL5
CILP2	CCNO
CIR1	CCR5AS
CKAP4	CD164
CLDND1	CD200
CLEC11A	CD44
CLEC1A	CD55
CLEC7A	CD59
CLIC5	CD63
CLK1	CD99L2
CMAHP	CDC42EP1
CMKLR2	CDK11A
CNPY2	CDK5RAP2
CNTNAP3	CDK5RAP3
COG1	CDKN1A
COG3	CDNF
COL15A1	CEACAM5
COL21A1	CEACAM8
COL27A1	CEACAMP10
COL4A1	CEBPA-DT
COL4A2	CEBPB
COL9A3	CEP85
COMT	CERS3
COPZ2	CFAP251
CORO6	CFAP44
CPED1	CFB
CPM	CGA
CPT1A	CGB1
CPT1B	CGB2
CPXM1	CGB3
CPZ	CGB5
CREB3L4	CGB7
CREB5	CGB8
CRELD2	CGREF1
CRISPLD1	CHAC1
CRISPLD2	CHCHD10
CROCCP3	CHKB-CPT1B
CRYAB	CHODL
CSF1R	CHRNE
CSF2RB	CHSY1
CSGALNACT1	CIR1
CSH1	CISH
CSH2	CKMT1A
CSHL1	CKMT1B
CST1	CLCF1
CTSA	CLIC3
CTSD	CLIC5
CTSK	CLIP2
CTSL	CLIP4
CTSO	CLK1
CUL7	CLMN
CUL9	CLNK
CXCL14	CLTB
CXCR4	CMAHP
CXCR6	CMKLR2
CYP11A1	CNPY2
CYP8B1	CNPY2-AS1
CYS1	CNTD1
DACT2	CNTFR
DAPP1	COG1
DDIT3	COG3
DDIT4	COL27A1
DDX60	COLQ
DDX60L	COMT
DEPDC7	COMTD1
DERL3	COPE
DGKI	CORIN
DHRS2	CORO6
DHRS3	COSMOC
DHX58	CPS1
DIO2	CPZ
DKK3	CRCT1
DLK2	CREB3L4
DLX5	CREBRF
DLX6	CRELD2
DLX6-AS1	CRIP2
DNAAF4-CCPG1	CRISPLD1
DNAJC1	CRTC2
DNAJC4	CRYAB
DNASE1L1	CRYBG2
DOCK5	CSF1R
DPEP2	CSF2RA
DPP10	CSF2RB
DPP10-AS1	CSF3R
DRC1	CSGALNACT1
DSEL	CSH1
DTX3L	CSH2
EBI3	CSHL1
ECH1	CSNK1E
EFHD2-AS1	CSRNP1
EFNA1	CSRP1
EFNA4	CSRP1-AS1
EFNB1	CST1
EGF	CST6
EGFR-AS1	CTC-338M12.4
EIF4EBP3	CTSA
ELMO1	CTSD
ELMO3	CTU2
ELOVL2	CUL9
ENDOU	CUZD1
ENG	CXCL1
ENSG00000093100	CXCR5
ENSG00000176868	CXXC1
ENSG00000219410	CXXC5
ENSG00000225339	CYB5D2
ENSG00000228748	CYBA
ENSG00000228843	CYP11A1
ENSG00000229047	CYP19A1
ENSG00000230733	CYP2C18
ENSG00000230955	CYP8B1
ENSG00000234261	DAB2
ENSG00000235296	DACT2
ENSG00000235609	DAGLB
ENSG00000236304	DAPK1
ENSG00000240801	DDIT3
ENSG00000244491	DDIT4
ENSG00000245385	DDRGK1
ENSG00000245748	DDT
ENSG00000248112	DDTL
ENSG00000249971	DDX60
ENSG00000250135	DEAF1
ENSG00000251584	DENND10
ENSG00000253821	DENND2B
ENSG00000254452	DENND2D
ENSG00000254501	DENND4B
ENSG00000255031	DERL3
ENSG00000256514	DGKI
ENSG00000257342	DHRS2
ENSG00000257607	DHRS7B
ENSG00000257663	DIO2
ENSG00000258017	DLGAP1
ENSG00000258232	DLL4
ENSG00000258749	DLX4
ENSG00000258881	DLX6-AS1
ENSG00000259049	DNAH11
ENSG00000259529	DNAJC1
ENSG00000259605	DNAJC4
ENSG00000259623	DNMT3A
ENSG00000259661	DNPH1
ENSG00000259792	DOCK11
ENSG00000260107	DPEP2
ENSG00000260257	DPEP2NB
ENSG00000260465	DPM3
ENSG00000260566	DTNB
ENSG00000260578	DUSP1
ENSG00000260772	DUSP28
ENSG00000260777	DUSP4
ENSG00000260912	DUSP5
ENSG00000260927	DUSP5-DT
ENSG00000261116	DYNC2I1
ENSG00000261512	DYSF
ENSG00000261604	EBI3
ENSG00000261641	ECH1
ENSG00000261684	ECI1
ENSG00000261745	EDF1
ENSG00000261759	EEF1DP1
ENSG00000261915	EFR3B
ENSG00000262160	EFS
ENSG00000262413	EGFL7
ENSG00000262429	EGLN2
ENSG00000262831	EHD1
ENSG00000262967	EIF4EBP3
ENSG00000263081	ELF3
ENSG00000263165	ELF3-AS1
ENSG00000263218	ELK1
ENSG00000263424	ELL
ENSG00000263859	ELMOD2
ENSG00000263986	ELMOD3
ENSG00000264112	EME1
ENSG00000264772	EML2
ENSG00000265303	EML2-AS1
ENSG00000265840	ENDOU
ENSG00000266086	ENDOV
ENSG00000266373	ENG
ENSG00000266469	ENSG00000093100
ENSG00000266642	ENSG00000176868
ENSG00000266709	ENSG00000213144
ENSG00000266872	ENSG00000214248
ENSG00000267007	ENSG00000219410
ENSG00000267303	ENSG00000225532
ENSG00000267436	ENSG00000225606
ENSG00000267458	ENSG00000226206
ENSG00000267484	ENSG00000226548
ENSG00000267520	ENSG00000227066
ENSG00000267576	ENSG00000228463
ENSG00000267580	ENSG00000228626
ENSG00000267601	ENSG00000228748
ENSG00000267666	ENSG00000228793
ENSG00000268083	ENSG00000228830
ENSG00000268205	ENSG00000228843
ENSG00000268279	ENSG00000230733
ENSG00000268655	ENSG00000230863
ENSG00000268713	ENSG00000230955
ENSG00000269044	ENSG00000232124
ENSG00000269242	ENSG00000232386
ENSG00000269292	ENSG00000233223
ENSG00000269706	ENSG00000233461
ENSG00000269958	ENSG00000233478
ENSG00000269987	ENSG00000233987
ENSG00000270504	ENSG00000234805
ENSG00000270977	ENSG00000235296
ENSG00000271380	ENSG00000236393
ENSG00000272084	ENSG00000236507
ENSG00000272600	ENSG00000236601
ENSG00000273154	ENSG00000240801
ENSG00000273192	ENSG00000243679
ENSG00000273221	ENSG00000243696
ENSG00000273489	ENSG00000245385
ENSG00000273628	ENSG00000248112
ENSG00000274272	ENSG00000248161
ENSG00000275097	ENSG00000248367
ENSG00000275202	ENSG00000249199
ENSG00000277476	ENSG00000249971
ENSG00000277675	ENSG00000250135
ENSG00000279033	ENSG00000250240
ENSG00000279118	ENSG00000250509
ENSG00000279322	ENSG00000250644
ENSG00000279423	ENSG00000251357
ENSG00000279453	ENSG00000251410
ENSG00000279569	ENSG00000251411
ENSG00000279689	ENSG00000253194
ENSG00000279753	ENSG00000253666
ENSG00000279801	ENSG00000253671
ENSG00000279970	ENSG00000253917
ENSG00000280064	ENSG00000254452
ENSG00000280381	ENSG00000254501
ENSG00000280800	ENSG00000254665
ENSG00000282943	ENSG00000255031
ENSG00000283782	ENSG00000255114
ENSG00000284526	ENSG00000255375
ENSG00000284820	ENSG00000255689
ENSG00000284968	ENSG00000255836
ENSG00000284969	ENSG00000256514
ENSG00000285600	ENSG00000256813
ENSG00000286037	ENSG00000256916
ENSG00000286067	ENSG00000257342
ENSG00000286176	ENSG00000257663
ENSG00000286264	ENSG00000258017
ENSG00000286834	ENSG00000258081
ENSG00000287093	ENSG00000258092
ENSG00000287387	ENSG00000258504
ENSG00000287765	ENSG00000258749
ENSG00000288767	ENSG00000259018
ENSG00000288797	ENSG00000259049
ENSG00000288953	ENSG00000259084
ENSG00000289100	ENSG00000259182
ENSG00000289131	ENSG00000259357
ENSG00000289316	ENSG00000259605
ENSG00000290018	ENSG00000259623
ENSG00000290032	ENSG00000259661
ENSG00000290563	ENSG00000259792
ENSG00000290574	ENSG00000260103
ENSG00000290598	ENSG00000260107
ENSG00000291233	ENSG00000260196
ENTPD1	ENSG00000260257
EOGT	ENSG00000260274
EPOR	ENSG00000260710
EPS8L1	ENSG00000260755
EPSTI1	ENSG00000260772
ERAP2	ENSG00000260912
ERBB2	ENSG00000260934
ERBB3	ENSG00000261067
ERICH5	ENSG00000261324
ESAM	ENSG00000261341
EVA1A	ENSG00000261604
EVA1B	ENSG00000261641
EXOC3L1	ENSG00000261684
FAAH	ENSG00000261745
FADS3	ENSG00000261759
FAM149A	ENSG00000261821
FAM161B	ENSG00000261829
FAM163A	ENSG00000261832
FAM174B	ENSG00000261915
FAM193B	ENSG00000262049
FAM47E	ENSG00000262160
FAM78A	ENSG00000262429
FASTK	ENSG00000262831
FAT2	ENSG00000262967
FBLN1	ENSG00000263081
FBLN5	ENSG00000263165
FBN1	ENSG00000263218
FBXL8	ENSG00000263620
FBXO32	ENSG00000263986
FER1L4	ENSG00000265303
FES	ENSG00000265840
FGFR3	ENSG00000266086
FGFRL1	ENSG00000266469
FHIP2B	ENSG00000266642
FHOD3	ENSG00000266830
FIS1	ENSG00000267007
FKBP10	ENSG00000267174
FKBP11	ENSG00000267335
FKBP2	ENSG00000267436
FKBP7	ENSG00000267458
FLNA	ENSG00000267520
FLT1	ENSG00000267576
FLT4	ENSG00000267580
FLYWCH2	ENSG00000267601
FN1	ENSG00000268189
FRMPD1	ENSG00000268205
FSTL3	ENSG00000268279
FURIN	ENSG00000268565
FUT11	ENSG00000268601
FXYD5	ENSG00000268655
GAA	ENSG00000268756
GADD45A	ENSG00000268858
GADD45G	ENSG00000269604
GALC	ENSG00000269693
GALK1	ENSG00000269706
GALNT3	ENSG00000269711
GARS1-DT	ENSG00000269958
GAST	ENSG00000269987
GBP1	ENSG00000270504
GBP3	ENSG00000270977
GCH1	ENSG00000271380
GCM1	ENSG00000272106
GDF15	ENSG00000272600
GDPD3	ENSG00000272831
GH1	ENSG00000272916
GH2	ENSG00000272941
GJB7	ENSG00000273154
GLIPR1	ENSG00000273192
GLMP	ENSG00000273221
GLRX	ENSG00000273489
GM2A	ENSG00000274213
GNG13	ENSG00000274265
GNG4	ENSG00000274272
GOLGA2	ENSG00000274630
GOLGB1	ENSG00000274922
GPATCH11	ENSG00000275202
GPBAR1	ENSG00000277283
GPC3	ENSG00000277476
GPC4	ENSG00000277675
GPR108	ENSG00000277749
GPR132	ENSG00000277969
GPR137	ENSG00000278869
GPR141	ENSG00000278966
GPR146	ENSG00000278996
GPR150	ENSG00000279009
GPR32	ENSG00000279033
GPR78	ENSG00000279110
GPX3	ENSG00000279118
GPX8	ENSG00000279168
GRK4	ENSG00000279322
GRN	ENSG00000279352
GSDMD	ENSG00000279393
GSTA3	ENSG00000279423
GTF2I-AS1	ENSG00000279495
H1-2	ENSG00000279529
H19	ENSG00000279689
H2AC19	ENSG00000279806
H2AC25	ENSG00000280064
H2AC6	ENSG00000280143
H2BC12	ENSG00000280285
H2BC21	ENSG00000280800
H2BC4	ENSG00000282885
H2BC5	ENSG00000282943
H4C8	ENSG00000282988
H6PD	ENSG00000283684
HAGHL	ENSG00000284309
HAPLN3	ENSG00000284608
HBZ	ENSG00000284820
HCG25	ENSG00000284968
HCG4P8	ENSG00000284969
HCLS1	ENSG00000285600
HDAC5	ENSG00000285906
HEG1	ENSG00000285907
HEXA	ENSG00000286037
HEXB	ENSG00000286153
HLA-C	ENSG00000286221
HLA-E	ENSG00000286264
HLA-F-AS1	ENSG00000286448
HLA-G	ENSG00000286517
HNMT	ENSG00000286834
HOXC9	ENSG00000286847
HPGD	ENSG00000286887
HPN	ENSG00000287005
HPSE	ENSG00000287125
HS3ST1	ENSG00000287331
HS3ST3B1	ENSG00000287387
HS6ST1	ENSG00000287765
HSPG2	ENSG00000287787
HTRA1	ENSG00000287963
HTRA4	ENSG00000288767
HUNK	ENSG00000288774
ICAM1	ENSG00000288873
ICAM3	ENSG00000288944
ID4	ENSG00000288953
IER5	ENSG00000288961
IFI27	ENSG00000289007
IFI30	ENSG00000289091
IFI35	ENSG00000289100
IFIH1	ENSG00000289161
IFIT1	ENSG00000289164
IFIT2	ENSG00000289166
IFIT3	ENSG00000289316
IFIT5	ENSG00000289327
IFITM1	ENSG00000289537
IFITM2	ENSG00000289562
IGFBP2	ENSG00000289983
IGIP	ENSG00000290018
IGSF3	ENSG00000290032
IGSF8	ENSG00000290199
IL10RA	ENSG00000290563
IL10RB-DT	ENSG00000290598
IL17RC	ENSG00000290644
IL1R1	ENSG00000290731
IL1RAP	ENSG00000290758
IL20RA	ENSG00000290791
IL2RB	ENSG00000290792
INAFM1	ENSG00000290797
INHA	ENSG00000290823
INSL4	ENSG00000290833
IPO5P1	ENSG00000290846
IRF7	ENSG00000290951
IRF9	ENSG00000290989
ISG15	ENSG00000291008
ISG20	ENSG00000291036
ISM2	ENSG00000291078
ITGA1	ENSG00000291171
ITGA5	ENSG00000291174
ITGB8	ENSG00000291224
ITLN1	ENSG00000291233
ITM2B	ENSG00000291235
ITPRIP	ENTPD1
JAG2	EPAS1
JAK1	EPIST
JAM2	EPS8L1
JOSD2	EPS8L2
KCNE5	ERAP2
KCNJ2	ERBB2
KCNK12	ERBB3
KCNK13	ERV3-1
KCNK4	ERVH-1
KCNQ1OT1	ERVV-1
KCTD12	ERVV-2
KDELR3	ERVW-1
KIAA1614	ESAM
KIF12	ESAM-AS1
KIF26B	ESR2
KISS1	ETFB
KLF13	EVA1A
KLF9	EVA1B
KLHL5	EXOC3L4
KRT86	EXTL1
KRTCAP2	FAAH
KYNU	FADS3
LAIR2	FAM107B
LAMA4	FAM131A
LAMB2	FAM133B
LCAL1	FAM167A
LDLR	FAM174C
LDLRAD2	FAM193B
LENG8	FAM229A
LENG9	FAM25A
LEP	FAM3B
LGALS13	FAM43A
LGALS14	FAM47E
LGALS3BP	FANCA
LHB	FANCD2OS
LHFPL6	FASTK
LIFR	FBLN1
LIFR-AS1	FBLN5
LIMS2	FBP1
LIMS4	FBRS
LINC00205	FCSK
LINC00294	FDPS
LINC00324	FDX1
LINC00339	FER1L4
LINC00506	FER1L5
LINC00632	FGF21
LINC00680	FHIP2B
LINC00869	FIBCD1
LINC00885	FICD
LINC01118	FIS1
LINC01176	FKBP11
LINC01602	FKBP2
LINC01610	FLT1
LINC01819	FMC1
LINC01968	FMNL1
LINC02035	FOLR3
LINC02614	FRAT1
LINC02701	FRMD6-AS2
LINC02904	FRY
LINC02986	FST
LMO2	FSTL3
LNCOC1	FURIN
LOXL1	FUT1
LPCAT1	FXYD3
LRRC3	FXYD5
LRRC32	GABARAPL1
LRRC45	GABPB1-AS1
LRRC8C	GABPB2
LTBP1	GABRR1
LVRN	GABRR2
LY6E	GADD45B
LY6E-DT	GADD45G
LY6K	GAL3ST4
LZTS1	GALNT2
MAFF	GARIN1B
MAG	GAST
MAGED4B	GBA1
MAGOH-DT	GBGT1
MALAT1	GCAT
MAMDC2	GCAWKR
MAN1B1	GDF15
MAN1C1	GDPD1
MAP3K6	GDPD5
MAP7D3	GFER
MAPK12	GFPT2
MARVELD1	GH1
MAST4	GH2
MC1R	GJB3
MCAM	GJB4
MCRIP1	GJB7
MED4-AS1	GLA
MEX3B	GLDN
MFAP2	GLMP
MFAP5	GLRX
MFSD2A	GLUL
MGAT5	GM2A
MGAT5B	GMPSP1
MICALL2	GNGT1
MIF-AS1	GNPTG
MIR302CHG	GOLGA2
MISP3	GOLGA4
MMP11	GOLGA6L5P
MMP15	GOLGB1
MMP2	GOLT1A
MMP25	GPAA1P2
MOCOS	GPANK1
MRC2	GPC1-AS1
MRLN	GPC3
MRNIP	GPNMB
MRPS31P5	GPR108
MSRB2	GPR137
MSRB3	GPR146
MST1	GPR32P1
MT-ATP6	GPRC5C
MT-ATP8	GPT2
MT-CO1	GRB7
MT-CO2	GREM2
MT-CO3	GRN
MT-CYB	GSDMD
MT-ND1	GSEC
MT-ND2	GSTA3
MT-ND3	GSTA4
MT-ND4	GTF2I-AS1
MT-ND4L	GUSBP11
MT-ND5	H1-2
MT-ND6	H2AC17
MT-RNR1	H2AC19
MT-RNR2	H2AC25
MT1E	H2AC6
MT1F	H2AC8
MT1G	H2AJ
MT1H	H2BC11
MT1X	H2BC12
MTATP6P1	H2BC19P
MTCO1P12	H2BC21
MTCO2P12	H2BC4
MTCO3P12	H2BC5
MTND1P23	H2BC8
MTND2P28	H3C14
MTND6P4	H4C14
MUCL1	H4C8
MVP-DT	HACD1
MX1	HAGH
MX2	HCG25
MXRA8	HDAC5
MYCL	HECTD4
MYCNOS	HEIH
MYCNUT	HES1
MYH6	HES2
MYL4	HEXIM1
MYMX	HHLA3
MYO1A	HINT2
MYO7B	HLF
N4BP3	HM13
NAGLU	HOMER3
NALF2	HOOK2
NAPRT	HOPX
NBAS	HPN
NBPF14	HPSE
NBPF19	HS3ST1
NBPF20	HS3ST3B1
NBPF25P	HSBP1L1
NCF1	HSD11B2
NCF1C	HSD17B1
NEAT1	HSD17B1-AS1
NEXN	HSD17B1P1
NFASC	HSD3B1
NFKB2	HSH2D
NGFR	HSPB1
NID2	HSPB1P1
NIPAL2	HSPB2-C11orf52
NLRP9	HSPB7
NOL3	HSPB8
NOS2	HTRA1
NOTCH2	HTRA4
NOTCH2NLC	ICA1
NOTCH2NLR	ICA1-AS1
NOTUM	ID3
NOXO1	IER2
NPB	IER5
NPIPA2	IER5L
NPIPA9	IFI27
NPIPB12	IFI27L1
NPIPB13	IFI30
NPIPB15	IFI35
NPIPB2	IFIH1
NPIPB3	IFIT1
NPIPB5	IFIT2
NPR1	IFIT3
NR4A1AS	IFITM1
NRDE2	IFITM2
NT5E	IFNL1
NTN1	IFNL2
NTN4	IFNL3
NUCB2	IFT20
NUDT18	IGDCC4
OAS1	IGFL3
OAS2	IGHA1
OAS3	IGIP
OASL	IGSF5
OBSL1	IKBKB
OCIAD2	IL11RA
ODF3B	IL16
OR2AT4	IL20RB
P3H1	IL22RA2
P4HA2	IL27
PADI1	IL2RB
PAEP	INAFM1
PAG1	INHA
PAM	INHBA
PANX2	INO80B-WBP1
PAPLN	INPP5D
PAPPA	INPP5E
PAPPA-AS1	INPPL1
PARP10	INSL4
PARP12	INSR
PARP14	IRAG1
PARP9	IRF1-AS1
PBXIP1	IRF7
PCED1B	IRF9
PCK2	IRS2
PCOLCE2	ISG15
PCSK1N	ISG20
PCSK5	ITFG1
PCSK6	ITGB3
PDCD1LG2	ITIH4
PDCD4	ITM2B
PDE3B	ITPR1-DT
PDE6H	ITPRIP
PDIA2	JRK
PDIA5	JUNB
PDXDC2P-NPIPB14P	JUND
PECAM1	KANSL1-AS1
PGAP3	KATNBL1
PHETA2	KAZALD1
PHF1	KAZN
PHF11	KCNA7
PHKG1	KCNE5
PHYHD1	KCNJ2
PHYHIP	KCTD13
PHYHIPL	KDM7A-DT
PIEZO1	KHK
PIGG	KIAA1549L
PILRB	KIAA1614
PIM1	KIAA1671
PIM3	KIF17
PIPOX	KIF3A
PKN1	KISS1
PLA2G10	KLF4
PLA2G6	KLHL24
PLA2G7	KMO
PLAC4	KMT2E-AS1
PLAC8	KNOP1
PLB1	KPNB1-DT
PLCD4	KRCC1
PLCL2	KRT16
PLEKHM3	KRT18
PLOD1	KRT18P11
PLOD2	KRT18P39
PLOD3	KRT81
PLPP5	KRT86
PLPPR3	KRT8P45
PLTP	KRTCAP2
PLXDC2	KYNU
PLXNB2	LAGE3
PODXL2	LAIR1
POMC	LAIR2
POMGNT1	LBHD1
POMK	LBP
POSTN	LCAL1
PPFIBP2	LCE5A
PPM1N	LCMT1-AS2
PPP1R14B	LDLR
PPP1R14B-AS1	LEMD1
PPP1R7	LENG1
PPP4R4	LENG8
PRCP	LENG9
PRDM16	LEP
PRG2	LETM2
PRKAG2	LGALS13
PROCR	LGALS14
PRSS21	LHB
PRSS22	LIFR
PRSS41	LIFR-AS1
PRSS8	LIMS3
PRUNE2	LIMS4
PSCA	LINC-PINT
PSG1	LINC00482
PSG11	LINC00847
PSG2	LINC00885
PSG3	LINC00963
PSG4	LINC00967
PSG5	LINC01003
PSG6	LINC01004
PSG8	LINC01013
PSG9	LINC01036
PSMB8	LINC01089
PSMB8-AS1	LINC01118
PSMB9	LINC01119
PSMC1P5	LINC01176
PTCHD3P1	LINC01284
PTGER3	LINC01338
PTGFRN	LINC01419
PTH1R	LINC01483
PTK2B	LINC01484
PTPRF	LINC01554
PTPRS	LINC01607
PXDC1	LINC01610
PXDN	LINC01762
PXN-AS1	LINC01820
PYCR1	LINC01892
QRICH2	LINC01895
QSOX1	LINC01949
RAB11B-AS1	LINC01968
RAB3C	LINC02037
RABAC1	LINC02193
RAC3	LINC02432
RASA4B	LINC02533
RASGRF2	LINC02574
RBM24	LINC02709
RBM43	LINC02826
RCC2-AS1	LINC02860
RELA-DT	LINC02888
RELB	LINC02901
RENBP	LINC02972
REPS2	LINC02986
REX1BD	LINC03002
RGL3	LIPN
RGPD2	LNCRNA-IUR
RHBDL1	LNPEP
RILP	LNX1
RIMBP3	LOXL1
RNA5-8SN2	LRG1
RNASEK-C17orf49	LRIF1
RNF31	LRP11
RNFT2	LRP8
RP9P	LRRC32
RPL32P32	LRRC37A3
RPS26P19	LRRC51
RRBP1	LRRC69
RSRP1	LRRTM1
RTN2	LTBP3
RTN4R	LVRN
S100P	LY6D
SAA1	LY6G6C
SAA2	LY6K
SAMD9	MAFA
SBF2-AS1	MAFF
SCARB2	MAFG
SCARF2	MAFK
SCARNA7	MAGIX
SCUBE1	MAGOH-DT
SCYL1	MAILR
SDF4	MAL
SDK2	MALAT1
SEC62	MAN1C1
SELENOM	MAN2C1
SEMA3B	MANF
SEMA3E	MAOA
SEMA4B	MAP1LC3B
SEMA4C	MAP1S
SEPTIN3	MAPK10
SERPINB6	MAPRE3
SERPINB7	MARCHF4
SERPINB9P1	MAST4
SERPINE1	MBD6
SERPINE2	MBLAC1
SERPING1	MC1R
SERPINH1	MCOLN1
SERPINI1	MCUR1
SFTPD	MESD
SGPP2	METRNL
SGSH	METTL25B
SGSM2	MFAP2
SH3BP5-AS1	MFAP5
SH3PXD2B	MFSD12
SHOX2	MFSD2A
SHROOM4	MGAT1
SIDT2	MGST2
SIPA1L2	MHENCR
SKIC2	MIB2
SLC12A8	MICALL2
SLC15A3	MIDN
SLC16A3	MIF-AS1
SLC16A4	MIOS-DT
SLC16A9	MIR100HG
SLC25A15	MIR1302-9HG
SLC25A35	MIR200CHG
SLC26A1	MIR223HG
SLC27A3	MIR497HG
SLC29A1	MIR503HG
SLC2A10	MIR9-1HG
SLC2A11	MISP3
SLC30A2	MKNK2
SLC39A13	MLLT6
SLC39A7	MLPH
SLC41A1	MLXIPL
SLC52A2	MMD
SLC5A10	MME
SLC5A11	MMP11
SLC5A2	MMP12
SLC66A1L	MMP15
SLC6A11	MMP23B
SLC6A19	MOCOS
SLC6A2	MORN3
SLC6A4	MORN4
SLC8A3	MRC2
SLCO4A1	MRGPRE
SLFN5	MRNIP
SMAD3	MROH6
SMARCA4	MRPL20-AS1
SNAI1	MSANTD3P1
SNTB1	MT-ATP6
SOD3	MT-ATP8
SOGA1	MT-CO2
SON	MT-CYB
SOWAHD	MT-ND1
SP110	MT-ND2
SPARC	MT-ND3
SPATA13	MT-ND4
SPDYC	MT-ND4L
SPDYE10	MT-ND5
SPON2	MT-ND6
SPSB3	MT-RNR2
SREBF2-AS1	MT1E
SRPX	MT1F
SRRM2	MT1G
SSH3	MT1H
ST6GAL1	MT1X
STAT2	MT2A
STAT5A	MTATP6P1
STBD1	MTCO2P12
STRA6	MTMR10
SULT1A1	MTND1P23
SULT1A2	MTND2P28
SVEP1	MTNR1B
SYBU	MTUS1-DT
SYDE1	MUC20
SYNE1	MUC20-OT1
SYNE3	MUCL1
SYNE4	MVP-DT
SYT12	MX1
TAC3	MX2
TACR3	MYBPH
TAP1	MYCNOS
TAP2	MYCNUT
TAPBPL	MYDGF
TARBP1	MYH6
TBC1D10A	MYLIP
TBL1XR1	MYO1A
TCAM1P	MZB1
TCEAL1	MZF1
TCEAL4	N4BP3
TCIRG1	NAPRT
TCL6	NAV2-AS4
TDRD6	NBPF19
TET3	NCCRP1
TFPI	NCF1
TFPI2	NCF1C
TGFB1	NCF4
TGFB2	NCF4-AS1
TGFB2-OT1	NCMAP
THEM5	NDST2
THSD4	NDUFA13
TIAM1	NDUFA3
TIAM2	NEAT1
TICAM2	NEURL1
TIMP1	NFATC2IP-AS1
TIMP2	NFE2
TLCD1	NFKB2
TLCD2	NFKBIZ
TLE2	NIBAN2
TLE5	NIPAL3
TLE6	NKX6-2
TLN1	NLRC5
TMC3	NLRP10
TMC4	NMB
TMC6	NME2P1
TMCO4	NMRK2
TMED3	NOL3
TMED9	NOS3
TMEM106A	NOSIP
TMEM132A	NOTCH2NLC
TMEM134	NOTCH2NLR
TMEM184A	NOXO1
TMEM200A	NPIPB12
TMEM219	NPIPB15
TMEM220	NPIPB2
TMEM262	NPIPB3
TMEM265	NPR1
TMEM35B	NR4A1AS
TMEM45A	NRDE2
TMEM50A	NSG1
TMEM91	NSUN5P2
TNFAIP2	NT5DC3
TNFRSF18	NT5DC4
TNFRSF8	NT5E
TNNI2	NTF4
TOGARAM2	NTN1
TOM1L2	NUCB2
TP53I13	NUP50-DT
TPP2	NXF1
TRADD	OAF
TRAPPC14	OAS1
TREM1	OAS2
TREML2	OASL
TREX1	OBSL1
TRHDE-AS1	OCEL1
TRIL	OCIAD2
TRIM22	ODAPH
TRIM38	OGFOD3
TRIM47	OLAH
TRIM56	OSER1-DT
TRPT1	OSMR-DT
TSC22D3	OTOF
TSPAN10	OTOGL
TSPO	OTUD3
TTC21A	OXLD1
TTC39C	P4HTM
TTR	PAEP
TXNDC11	PAM16
TXNDC15	PAPPA
TYK2	PAPPA-AS1
TYMP	PAPPA2
U2AF1L4	PAQR7
UBA7	PARP6
UBALD2	PARP9
UBR4	PCAT6
UPK1A-AS1	PCDH1
USP18	PCDH11X
USP43	PCDH12
UXS1	PCED1A
VASP	PCK2
VAX2	PDCD1LG2
VCAN	PDE4D
VCAN-AS1	PDLIM2
VEPH1	PDXK
VGLL3	PDZD2
VIL1	PELO-AS1
VIRMA	PET100
VPS33B	PGAP3
VTN	PGAP6
VWF	PGC
WASH8P	PGF
WDR86	PGPEP1
WDR86-AS1	PHETA1
WDR90	PHF1
WIPF1	PHF11
WIPI1	PHKG1
WNT10B	PHYHIP
WNT7A	PHYHIPL
WWTR1	PIK3AP1
XAF1	PIK3C2B
XG	PILRB
XIST	PIM3
YIF1A	PIPOX
YIPF2	PKIG
YPEL2	PKN1
YPEL3	PLA2G2F
ZACN	PLA2G4C
ZBTB17	PLAAT5
ZBTB3	PLAC1
ZC3H6	PLAC4
ZFAND2B	PLCE1-AS1
ZG16B	PLCXD2
ZNF439	PLEKHH1
ZNF552	PLIN4
ZNF564	PLIN5
ZNF652	PLPP5
ZNF653	PLXNA3
ZNF710-AS1	PMF1-BGLAP
ZNF774	PMFBP1
ZNF81	PNPLA2
ZNF841	PNPLA3
ZPLD1	PODXL2
	POLB
	POLRMT
	PORCN
	POSTN
	PP12613
	PPIB
	PPM1F-AS1
	PPM1N
	PPP1R14B-AS1
	PPP1R15A
	PPP6R2
	PPY2P
	PRELP
	PRKCE
	PRKCZ
	PRKCZ-AS1
	PRLR
	PRPF8
	PRR9
	PRRC2C
	PRRG2
	PRSS27
	PRSS41
	PRSS8
	PSCA
	PSG1
	PSG11
	PSG2
	PSG3
	PSG4
	PSG5
	PSG6
	PSG7
	PSG8
	PSG9
	PTAFR
	PTGFRN
	PTPN21
	PTPRR
	PTS
	PURA
	PXDC1
	QSOX1
	RAB11B-AS1
	RAB11FIP5
	RAB17
	RAB4B
	RABAC1
	RABEP2
	RANGRF
	RAP1GAP
	RAPGEF3
	RASA4
	RASA4B
	RASIP1
	RASSF5
	RBBP6
	RCC2-AS1
	RCN1
	REC8
	RECQL5
	REEP3
	REEP5
	RELB
	RELL2
	RENBP
	REPS2
	RETREG1
	RGPD1
	RHOBTB1
	RHOBTB3
	RHOV
	RILP
	RIPOR2
	RMC1
	RN7SL1
	RN7SL2
	RNA5-8SN2
	RNASEH2C
	RNASEK
	RNASEK-C17orf49
	RNF123
	RNF223
	RNF25
	RNFT2
	RORA
	RP9P
	RPL32P32
	RPS18P9
	RPS26P19
	RPS6KB2-AS1
	RRBP1
	RSAD2
	RTEL1
	RTEL1-TNFRSF6B
	RUSC1-AS1
	RXRB
	RYBP
	RYR1
	S100A7
	S100A9
	S100P
	SAA1
	SAA2
	SAMD10
	SAMD4B
	SARM1
	SART1
	SAT1
	SBF1
	SBF2-AS1
	SBSN
	SCAND1
	SCARB2
	SCCPDH
	SCIN
	SCNN1B
	SCNN1D
	SCX
	SCYL1
	SDC1
	SDCBP2-AS1
	SDF2L1
	SEC11C
	SEC62
	SEMA3B
	SEPTIN3
	SERPINB2
	SERPINB8
	SERPINE1
	SERPINE2
	SERPING1
	SEZ6
	SFXN5
	SGPP2
	SGSM2
	SH2D5
	SH3BP2
	SH3BP5-AS1
	SH3D21
	SH3TC2
	SH3TC2-DT
	SIK3
	SIL1
	SIPA1
	SKIC2
	SLC10A3
	SLC11A1
	SLC12A8
	SLC15A3
	SLC16A3
	SLC16A4
	SLC16A5
	SLC22A4
	SLC24A2
	SLC25A25
	SLC25A35
	SLC26A1
	SLC26A6
	SLC2A11
	SLC30A2
	SLC38A11
	SLC38A3
	SLC39A13
	SLC4A2
	SLC5A10
	SLC5A2
	SLC66A1
	SLC6A19
	SLC6A2
	SLC6A3
	SLC6A4
	SLC7A5
	SLC9A1
	SLX1A-SULT1A3
	SMAD6
	SMAD7
	SMARCA4
	SMIM22
	SMIM29
	SMIM5
	SMIM9
	SMPDL3B
	SNHG12
	SNHG9
	SOCS3
	SOD3
	SON
	SORBS1
	SOWAHD
	SPATA13
	SPATA9
	SPCS3
	SPDYC
	SPDYE10
	SPDYE8
	SPHK1
	SPIRE2
	SPON2
	SPRYD7
	SPSB3
	SRCIN1
	SREK1IP1
	SRRM2
	SSH3
	SSR4
	ST20-AS1
	ST3GAL1
	ST3GAL3
	ST3GAL4
	STAG3L5P
	STAT4
	STAT5A
	STAT5B
	STBD1
	STEAP4
	STK17A
	STK40
	STRA6
	STX10
	STX11
	STX1B
	STYXL2
	SUMF2
	SURF1
	SUSD2
	SVEP1
	SYDE1
	SYNGR3
	SYNPO2L
	SYT12
	SYT17
	TAC3
	TACC2
	TBC1D10A
	TBC1D30
	TBX3
	TCF25
	TCHH
	TCHHL1
	TCL6
	TDRKH-AS1
	TECR
	TENM1
	TENT5A
	TFF1
	TFPI
	TFPI2
	TGFB1
	TGFBR3L
	TGM2
	THBS3
	THEM5
	THSD4
	TICAM2
	TIMP2
	TINAGL1
	TINCR
	TK2
	TLCD1
	TLCD2
	TLCD5
	TLE2
	TLE5
	TM4SF1
	TMBIM6
	TMC3
	TMC6
	TMCO4
	TMED2-DT
	TMED3
	TMED7-TICAM2
	TMED9
	TMEM106A
	TMEM134
	TMEM139
	TMEM140
	TMEM150A
	TMEM179B
	TMEM208
	TMEM229B
	TMEM238
	TMEM247
	TMEM265
	TMEM40
	TMEM44-AS1
	TMEM74B
	TMEM80
	TMPRSS3
	TNFAIP2
	TNFRSF1B
	TNFSF12
	TNS4
	TP53INP2
	TPRA1
	TRADD
	TRAPPC14
	TRAPPC6A
	TREM1
	TREML2
	TREX1
	TRIM22
	TRIM25
	TRIM55
	TRIM56
	TRIM73
	TRMT44
	TRPV6
	TSPAN10
	TSSC4
	TTC21A
	TTPA
	TTR
	TTYH1
	TUB
	TUSC3
	TWIST1
	TXNDC11
	TYK2
	UBALD1
	UBALD2
	UBE2CP5
	UBR4
	UBXN6
	UCK2
	UCN
	UGT1A7
	UNC13D
	UNC5CL
	UPF3AP3
	UPK1B
	USE1
	USF2
	USP20
	USP3-AS1
	USP34-DT
	USP43
	VAMP2
	VAMP5
	VGLL3
	VSIR
	VTN
	WASH2P
	WASH5P
	WASH6P
	WASH8P
	WASHC1
	WBP2
	WDR13
	WDR45
	WDR53
	WIPI1
	WNK2
	WNT3A
	WNT7A
	WNT9B
	XG
	XIST
	XXYLT1-AS2
	YAF2
	YIF1A
	YIPF2
	YIPF6
	YJU2B
	YPEL3
	YPEL4
	ZACN
	ZBED1
	ZBTB17
	ZBTB47
	ZC2HC1C
	ZC3H6
	ZDHHC1
	ZFAND2A
	ZFAND2B
	ZFHX3-AS1
	ZFP91-CNTF
	ZFYVE27
	ZNF12
	ZNF18
	ZNF268
	ZNF28
	ZNF292
	ZNF341-AS1
	ZNF354B
	ZNF419
	ZNF423
	ZNF432
	ZNF480
	ZNF487
	ZNF513
	ZNF524
	ZNF552
	ZNF554
	ZNF587
	ZNF652
	ZNF653
	ZNF688
	ZNF701
	ZNF703
	ZNF75A
	ZNF76
	ZNF778
	ZNF790-AS1
	ZNF837
	ZNF91
	ZNHIT2
	ZNNT1
	ZP3
	ZRSR2P1
	ZSCAN4
	ZSWIM4
