# Supplementary material for: Dynamic and distinct histone modifications facilitate human trophoblast lineage differentiation
Source: Sci Rep. 2024 Feb 24;14:4505. doi: 10.1038/s41598-024-55189-0 (PMC10894295; doi:10.1038/s41598-024-55189-0)
Supplement: Supplementary file 5 — Supplementary Table 5. [file 41598_2024_55189_MOESM5_ESM.xlsx]

## Sheet: SC1
Chromosome	Start	Stop
chr1	966202	966989
chr1	6073067	6075297
chr1	8396281	8397923
chr1	9412538	9414105
chr1	10082193	10085011
chr1	10494892	10496762
chr1	11875297	11876433
chr1	15222271	15222791
chr1	15949610	15950772
chr1	19007556	19014492
chr1	19033505	19035460
chr1	19070273	19071317
chr1	19151145	19158180
chr1	19162843	19167993
chr1	19400563	19402036
chr1	21909217	21915805
chr1	21916861	21928506
chr1	21930575	21939004
chr1	22029916	22031736
chr1	22141946	22143821
chr1	23018918	23023013
chr1	23049863	23050309
chr1	23447849	23454003
chr1	23495871	23499300
chr1	24129103	24129726
chr1	24310934	24312858
chr1	26158653	26159179
chr1	26416044	26421029
chr1	27428215	27431983
chr1	27482349	27482559
chr1	27567093	27576766
chr1	29236250	29241510
chr1	29270399	29272809
chr1	30617504	30619519
chr1	30742577	30749771
chr1	30768193	30770134
chr1	31680648	31683402
chr1	31688452	31692598
chr1	31754576	31756980
chr1	31760344	31761710
chr1	32484503	32488492
chr1	32491899	32495614
chr1	32741359	32744608
chr1	32976174	32979441
chr1	33363374	33365087
chr1	35474929	35476540
chr1	35946910	35947934
chr1	37944451	37947779
chr1	39267076	39279526
chr1	40750138	40750570
chr1	40806879	40807530
chr1	40825378	40825840
chr1	41007000	41007464
chr1	41305323	41306703
chr1	41435230	41437596
chr1	42691958	42693265
chr1	42793076	42794297
chr1	43030600	43036457
chr1	43038013	43039314
chr1	43269143	43272055
chr1	43329719	43330831
chr1	45325693	45331729
chr1	46187178	46191239
chr1	46216397	46219678
chr1	46246832	46248461
chr1	47436159	47438303
chr1	51634514	51636236
chr1	54321663	54325389
chr1	55124364	55124968
chr1	55412052	55413799
chr1	56816185	56819912
chr1	57591755	57592816
chr1	57599565	57599705
chr1	59486153	59488032
chr1	59669734	59671788
chr1	61741081	61744257
chr1	61872070	61874656
chr1	61950315	61952645
chr1	62227904	62231627
chr1	62278680	62281536
chr1	62286638	62291031
chr1	62335629	62338882
chr1	63316659	63317875
chr1	63648544	63654056
chr1	63919800	63922160
chr1	65254045	65256907
chr1	65412654	65426301
chr1	67052278	67054755
chr1	67146312	67147235
chr1	67409673	67410081
chr1	67645226	67647850
chr1	68463955	68466061
chr1	68467666	68468721
chr1	68495493	68497616
chr1	72009998	72010157
chr1	72019998	72020555
chr1	73674397	73674537
chr1	74708204	74708801
chr1	74729826	74734562
chr1	75134118	75135451
chr1	75887142	75887947
chr1	81192796	81193645
chr1	81647457	81652048
chr1	81660061	81660757
chr1	81678539	81683217
chr1	81688475	81691804
chr1	81757643	81758383
chr1	81799126	81809258
chr1	81872584	81877847
chr1	84298600	84299489
chr1	85243784	85245177
chr1	85327165	85332245
chr1	85569436	85572635
chr1	87326302	87337973
chr1	88193137	88193942
chr1	88782406	88784105
chr1	89088264	89089087
chr1	89987888	89991129
chr1	91870665	91875436
chr1	92446071	92447348
chr1	92652610	92654972
chr1	93322031	93323724
chr1	93960272	93961401
chr1	94125789	94127105
chr1	94511690	94513094
chr1	94535517	94545611
chr1	94578396	94581784
chr1	94606687	94609546
chr1	94615277	94617985
chr1	94621334	94624505
chr1	94628270	94628690
chr1	94653649	94654981
chr1	94656479	94659459
chr1	94907393	94910218
chr1	95808936	95810263
chr1	98180333	98182052
chr1	98323532	98324725
chr1	98358675	98359869
chr1	98661369	98662667
chr1	98739523	98740350
chr1	99573213	99574571
chr1	99843670	99846270
chr1	100982008	100983528
chr1	101098619	101099756
chr1	105830040	105830826
chr1	107642008	107649246
chr1	107673231	107673783
chr1	108072115	108073803
chr1	109207101	109211084
chr1	109273120	109278553
chr1	109876993	109878493
chr1	110011910	110012602
chr1	111161065	111164530
chr1	111342000	111343152
chr1	111541677	111543270
chr1	113041431	113044540
chr1	113275514	113277141
chr1	115133653	115135662
chr1	115299111	115302802
chr1	115641567	115643045
chr1	115705283	115707342
chr1	115828506	115829977
chr1	115876373	115878272
chr1	118117757	118123254
chr1	118184284	118186443
chr1	121000830	121001157
chr1	121043109	121045312
chr1	121183645	121184241
chr1	145132868	145134482
chr1	145960701	145961075
chr1	145962405	145966489
chr1	147540677	147541757
chr1	147781082	147781829
chr1	147832497	147838067
chr1	150255420	150257043
chr1	150259571	150260725
chr1	151905163	151906727
chr1	151922787	151926939
chr1	151970535	151971010
chr1	151986898	151995260
chr1	152023275	152025525
chr1	154176617	154184085
chr1	154325096	154326661
chr1	154812864	154814200
chr1	156487433	156492106
chr1	156892572	156898618
chr1	156968094	156969666
chr1	156991493	156998249
chr1	159010030	159010314
chr1	159936389	159941526
chr1	160375556	160377457
chr1	161136460	161139467
chr1	162350345	162350515
chr1	162912900	162914113
chr1	166469694	166472557
chr1	166609860	166611091
chr1	166625844	166627207
chr1	166668219	166671690
chr1	167416450	167417722
chr1	167473216	167474715
chr1	167631715	167632571
chr1	167748246	167749316
chr1	167878407	167881380
chr1	172448206	172453433
chr1	172496156	172497959
chr1	173428863	173431258
chr1	173460528	173461897
chr1	173817884	173819601
chr1	174911730	174915805
chr1	175220895	175222549
chr1	176211161	176212554
chr1	178436786	178439509
chr1	178447291	178455763
chr1	178459992	178465114
chr1	178467311	178471778
chr1	178536308	178539067
chr1	178541689	178543368
chr1	178724961	178726327
chr1	179038409	179040408
chr1	179353297	179354286
chr1	180229469	180231767
chr1	180433119	180435656
chr1	180853276	180856355
chr1	181010025	181013913
chr1	182143102	182150032
chr1	182760843	182762748
chr1	183122601	183123551
chr1	183125419	183128802
chr1	183234286	183235764
chr1	183286863	183288064
chr1	183302105	183307210
chr1	183310418	183311596
chr1	183328055	183332588
chr1	183417032	183418966
chr1	183439692	183440280
chr1	183441724	183446307
chr1	184953258	184954974
chr1	185284027	185285962
chr1	185399139	185401473
chr1	185734175	185734340
chr1	186927654	186928495
chr1	191901036	191902587
chr1	195706224	195706440
chr1	195847911	195848968
chr1	197146020	197146983
chr1	198233326	198234697
chr1	198667540	198673297
chr1	199808922	199809093
chr1	200364108	200364597
chr1	200890356	200909858
chr1	200915945	200918776
chr1	201375925	201377666
chr1	204623645	204624409
chr1	205504077	205505766
chr1	205879676	205880651
chr1	206961237	206962249
chr1	208024256	208025785
chr1	208117283	208121203
chr1	209354816	209358416
chr1	209362851	209369878
chr1	209397503	209400406
chr1	209414486	209417059
chr1	209426910	209435644
chr1	209587468	209588396
chr1	209650541	209653677
chr1	209779264	209782062
chr1	209815396	209817502
chr1	210292396	210293414
chr1	210320843	210322459
chr1	210791098	210792852
chr1	214326707	214333676
chr1	214349138	214351571
chr1	214371160	214372257
chr1	214377367	214382990
chr1	214404662	214405798
chr1	214415508	214416498
chr1	214418152	214422050
chr1	216624089	216629761
chr1	216925039	216927777
chr1	223717784	223719572
chr1	223752631	223753431
chr1	223755800	223757044
chr1	223771181	223773044
chr1	223905209	223908162
chr1	224217942	224220175
chr1	224223687	224224123
chr1	224373834	224376162
chr1	225648866	225649024
chr1	225765368	225772872
chr1	226403832	226408842
chr1	226679062	226681372
chr1	227386643	227403008
chr1	227436158	227437713
chr1	227787512	227789213
chr1	227793699	227794368
chr1	227885603	227887583
chr1	227914492	227916292
chr1	229090694	229097317
chr1	229098497	229103491
chr1	229106663	229109758
chr1	229253007	229254325
chr1	229280319	229281456
chr1	229816726	229818723
chr1	233178719	233181451
chr1	236515373	236518408
chr1	236849190	236849510
chr1	238647844	238648334
chr1	239616377	239618250
chr1	239651752	239656450
chr1	239657464	239658286
chr1	242199878	242200683
chr1	242523952	242526180
chr1	242961668	242962893
chr1	243007965	243010742
chr1	243453800	243455521
chr1	243680438	243681849
chr1	243717149	243720213
chr1	243784437	243788211
chr1	243790403	243793767
chr1	246164551	246166739
chr1	246434663	246436140
chr10	134529	136296
chr10	306651	309739
chr10	373069	374086
chr10	572371	573253
chr10	3085891	3087868
chr10	3691898	3692993
chr10	3825693	3825922
chr10	3880852	3883511
chr10	3904570	3908545
chr10	3909993	3917955
chr10	3942226	3949086
chr10	3954725	3957096
chr10	4170113	4171660
chr10	4249748	4250588
chr10	5412612	5413362
chr10	5446709	5451211
chr10	5536693	5539866
chr10	5544097	5553591
chr10	5612796	5615605
chr10	5691802	5692652
chr10	5719828	5723974
chr10	7852131	7858363
chr10	7931824	7934205
chr10	8095863	8106031
chr10	8378017	8381380
chr10	8425907	8427718
chr10	9732059	9734870
chr10	9808951	9809697
chr10	11574703	11575839
chr10	11891334	11899522
chr10	13143034	13145131
chr10	13865248	13866871
chr10	13870712	13871629
chr10	13949543	13952403
chr10	14184690	14185455
chr10	18666149	18667273
chr10	21291816	21294618
chr10	22672457	22673347
chr10	24238002	24242942
chr10	24288493	24289982
chr10	24381876	24385316
chr10	24706513	24707993
chr10	25495822	25503656
chr10	25507215	25510419
chr10	25689580	25690573
chr10	25693192	25695947
chr10	25701160	25709962
chr10	25716293	25719764
chr10	25720848	25724499
chr10	28208414	28210161
chr10	28677157	28679067
chr10	28892566	28893624
chr10	29236668	29238432
chr10	29243218	29244473
chr10	29501664	29503547
chr10	29553645	29557773
chr10	29699367	29701311
chr10	29724776	29726215
chr10	29839184	29841234
chr10	31887819	31888826
chr10	32881548	32881799
chr10	32929946	32930659
chr10	34122001	34122298
chr10	34728229	34729281
chr10	35173756	35174889
chr10	35368408	35369365
chr10	35447300	35449112
chr10	42970786	42971390
chr10	43373788	43378712
chr10	47395277	47398796
chr10	47482013	47484427
chr10	47988394	47992353
chr10	48465719	48467070
chr10	48494161	48497483
chr10	49598446	49602021
chr10	49734085	49735352
chr10	49762000	49762197
chr10	50710598	50710854
chr10	51073415	51075052
chr10	51096896	51098205
chr10	51162045	51165109
chr10	51244341	51245317
chr10	52965960	52966293
chr10	54868198	54869112
chr10	59864160	59866474
chr10	60487784	60488819
chr10	62243417	62245798
chr10	62264517	62266194
chr10	63587598	63589370
chr10	65418907	65419205
chr10	67282397	67284553
chr10	68517088	68518727
chr10	71474195	71476756
chr10	73913840	73915771
chr10	74120983	74124429
chr10	74253448	74256363
chr10	74583089	74583768
chr10	74585695	74585863
chr10	74640226	74641521
chr10	75102485	75105758
chr10	75409220	75409605
chr10	77897955	77900385
chr10	79434584	79435816
chr10	79874366	79874506
chr10	79955927	79957487
chr10	80109758	80111930
chr10	80770778	80771978
chr10	80776058	80776204
chr10	80942756	80945342
chr10	83487300	83488026
chr10	83545731	83546744
chr10	84509349	84510995
chr10	85279927	85280872
chr10	86958921	86960943
chr10	95278521	95279195
chr10	95286666	95291599
chr10	95346580	95349402
chr10	95634365	95636619
chr10	97517733	97518775
chr10	97537290	97544336
chr10	97548553	97554310
chr10	97570201	97576384
chr10	98414370	98416045
chr10	98515105	98517019
chr10	100506321	100508753
chr10	101140382	101142294
chr10	101189605	101191565
chr10	101570105	101570597
chr10	102480105	102482734
chr10	103120576	103127085
chr10	103878249	103882378
chr10	106500092	106501289
chr10	110007471	110009016
chr10	112170933	112171429
chr10	112231973	112233396
chr10	112295636	112296934
chr10	112307202	112309738
chr10	112715850	112716952
chr10	112722950	112725193
chr10	112775095	112780236
chr10	112783523	112785231
chr10	112790351	112793990
chr10	112804130	112816254
chr10	112949147	112973793
chr10	112984725	113002372
chr10	113015948	113020473
chr10	113047978	113049070
chr10	113167434	113171895
chr10	113178705	113179311
chr10	113982063	113984080
chr10	114336131	114338267
chr10	114349411	114350877
chr10	114631533	114635898
chr10	114654622	114655378
chr10	119019577	119025599
chr10	119323984	119326098
chr10	119515466	119518478
chr10	121178675	121179378
chr10	121435190	121439209
chr10	121541940	121543470
chr10	122475053	122476831
chr10	124294860	124297760
chr10	124385516	124386362
chr10	124417422	124419326
chr10	124486128	124487180
chr10	125133650	125139297
chr10	126765394	126766703
chr10	127344139	127347155
chr10	127934885	127935965
chr10	128046713	128050100
chr10	128054137	128055963
chr10	128125814	128126883
chr10	133273477	133280269
chr10	133378843	133379665
chr11	283638	285341
chr11	826888	829256
chr11	972521	974053
chr11	1693485	1693743
chr11	1828921	1839861
chr11	1924595	1929916
chr11	1954040	1954244
chr11	1963960	1965199
chr11	1967300	1967440
chr11	1988884	1989127
chr11	2135736	2143788
chr11	2201956	2205553
chr11	2207927	2209005
chr11	2233691	2235960
chr11	2247067	2249558
chr11	2255587	2258644
chr11	2268474	2274693
chr11	2377702	2378852
chr11	2560624	2565345
chr11	2684974	2685330
chr11	2739630	2750360
chr11	6229646	6230264
chr11	6247069	6251812
chr11	6255938	6257210
chr11	6258221	6262604
chr11	6318824	6321284
chr11	7484181	7486253
chr11	7571962	7580150
chr11	7604854	7613985
chr11	7857745	7859569
chr11	8916742	8917859
chr11	9143508	9149169
chr11	10161302	10163422
chr11	10666447	10670366
chr11	10930846	10932481
chr11	11809174	11809403
chr11	12019282	12021166
chr11	12113824	12123746
chr11	12137944	12145702
chr11	12245854	12248950
chr11	12286569	12288658
chr11	12515269	12518330
chr11	12569446	12578814
chr11	12823770	12824728
chr11	13257831	13262337
chr11	13377483	13379224
chr11	14088580	14090054
chr11	16858907	16860251
chr11	16874713	16878279
chr11	16881315	16884306
chr11	16917964	16926917
chr11	16933422	16934369
chr11	18899634	18901398
chr11	18912463	18913638
chr11	18933762	18933902
chr11	18935907	18936925
chr11	18957771	18961011
chr11	18973966	18974630
chr11	20483754	20484165
chr11	21524832	21525580
chr11	22832216	22833898
chr11	23865320	23866273
chr11	24100365	24102277
chr11	27349701	27350311
chr11	27880975	27883455
chr11	27926674	27927228
chr11	30197634	30198648
chr11	32892230	32894923
chr11	32901814	32902967
chr11	32917633	32920222
chr11	32934720	32935227
chr11	33067183	33067773
chr11	34513162	34514374
chr11	34929669	34931044
chr11	35893068	35896080
chr11	36091942	36093196
chr11	36316053	36317276
chr11	36326530	36328064
chr11	36353853	36355499
chr11	36361644	36363804
chr11	43130181	43131315
chr11	43134400	43137686
chr11	43422152	43423419
chr11	44190559	44192923
chr11	45804650	45809780
chr11	45921609	45931755
chr11	45933334	45935607
chr11	46159074	46161704
chr11	46290328	46291862
chr11	46663446	46665066
chr11	47071630	47072260
chr11	47257025	47260231
chr11	59200729	59201984
chr11	61296793	61300495
chr11	61306786	61309834
chr11	62551620	62565745
chr11	62958360	62959595
chr11	63032312	63034512
chr11	63813581	63814469
chr11	64372740	64376900
chr11	65111946	65113470
chr11	65224521	65226079
chr11	65300571	65302937
chr11	66365197	66366974
chr11	66685912	66687166
chr11	66885557	66886675
chr11	67978249	67980292
chr11	68762538	68764468
chr11	69007112	69011445
chr11	69131513	69132223
chr11	69609388	69610801
chr11	69635831	69644610
chr11	69743139	69747080
chr11	71487209	71489530
chr11	72352575	72356005
chr11	72410086	72413020
chr11	73312165	73316238
chr11	76328427	76330799
chr11	77127337	77128702
chr11	77166711	77176114
chr11	77187609	77188235
chr11	78311604	78316191
chr11	78349690	78356251
chr11	78359666	78409065
chr11	79155023	79158374
chr11	79165703	79169728
chr11	83724127	83725957
chr11	84965339	84966616
chr11	85299101	85299261
chr11	85359555	85360860
chr11	85406118	85407857
chr11	85806794	85807311
chr11	86334466	86336603
chr11	86421622	86424346
chr11	86469618	86470005
chr11	90219759	90220049
chr11	90454184	90455978
chr11	93812637	93819007
chr11	93838355	93846444
chr11	93849674	93850278
chr11	93877242	93880268
chr11	93886179	93890772
chr11	93904516	93908296
chr11	94523884	94526620
chr11	94543020	94547547
chr11	94548849	94548996
chr11	94694298	94694543
chr11	97989843	97991542
chr11	98467208	98468898
chr11	101477976	101479475
chr11	101761032	101761702
chr11	102008199	102017769
chr11	102028415	102029244
chr11	102047195	102048718
chr11	102062768	102065797
chr11	102136612	102141390
chr11	102151669	102152461
chr11	102155165	102158122
chr11	102166375	102171514
chr11	102191714	102193103
chr11	102223315	102232848
chr11	105368667	105369578
chr11	107018780	107019953
chr11	107719379	107721025
chr11	108548452	108554015
chr11	108757187	108758789
chr11	111509642	111511145
chr11	112040467	112043414
chr11	112524631	112525563
chr11	113295540	113298496
chr11	115503744	115505352
chr11	115860058	115861151
chr11	116068397	116072910
chr11	117083748	117091669
chr11	117509548	117513397
chr11	118417511	118418400
chr11	118423169	118426957
chr11	118434877	118438361
chr11	118662059	118664149
chr11	119759357	119760082
chr11	119816047	119818056
chr11	119843158	119850524
chr11	119862655	119864738
chr11	119873884	119876407
chr11	119890322	119891581
chr11	119895726	119898831
chr11	119962404	119965481
chr11	120007204	120010145
chr11	120013160	120015901
chr11	120019322	120026417
chr11	120055073	120062828
chr11	120096889	120097204
chr11	120106650	120107872
chr11	120135665	120138841
chr11	122761550	122765008
chr11	122776465	122781469
chr11	123165801	123187548
chr11	123377779	123379570
chr11	124292581	124293178
chr11	126276428	126277763
chr11	128875510	128877407
chr11	128887741	128888349
chr11	128904824	128907167
chr11	129214535	129218884
chr11	129287435	129288901
chr11	129290019	129292390
chr11	129703697	129705769
chr11	129845881	129863186
chr11	130088891	130090020
chr11	130178535	130179859
chr11	134063128	134065308
chr11	134118615	134122353
chr11	134131595	134134139
chr11_KI270721v1_random	10853	11045
chr11_KI270721v1_random	22056	23120
chr12	846753	847754
chr12	2768372	2773158
chr12	2957745	2966017
chr12	6763334	6767520
chr12	7842375	7847326
chr12	9283718	9285128
chr12	11153887	11155558
chr12	11660767	11663163
chr12	11665144	11670031
chr12	12532617	12536123
chr12	15629441	15629818
chr12	16184523	16185120
chr12	18260375	18264712
chr12	21650503	21651985
chr12	22830809	22831844
chr12	24895461	24895680
chr12	24942113	24955864
chr12	25124429	25126985
chr12	26058221	26059246
chr12	26088244	26093765
chr12	26096860	26097691
chr12	26100146	26102318
chr12	26244243	26248142
chr12	26270978	26271539
chr12	26273847	26275841
chr12	26372887	26375118
chr12	26869374	26871519
chr12	27009668	27017908
chr12	29112443	29114251
chr12	29271791	29274021
chr12	30989564	30993419
chr12	31005814	31006405
chr12	31072949	31078943
chr12	31244866	31247228
chr12	31288131	31289533
chr12	31728268	31729699
chr12	32290194	32291103
chr12	32888071	32899125
chr12	32982741	32984808
chr12	33116207	33116651
chr12	38134764	38136626
chr12	38290639	38291593
chr12	38316093	38317386
chr12	38392907	38393177
chr12	38897885	38898945
chr12	40031845	40033501
chr12	40475172	40475332
chr12	42125178	42130321
chr12	45254228	45264382
chr12	45267779	45270337
chr12	45367325	45370850
chr12	45433119	45434189
chr12	45881040	45882313
chr12	46701184	46703876
chr12	48350503	48351252
chr12	48630694	48632078
chr12	49806371	49807439
chr12	49866623	49870004
chr12	50713196	50716231
chr12	50922733	50931620
chr12	51825358	51829834
chr12	52175383	52177811
chr12	52185859	52187379
chr12	52198079	52200048
chr12	52521138	52522811
chr12	53983526	53984772
chr12	54140484	54143528
chr12	54166346	54168072
chr12	62865715	62868358
chr12	63107438	63107786
chr12	63843455	63850537
chr12	65335148	65335795
chr12	65606581	65608097
chr12	68867470	68868903
chr12	69332386	69333509
chr12	74445480	74447515
chr12	75958834	75961425
chr12	76607781	76610673
chr12	76717681	76718076
chr12	76783739	76785188
chr12	76878459	76879445
chr12	77064867	77066491
chr12	78744958	78748237
chr12	80291591	80295696
chr12	80702809	80703900
chr12	82765377	82767053
chr12	82930548	82933078
chr12	87383747	87384361
chr12	88334250	88336718
chr12	89086460	89088935
chr12	89168286	89169453
chr12	89318884	89319525
chr12	89962971	89963325
chr12	89969390	89969883
chr12	89970985	89972951
chr12	91421833	91425318
chr12	92034706	92036273
chr12	92552287	92554332
chr12	98335445	98340155
chr12	98341350	98346941
chr12	101935001	101937710
chr12	105183312	105185206
chr12	105316538	105319780
chr12	105352174	105353546
chr12	105354817	105359330
chr12	105852841	105853160
chr12	106178392	106179771
chr12	107561144	107561650
chr12	108800443	108809793
chr12	108821947	108829863
chr12	108832040	108834494
chr12	109820243	109822013
chr12	113896087	113896932
chr12	113900091	113901008
chr12	113911480	113913648
chr12	114626944	114639391
chr12	114642757	114644387
chr12	118134800	118142007
chr12	120095635	120096376
chr12	120759447	120761860
chr12	121579687	121583413
chr12	122700736	122702276
chr12	122713295	122715534
chr12	124478018	124482709
chr12	124487313	124489826
chr12	124496580	124497573
chr12	124498864	124501515
chr12	124548890	124553497
chr12	124577956	124578964
chr12	131720335	131721436
chr13	21409238	21410893
chr13	23570578	23571471
chr13	23588897	23589183
chr13	23743604	23743865
chr13	24495035	24495840
chr13	24502631	24503624
chr13	25656568	25661089
chr13	26020878	26023075
chr13	27078789	27080890
chr13	27194271	27195683
chr13	29836566	29838204
chr13	29840415	29843957
chr13	30259016	30260796
chr13	30388056	30390055
chr13	30421004	30422833
chr13	30445054	30446614
chr13	30485424	30490845
chr13	30527163	30527463
chr13	33994249	33995651
chr13	35349279	35350506
chr13	38346772	38347263
chr13	38735353	38736288
chr13	39672965	39674004
chr13	40385733	40385938
chr13	40439025	40441472
chr13	41401900	41403296
chr13	43072499	43073440
chr13	43962190	43965754
chr13	44096657	44097447
chr13	44488533	44491081
chr13	46044802	46046368
chr13	47631262	47632731
chr13	48070931	48073172
chr13	48130695	48132105
chr13	48303298	48304537
chr13	50078051	50078193
chr13	50411242	50411834
chr13	51974750	51976310
chr13	51978953	51984117
chr13	51993847	51994172
chr13	51996795	52013123
chr13	52869168	52871438
chr13	52923439	52926228
chr13	56424169	56424866
chr13	67102161	67102512
chr13	68616567	68617889
chr13	68706955	68715316
chr13	70505402	70506615
chr13	72754034	72754948
chr13	75326269	75326901
chr13	75328528	75331447
chr13	75569116	75570147
chr13	75571612	75572626
chr13	77760503	77761682
chr13	77819919	77821051
chr13	83101185	83102296
chr13	85080293	85081816
chr13	86637036	86637919
chr13	91189594	91225012
chr13	91228961	91234222
chr13	91235520	91236677
chr13	91241087	91247854
chr13	92102857	92104256
chr13	95643848	95644997
chr13	95694751	95701005
chr13	95755056	95758048
chr13	95783290	95785434
chr13	95799193	95799554
chr13	97210718	97213175
chr13	97230234	97236673
chr13	97246602	97247391
chr13	98561380	98568594
chr13	98840016	98841535
chr13	101487924	101491164
chr13	101511510	101513068
chr13	102911136	102911920
chr13	105979007	105979918
chr13	106099583	106101217
chr13	106523242	106523901
chr13	109615939	109617127
chr13	109742805	109745183
chr13	110482375	110492146
chr13	110625600	110629577
chr13	111180639	111182283
chr13	111188096	111188403
chr13	111202400	111205902
chr13	111210311	111212256
chr13	112893762	112894043
chr13	113219407	113220991
chr13	113331429	113332300
chr13	113543647	113549667
chr14	20328207	20333609
chr14	20613970	20614963
chr14	22806366	22825293
chr14	22845214	22853538
chr14	23195604	23202541
chr14	25009206	25010690
chr14	30586270	30588109
chr14	31666378	31668741
chr14	32085965	32086445
chr14	32200750	32201769
chr14	32202870	32203752
chr14	33567148	33571341
chr14	33835392	33839271
chr14	33932936	33934295
chr14	33945481	33952082
chr14	34093200	34095369
chr14	34841755	34843951
chr14	40757017	40757950
chr14	41043283	41044764
chr14	41419250	41421302
chr14	44121681	44122369
chr14	45067845	45069199
chr14	49512754	49514383
chr14	50081327	50082394
chr14	51599387	51600641
chr14	51657990	51658842
chr14	53849603	53851711
chr14	53920769	53921832
chr14	53953128	53958432
chr14	54087065	54087598
chr14	54564616	54570189
chr14	54640212	54647636
chr14	54648654	54654662
chr14	54659126	54662289
chr14	54663733	54666006
chr14	54736450	54738556
chr14	54829804	54830393
chr14	55100420	55105169
chr14	55120164	55124177
chr14	57275514	57276993
chr14	59214785	59217207
chr14	59342148	59343176
chr14	61616358	61616619
chr14	61678513	61679448
chr14	62117014	62121994
chr14	63482899	63486182
chr14	66930751	66934138
chr14	68245508	68247075
chr14	68307211	68307779
chr14	68309306	68309446
chr14	68559861	68566636
chr14	68734253	68737927
chr14	68745303	68751211
chr14	69712921	69713152
chr14	71076395	71077656
chr14	71592019	71594923
chr14	72613524	72621478
chr14	72788184	72789625
chr14	73739511	73747971
chr14	74265066	74266198
chr14	74274776	74276753
chr14	74401141	74402116
chr14	75441479	75443276
chr14	75782930	75783990
chr14	75861205	75861690
chr14	75870334	75872801
chr14	77342210	77342966
chr14	81323571	81325030
chr14	87300706	87300868
chr14	89040525	89041263
chr14	89213871	89214640
chr14	89454481	89459057
chr14	90569084	90570178
chr14	91296126	91298126
chr14	91348645	91350657
chr14	91367503	91368331
chr14	91392045	91394091
chr14	91413360	91418948
chr14	96821218	96821903
chr14	99483328	99485263
chr14	99570839	99582714
chr14	100107167	100108870
chr14	100132345	100132578
chr14	100392879	100395310
chr14	100396732	100399907
chr14	100692733	100693784
chr14	102054314	102058551
chr14	104676845	104685130
chr14	105086631	105088962
chr14	105091924	105094235
chr14	105118404	105119765
chr15	21357149	21358607
chr15	21364399	21364542
chr15	25342827	25343179
chr15	25416230	25417422
chr15	25848975	25851182
chr15	25864782	25865554
chr15	29746082	29746925
chr15	33144787	33147595
chr15	33197818	33203382
chr15	34073913	34080722
chr15	34582998	34583972
chr15	34721721	34723393
chr15	34732193	34733022
chr15	35256425	35256858
chr15	36427309	36429269
chr15	37081818	37082082
chr15	38252066	38252465
chr15	39126182	39129807
chr15	40116045	40117322
chr15	40226685	40231407
chr15	40232669	40235321
chr15	40279320	40279796
chr15	40296174	40297584
chr15	40327020	40328883
chr15	40453169	40457681
chr15	40689064	40690242
chr15	40812821	40815874
chr15	41865254	41867728
chr15	41943955	41945614
chr15	44666685	44667618
chr15	44669912	44673620
chr15	45262546	45264172
chr15	45448158	45450767
chr15	47046841	47049906
chr15	47265715	47268135
chr15	47333464	47342178
chr15	47599007	47600159
chr15	48758378	48762598
chr15	49899923	49900131
chr15	49987439	49987858
chr15	51080126	51081354
chr15	51163246	51163591
chr15	51190868	51192199
chr15	51751325	51751478
chr15	53829408	53837682
chr15	53924833	53929666
chr15	54593830	54596632
chr15	55661159	55662130
chr15	55715285	55715805
chr15	55735470	55739042
chr15	56204676	56206129
chr15	56247665	56248978
chr15	56365113	56370876
chr15	57137756	57138308
chr15	57591050	57592266
chr15	59164792	59168350
chr15	59647661	59653747
chr15	60090554	60092414
chr15	62554399	62554981
chr15	62561515	62561995
chr15	62790822	62795294
chr15	62808615	62810561
chr15	62812565	62813568
chr15	64639353	64641161
chr15	65598854	65599163
chr15	66471717	66473571
chr15	66670756	66671844
chr15	66882653	66885493
chr15	67843463	67844209
chr15	68016694	68025970
chr15	68983747	68984774
chr15	70762787	70764097
chr15	73683800	73689937
chr15	74579789	74581804
chr15	74590989	74593242
chr15	74799471	74800259
chr15	74862465	74874015
chr15	74882810	74891065
chr15	75831058	75832454
chr15	76251889	76255671
chr15	76818394	76819898
chr15	76837233	76841380
chr15	76991200	76992425
chr15	77143908	77145650
chr15	77154889	77157313
chr15	77312284	77313623
chr15	77372962	77373930
chr15	77556147	77557827
chr15	78081609	78084133
chr15	78206978	78207759
chr15	78330127	78333173
chr15	79035016	79038280
chr15	79332308	79333693
chr15	80141971	80143194
chr15	82021399	82022496
chr15	82045891	82046962
chr15	82740892	82743288
chr15	83445917	83450100
chr15	83457136	83459893
chr15	83495963	83502696
chr15	83519321	83520646
chr15	83556674	83559364
chr15	85429842	85431644
chr15	85606504	85608998
chr15	87367335	87370723
chr15	90211532	90215029
chr15	90487198	90491890
chr15	91939813	91949047
chr15	91952832	91953475
chr15	91954748	91956950
chr15	93068026	93073048
chr15	93241342	93242573
chr15	94041780	94042896
chr15	94238615	94241176
chr15	95888154	95888310
chr15	96170164	96173472
chr15	96356706	96361608
chr15	96766533	96770646
chr15	97051772	97053144
chr15	97126252	97127841
chr15	98872390	98878483
chr15	99454783	99455655
chr15	99731801	99734025
chr15	100802441	100804182
chr15_KI270727v1_random	54039	54225
chr16	404608	406607
chr16	1529994	1532219
chr16	2033309	2034246
chr16	2162995	2163933
chr16	2739652	2740530
chr16	2763662	2763804
chr16	2856627	2859181
chr16	2963091	2965012
chr16	3112332	3113988
chr16	8626101	8628846
chr16	8630139	8633111
chr16	8910183	8913360
chr16	10318059	10319949
chr16	10321602	10325469
chr16	11258673	11262570
chr16	11290113	11293491
chr16	11295790	11297409
chr16	11326999	11331346
chr16	11559843	11563309
chr16	11955125	11956980
chr16	11958008	11962661
chr16	12516744	12520874
chr16	13954892	13959284
chr16	14399395	14403092
chr16	14484116	14487797
chr16	14501083	14502863
chr16	15052450	15059422
chr16	15897562	15901136
chr16	16021209	16023071
chr16	16028362	16030641
chr16	16073721	16075747
chr16	17303978	17306174
chr16	17482169	17484227
chr16	17493869	17495308
chr16	17632284	17634011
chr16	19604383	19611630
chr16	19644853	19646421
chr16	19883483	19885172
chr16	20675648	20676438
chr16	20853506	20854169
chr16	20865423	20867562
chr16	20903959	20907141
chr16	23678321	23680150
chr16	24985538	24992352
chr16	25088760	25090105
chr16	27578331	27580216
chr16	30357841	30363335
chr16	30394558	30395935
chr16	31260421	31261385
chr16	46742494	46744008
chr16	46783996	46786513
chr16	56860035	56862893
chr16	57175223	57175532
chr16	57477794	57478003
chr16	57479240	57480917
chr16	57513068	57516925
chr16	57528133	57530443
chr16	57535783	57536734
chr16	57645458	57649984
chr16	57670995	57673650
chr16	57689133	57690411
chr16	57699156	57702992
chr16	59988206	59989273
chr16	61322392	61324501
chr16	62239252	62242508
chr16	64433767	64438964
chr16	66604091	66606526
chr16	66716973	66718881
chr16	68263989	68268285
chr16	68326752	68329713
chr16	68706282	68708254
chr16	68987860	68991054
chr16	69111726	69113031
chr16	69463231	69466976
chr16	71625857	71630242
chr16	72858352	72860308
chr16	72886608	72887182
chr16	72960389	72962032
chr16	73604586	73605740
chr16	75485460	75487432
chr16	77374016	77375518
chr16	78292633	78293575
chr16	78306939	78309516
chr16	78375985	78376971
chr16	80551971	80552796
chr16	81035537	81042866
chr16	81475576	81486968
chr16	81570087	81571972
chr16	81578827	81590607
chr16	88727514	88728444
chr16	89343028	89347002
chr16	89351540	89353130
chr16	89356350	89358060
chr16	89361147	89366624
chr16	89382056	89385812
chr16	89457902	89460198
chr16	89481156	89483101
chr16	89501492	89503560
chr16	90018359	90023533
chr17	857110	859950
chr17	886146	889370
chr17	900943	904880
chr17	909357	915516
chr17	931275	933981
chr17	936255	939756
chr17	949725	952149
chr17	969878	970397
chr17	1964931	1967825
chr17	1996780	2000542
chr17	2063653	2069218
chr17	2074675	2076569
chr17	2082380	2086458
chr17	2088630	2095018
chr17	2109781	2113661
chr17	2136908	2139649
chr17	2181091	2182803
chr17	2240635	2241178
chr17	3835465	3840962
chr17	4175363	4178073
chr17	4218380	4221012
chr17	4554310	4555724
chr17	4598401	4601321
chr17	4845507	4859262
chr17	5041797	5053914
chr17	5900264	5903798
chr17	6373742	6377131
chr17	7587194	7591456
chr17	8133112	8134894
chr17	8234985	8238090
chr17	8493418	8495564
chr17	8621419	8622162
chr17	9408637	9410277
chr17	10171332	10173043
chr17	14089500	14090974
chr17	15240624	15241076
chr17	16406898	16409612
chr17	16437550	16444911
chr17	17185108	17192141
chr17	19485728	19488844
chr17	19647633	19649626
chr17	19717231	19719822
chr17	19957757	19959482
chr17	21051184	21053292
chr17	27455909	27462141
chr17	27602733	27603083
chr17	28404640	28409701
chr17	29164146	29169917
chr17	29175827	29180680
chr17	31511913	31517614
chr17	32827369	32830047
chr17	32847442	32848354
chr17	32853084	32854712
chr17	34654193	34655259
chr17	34998557	34998697
chr17	35021676	35029348
chr17	35432083	35434328
chr17	37269420	37269861
chr17	37339054	37340723
chr17	37824793	37825545
chr17	38447602	38460257
chr17	38468530	38470393
chr17	39165189	39167403
chr17	39808129	39809775
chr17	40561687	40565243
chr17	42328601	42329946
chr17	43430754	43431948
chr17	43438156	43439542
chr17	44191700	44195864
chr17	46064120	46065169
chr17	46072122	46074998
chr17	46818953	46820555
chr17	47840688	47852421
chr17	47859044	47879367
chr17	48389165	48390500
chr17	48546976	48547498
chr17	48577035	48578803
chr17	49507939	49509144
chr17	49575629	49577171
chr17	50522871	50524060
chr17	50532309	50535166
chr17	50684713	50685317
chr17	50798762	50799711
chr17	50883881	50885221
chr17	50948596	50951500
chr17	50953207	50955754
chr17	57255933	57259498
chr17	57577693	57577877
chr17	57582060	57583710
chr17	57685013	57685972
chr17	57897878	57900197
chr17	57902734	57905167
chr17	57924789	57925950
chr17	58334380	58340089
chr17	58361686	58368328
chr17	58388119	58392036
chr17	58401264	58408596
chr17	58411413	58418116
chr17	59152025	59152376
chr17	60528618	60530760
chr17	61007573	61008873
chr17	61362605	61364510
chr17	61393085	61402118
chr17	62718399	62721147
chr17	62724832	62726623
chr17	62731954	62732908
chr17	62778062	62779811
chr17	64215876	64220958
chr17	64240257	64241755
chr17	65054225	65065234
chr17	65514699	65520571
chr17	65549146	65552167
chr17	65553175	65562120
chr17	65887646	65889114
chr17	66136244	66136770
chr17	66451422	66453342
chr17	67401265	67403992
chr17	68291476	68292385
chr17	68576428	68578179
chr17	68612913	68614323
chr17	68731347	68738351
chr17	69417415	69418210
chr17	70054058	70055958
chr17	72124637	72125160
chr17	72151404	72152053
chr17	73342219	73345038
chr17	73616396	73617119
chr17	73652333	73653969
chr17	75267186	75268222
chr17	75306924	75314072
chr17	75321623	75332095
chr17	75333545	75348251
chr17	76131604	76134081
chr17	76330199	76332356
chr17	76933878	76935537
chr17	76996813	76999810
chr17	77037022	77037306
chr17	77407766	77411140
chr17	77444238	77454801
chr17	80528236	80531827
chr17	80693668	80695563
chr17	80890198	80892479
chr17	81075311	81076982
chr17	81343479	81346800
chr17	82116606	82118466
chr17	82151327	82154324
chr17	82912062	82912633
chr18	497502	501391
chr18	2001911	2003244
chr18	2722503	2723472
chr18	2740790	2742863
chr18	2846106	2847864
chr18	6556940	6567301
chr18	6659742	6663238
chr18	6733851	6735921
chr18	6778213	6778896
chr18	6779990	6785525
chr18	6821296	6822877
chr18	6929600	6929745
chr18	6951313	6952813
chr18	7060701	7069845
chr18	7115028	7119938
chr18	7131866	7134382
chr18	7155811	7163941
chr18	7170179	7175109
chr18	7332903	7336213
chr18	7456228	7458549
chr18	7617713	7618070
chr18	7808966	7810265
chr18	9473965	9480762
chr18	9595356	9595496
chr18	10034738	10036967
chr18	10925316	10928124
chr18	11499956	11500380
chr18	14236185	14237073
chr18	21182217	21185956
chr18	21187855	21188989
chr18	21240941	21244995
chr18	21291036	21292323
chr18	21293858	21307191
chr18	21403829	21406057
chr18	22193192	22194512
chr18	22912558	22915075
chr18	23834941	23835672
chr18	23844622	23845773
chr18	23855955	23857772
chr18	24362569	24364919
chr18	26097078	26098028
chr18	27920724	27922783
chr18	28009445	28011502
chr18	28827446	28829123
chr18	31037310	31044364
chr18	31161510	31163562
chr18	31188910	31193770
chr18	31198644	31200048
chr18	31203054	31212845
chr18	31224806	31227443
chr18	31233928	31234081
chr18	31240448	31248435
chr18	31250218	31251977
chr18	31260244	31263427
chr18	31273846	31276092
chr18	31278159	31279364
chr18	31292330	31305285
chr18	31419106	31420161
chr18	31446448	31452838
chr18	31684474	31685870
chr18	32308604	32309473
chr18	32379027	32385601
chr18	35889953	35891522
chr18	35904718	35905497
chr18	44392968	44393544
chr18	44644682	44645157
chr18	44696544	44697466
chr18	44761944	44762853
chr18	44771647	44772357
chr18	44781770	44782846
chr18	44787403	44790673
chr18	44792192	44793027
chr18	45248409	45249185
chr18	45727724	45728530
chr18	45782577	45787566
chr18	45790404	45794159
chr18	45827554	45831174
chr18	47901860	47902215
chr18	48106054	48109651
chr18	48133098	48138571
chr18	48139932	48146822
chr18	48237259	48239731
chr18	48294443	48295660
chr18	48375189	48377156
chr18	48388673	48389788
chr18	48591408	48595307
chr18	48793789	48795055
chr18	49432697	49433931
chr18	49616727	49617759
chr18	49678049	49679155
chr18	49681962	49682963
chr18	49904878	49905211
chr18	50737938	50738698
chr18	50747602	50750175
chr18	51235398	51236742
chr18	51241628	51242095
chr18	51320694	51322599
chr18	56890239	56891497
chr18	59605759	59607305
chr18	61541404	61542784
chr18	61549261	61550002
chr18	62572096	62573023
chr18	62876387	62878900
chr18	62887823	62890076
chr18	72582529	72584037
chr18	72672773	72675573
chr18	74281389	74285660
chr18	74498868	74502510
chr18	74516127	74517204
chr18	74628021	74630021
chr18	74796384	74798339
chr18	74833460	74837394
chr18	77131808	77133075
chr18	80009870	80012089
chr18	80132028	80133888
chr19	991283	994498
chr19	1025439	1031157
chr19	1825971	1827449
chr19	1872414	1876942
chr19	5469870	5471148
chr19	5869485	5871549
chr19	5908274	5917245
chr19	7684800	7686183
chr19	7783439	7785086
chr19	7988212	7990782
chr19	9791363	9793236
chr19	10225504	10232184
chr19	10258763	10261850
chr19	10430988	10432570
chr19	11439045	11442810
chr19	12833936	12835334
chr19	12865656	12867905
chr19	15247826	15252257
chr19	17778462	17779490
chr19	18436800	18441134
chr19	18848391	18854349
chr19	18867756	18868505
chr19	19474381	19477881
chr19	21020270	21025497
chr19	21097257	21099024
chr19	21100118	21101887
chr19	21142059	21144705
chr19	21165475	21167366
chr19	29853482	29855870
chr19	32869351	32871271
chr19	34189430	34189998
chr19	37964194	37967227
chr19	37977442	37984041
chr19	38975102	38976609
chr19	40230388	40232327
chr19	41218183	41220121
chr19	41887110	41888632
chr19	42301849	42303089
chr19	42396279	42397860
chr19	43731292	43732999
chr19	44716941	44719478
chr19	44844451	44850885
chr19	44873731	44886439
chr19	45075020	45076363
chr19	45136371	45137122
chr19	45250777	45252308
chr19	45645762	45646468
chr19	46863768	46863949
chr19	48645740	48646566
chr19	49127841	49130041
chr19	51524801	51532366
chr19	51570709	51573558
chr19	51574925	51575549
chr19	51592280	51594971
chr19	51627963	51629107
chr19	55146350	55147283
chr19	55173515	55173996
chr19	55484903	55487940
chr19	55579930	55581189
chr19	55598799	55606613
chr19	56884279	56887409
chr19	56954621	56967863
chr19	56971609	56977214
chr19	57095879	57097098
chr2	739917	741048
chr2	774169	774563
chr2	1625028	1626640
chr2	1707560	1708390
chr2	4314503	4317177
chr2	5202550	5204039
chr2	7047614	7049364
chr2	8994061	8994861
chr2	9002858	9005267
chr2	10546484	10549661
chr2	10634950	10636777
chr2	11096399	11112994
chr2	14535087	14535235
chr2	14554527	14555845
chr2	15141971	15143577
chr2	15887782	15894842
chr2	16167277	16169896
chr2	16173776	16176249
chr2	16302652	16304487
chr2	16316720	16324502
chr2	18077777	18078815
chr2	20381094	20382492
chr2	20384477	20385867
chr2	24276309	24277536
chr2	24418386	24418880
chr2	27751164	27755421
chr2	30639427	30640405
chr2	36453109	36462570
chr2	36476590	36494888
chr2	36695711	36708851
chr2	37737340	37740036
chr2	37800011	37803866
chr2	38498781	38501330
chr2	41722738	41723643
chr2	41813470	41816052
chr2	41825945	41829015
chr2	41830352	41830638
chr2	41938202	41938633
chr2	42089944	42092612
chr2	42597902	42599960
chr2	42795997	42796567
chr2	43292942	43295356
chr2	43297894	43301580
chr2	43420040	43421599
chr2	43442906	43446306
chr2	44723214	44725152
chr2	44728728	44730843
chr2	44802257	44803277
chr2	47120048	47122075
chr2	47368668	47370634
chr2	47497183	47499111
chr2	48443235	48446311
chr2	50526013	50526423
chr2	53632849	53636612
chr2	53961721	53963382
chr2	54122414	54123009
chr2	54469100	54471445
chr2	54506678	54509512
chr2	54549944	54551677
chr2	54557105	54562931
chr2	54669521	54670310
chr2	54737271	54738295
chr2	54999476	55000564
chr2	55004850	55015970
chr2	55027122	55027337
chr2	55292535	55292985
chr2	55419198	55420415
chr2	56378751	56379778
chr2	57881695	57884293
chr2	62214088	62217136
chr2	62476996	62478659
chr2	62485026	62486696
chr2	62536740	62537661
chr2	62659673	62666055
chr2	62687551	62689106
chr2	62733114	62734132
chr2	63673688	63674199
chr2	63736970	63738279
chr2	63840309	63848011
chr2	63992452	63995466
chr2	64848276	64849262
chr2	64875635	64877824
chr2	65380657	65385670
chr2	65404475	65409265
chr2	65435566	65437383
chr2	65450595	65454526
chr2	69546076	69546977
chr2	69666244	69668785
chr2	70569633	70570857
chr2	71721205	71721354
chr2	71727142	71728793
chr2	71795684	71796917
chr2	71823937	71825141
chr2	71879643	71883861
chr2	71895785	71896067
chr2	72745572	72745816
chr2	73284073	73285297
chr2	73939387	73941608
chr2	73997714	73998212
chr2	73999482	74000514
chr2	74002780	74012558
chr2	74041483	74044003
chr2	74440039	74444180
chr2	74536740	74537114
chr2	75208365	75210655
chr2	84879301	84882715
chr2	85053835	85054142
chr2	85132420	85134415
chr2	85396262	85397696
chr2	86318629	86328267
chr2	88407816	88409819
chr2	88415869	88416956
chr2	88457810	88459179
chr2	88489268	88494533
chr2	88537534	88539227
chr2	88656314	88660344
chr2	94804355	94804755
chr2	95991594	95991756
chr2	96072586	96074091
chr2	96447755	96450422
chr2	96867362	96875638
chr2	97112662	97113867
chr2	97589481	97590915
chr2	98162271	98164794
chr2	99198381	99198923
chr2	99580023	99583448
chr2	100682017	100686289
chr2	100979898	100984991
chr2	101011383	101012718
chr2	101748317	101748652
chr2	101803566	101807979
chr2	101817993	101819083
chr2	101820285	101820923
chr2	105061177	105062326
chr2	105527163	105527688
chr2	108869261	108869721
chr2	111897927	111899412
chr2	112867471	112868711
chr2	113078143	113080718
chr2	113209602	113212495
chr2	113235195	113241648
chr2	121775374	121780285
chr2	127093430	127094896
chr2	127120662	127122661
chr2	129055973	129056683
chr2	129805578	129807116
chr2	129933365	129935640
chr2	129954904	129959493
chr2	130261858	130264669
chr2	131666202	131670157
chr2	137853385	137854108
chr2	137857467	137858271
chr2	138234556	138236393
chr2	138487928	138497862
chr2	148718598	148720765
chr2	150448800	150451092
chr2	152730481	152731485
chr2	153605196	153605485
chr2	156021566	156022109
chr2	156901163	156903167
chr2	162430326	162430723
chr2	162544414	162546121
chr2	163370512	163371468
chr2	164720237	164721478
chr2	164991179	164994000
chr2	165573983	165575214
chr2	169206963	169207735
chr2	169256738	169261581
chr2	169264938	169266770
chr2	169295360	169299928
chr2	169321876	169325787
chr2	169390272	169398230
chr2	169405427	169410572
chr2	169413270	169415817
chr2	169418997	169427612
chr2	171118689	171119325
chr2	171523055	171524461
chr2	172208073	172210389
chr2	172424174	172424695
chr2	172461623	172466083
chr2	173124089	173125058
chr2	173815380	173817691
chr2	174048636	174054711
chr2	177473997	177474777
chr2	178132234	178132776
chr2	178213227	178214905
chr2	178413117	178414701
chr2	178425123	178426502
chr2	178437866	178439538
chr2	179048437	179053620
chr2	179056340	179059531
chr2	179442379	179445688
chr2	179714278	179714892
chr2	180747284	180748614
chr2	180951770	180952794
chr2	180962614	180963704
chr2	181046591	181048742
chr2	184381346	184382690
chr2	184645862	184646956
chr2	184906558	184907305
chr2	185267095	185267554
chr2	187985482	187987521
chr2	189378329	189381114
chr2	190746857	190747651
chr2	190972966	190975538
chr2	190978275	190981616
chr2	190985589	190986515
chr2	191245426	191252178
chr2	191302083	191308090
chr2	191555348	191556322
chr2	191563041	191572901
chr2	192541980	192545561
chr2	197189341	197189681
chr2	197209561	197210446
chr2	197357524	197358578
chr2	200300166	200301564
chr2	205053189	205053371
chr2	205509549	205511054
chr2	205670105	205671023
chr2	205678631	205680917
chr2	205682007	205682814
chr2	205709172	205709312
chr2	205734052	205734946
chr2	206794896	206795834
chr2	207379930	207380880
chr2	207477660	207479700
chr2	207511097	207514028
chr2	207676696	207677887
chr2	207766205	207771856
chr2	207784204	207785679
chr2	207789774	207798633
chr2	207804579	207807932
chr2	207973049	207974781
chr2	208982796	208985880
chr2	213451409	213451699
chr2	215470853	215473403
chr2	215475750	215477403
chr2	216081388	216082286
chr2	217551345	217553973
chr2	218855483	218857187
chr2	218858896	218860854
chr2	219387165	219388818
chr2	219642089	219646643
chr2	219650586	219652382
chr2	219732273	219734157
chr2	221762496	221763155
chr2	221766942	221767829
chr2	221792451	221796032
chr2	221833764	221834817
chr2	224518129	224524769
chr2	226773245	226773482
chr2	227956977	227957798
chr2	229800489	229801197
chr2	231271856	231274054
chr2	231377163	231380116
chr2	231394501	231395596
chr2	231411997	231412289
chr2	231414414	231414956
chr2	232295104	232296982
chr2	232395045	232397017
chr2	233350540	233361906
chr2	233463907	233465482
chr2	233853825	233854999
chr2	234366429	234368507
chr2	235007968	235009327
chr2	235639666	235642934
chr2	236161482	236162664
chr2	237690975	237698545
chr2	237721490	237732994
chr2	237734045	237735472
chr2	238379679	238381937
chr2	238390068	238391180
chr2	240173519	240174557
chr2	240227638	240228184
chr2	241502865	241509308
chr2	241753012	241753912
chr2	241881344	241882591
chr2	241890193	241894531
chr20	604646	606088
chr20	1946240	1948055
chr20	3406900	3409428
chr20	3980398	3981237
chr20	4134446	4138098
chr20	4822558	4825530
chr20	5135944	5136674
chr20	6120390	6124032
chr20	7771944	7773132
chr20	8902438	8903346
chr20	10387926	10389661
chr20	10467549	10468597
chr20	13799050	13801189
chr20	14219598	14221320
chr20	18056451	18059558
chr20	18363352	18364412
chr20	19274623	19275964
chr20	19407085	19409287
chr20	19935058	19936481
chr20	20746792	20748454
chr20	23642267	23643615
chr20	25952927	25955028
chr20	29604940	29607431
chr20	29877953	29879187
chr20	30250581	30250801
chr20	30812023	30812290
chr20	32752287	32753532
chr20	35509856	35518808
chr20	35771992	35777489
chr20	36541223	36543859
chr20	36591895	36592433
chr20	37278465	37280762
chr20	37394455	37395754
chr20	37822533	37825102
chr20	37986088	37988245
chr20	43662694	43668942
chr20	44135231	44139640
chr20	44180020	44190130
chr20	44219652	44219814
chr20	45440178	45446723
chr20	45469822	45471061
chr20	45962540	45964438
chr20	46021704	46022745
chr20	46355316	46356552
chr20	46368189	46368415
chr20	46635859	46639691
chr20	46651030	46652101
chr20	46656810	46658049
chr20	46700856	46703757
chr20	46708530	46710233
chr20	47032134	47033721
chr20	47808566	47810861
chr20	47817235	47817902
chr20	48585936	48588901
chr20	49228747	49232391
chr20	50515801	50519841
chr20	50525561	50527324
chr20	50557161	50562148
chr20	50565568	50574083
chr20	50585051	50588286
chr20	50870103	50872139
chr20	51541597	51543075
chr20	51659045	51662606
chr20	51670440	51671354
chr20	51795419	51802960
chr20	52190709	52192164
chr20	55375484	55375760
chr20	56986664	56988690
chr20	57166614	57168709
chr20	57224272	57225464
chr20	57262646	57266639
chr20	58294268	58295198
chr20	58855551	58856744
chr20	62185720	62189154
chr20	62261519	62263710
chr20	62266070	62268745
chr20	62605943	62607817
chr20	62811824	62820338
chr20	63265674	63266466
chr20	63652907	63653923
chr21	9946814	9952381
chr21	10121900	10124231
chr21	14123963	14124891
chr21	15539096	15539274
chr21	15638430	15640919
chr21	15642398	15643417
chr21	16587303	16588077
chr21	17607616	17608946
chr21	21138342	21139361
chr21	22187386	22190609
chr21	22199992	22204213
chr21	28632654	28633824
chr21	31791980	31794423
chr21	31795576	31802993
chr21	31854080	31857306
chr21	31872154	31877150
chr21	31893169	31894817
chr21	31905816	31912325
chr21	31916316	31920884
chr21	31929286	31934090
chr21	31941857	31945745
chr21	32350889	32352731
chr21	32569608	32569867
chr21	33694988	33697245
chr21	33975844	33976462
chr21	34127855	34131186
chr21	36948944	36951682
chr21	37102450	37103129
chr21	37514145	37514325
chr21	37536231	37538284
chr21	38902939	38905134
chr21	39020627	39021933
chr21	39143227	39144748
chr21	41612482	41614034
chr21	41682906	41686096
chr21	41750739	41752985
chr21	41777559	41779314
chr21	42920001	42927653
chr21	42928714	42945561
chr21	43596988	43601610
chr21	44765177	44767053
chr21	44773197	44773590
chr21	45318821	45319282
chr22	15772052	15772483
chr22	16806009	16806469
chr22	17624868	17640557
chr22	18573672	18574059
chr22	20087968	20089961
chr22	20237734	20239432
chr22	20585230	20585875
chr22	21400645	21400793
chr22	21402161	21403790
chr22	21436308	21436541
chr22	21438192	21438405
chr22	21441321	21441486
chr22	21442746	21444368
chr22	21511626	21512419
chr22	21530962	21531265
chr22	24038894	24041052
chr22	25365373	25366338
chr22	25702543	25703535
chr22	26533281	26535358
chr22	26644623	26645984
chr22	27474471	27475682
chr22	27881274	27884610
chr22	27929813	27932264
chr22	28891372	28892633
chr22	28908484	28926472
chr22	28927529	28933248
[truncated: 1,479 more rows]

## Sheet: SC2
Chromosome	Start	Stop
chr1	844612	846531
chr1	971577	972016
chr1	975798	976476
chr1	1125015	1126193
chr1	1250634	1251412
chr1	1271023	1271651
chr1	1368640	1369317
chr1	1402290	1402655
chr1	1415251	1415969
chr1	1851965	1854218
chr1	1855950	1857200
chr1	1869327	1869579
chr1	1872748	1873752
chr1	1875718	1876127
chr1	1880829	1881253
chr1	1882545	1885549
chr1	1894124	1895126
chr1	1986355	1987237
chr1	2047133	2047659
chr1	2061076	2061629
chr1	2199207	2199762
chr1	2204552	2205592
chr1	2343370	2344410
chr1	2411775	2414435
chr1	3680972	3681538
chr1	3747007	3747281
chr1	3772171	3775844
chr1	3896127	3897131
chr1	4675187	4676782
chr1	5717497	5717662
chr1	5961719	5962156
chr1	6009617	6009793
chr1	6058456	6059782
chr1	6352150	6352604
chr1	6354184	6354913
chr1	6409545	6411486
chr1	6412785	6420159
chr1	6517510	6517650
chr1	6770462	6771408
chr1	7912692	7913515
chr1	7980432	7983402
chr1	8061569	8062249
chr1	8088378	8089929
chr1	8104947	8105249
chr1	8113841	8114206
chr1	8154550	8156297
chr1	8168979	8169770
chr1	8363920	8364555
chr1	8391202	8393347
chr1	8456075	8457974
chr1	8463250	8464868
chr1	8489226	8490819
chr1	8519967	8521740
chr1	8524973	8526466
chr1	8574918	8576191
chr1	8792469	8792714
chr1	8823201	8823554
chr1	8825943	8826475
chr1	8890436	8890576
chr1	8911142	8912088
chr1	9279421	9280924
chr1	9593108	9593427
chr1	9675395	9675570
chr1	9681741	9682226
chr1	9687181	9690254
chr1	9717538	9718041
chr1	9766129	9767223
chr1	9788407	9789030
chr1	9804704	9804976
chr1	9889845	9894124
chr1	9951181	9951367
chr1	10042699	10042973
chr1	10456704	10456934
chr1	10458974	10459857
chr1	10599297	10599937
chr1	10919754	10920588
chr1	11014487	11014853
chr1	11858710	11860340
chr1	11934351	11935341
chr1	11969375	11970812
chr1	11984434	11984985
chr1	12006957	12007696
chr1	12218426	12218951
chr1	13754748	13755075
chr1	13798273	13799631
chr1	13801636	13801995
chr1	15214394	15215217
chr1	15415869	15416149
chr1	15561929	15563333
chr1	15878608	15880547
chr1	16048773	16049197
chr1	16139516	16142021
chr1	16167766	16167985
chr1	16178513	16179218
chr1	16188229	16189773
chr1	16206243	16207702
chr1	16261108	16261448
chr1	16303084	16303270
chr1	16324411	16324752
chr1	16620704	16621509
chr1	17226772	17227810
chr1	17229338	17229586
chr1	17487667	17490464
chr1	17577438	17578018
chr1	18407491	18407667
chr1	18943413	18943949
chr1	18954767	18957139
chr1	18964962	18966464
chr1	18997970	18998366
chr1	19028294	19030076
chr1	19032055	19032444
chr1	19043653	19043957
chr1	19050874	19054306
chr1	19080629	19081543
chr1	19191664	19193540
chr1	19239896	19240202
chr1	19369418	19370511
chr1	19395243	19396577
chr1	19397964	19399111
chr1	19424957	19425199
chr1	19430002	19430913
chr1	19445722	19446445
chr1	19529109	19530632
chr1	19654082	19654327
chr1	19850491	19850631
chr1	19903520	19904724
chr1	19925171	19929469
chr1	20362182	20362578
chr1	20496099	20496792
chr1	20940371	20941104
chr1	21012553	21013034
chr1	21058412	21058693
chr1	21064458	21064605
chr1	21088234	21088374
chr1	21241500	21241650
chr1	21289755	21290161
chr1	21607159	21607755
chr1	21730183	21730921
chr1	21741491	21741939
chr1	21787924	21789381
chr1	21809041	21810101
chr1	21897111	21897390
chr1	21942227	21944940
chr1	21951217	21951920
chr1	21974470	21975107
chr1	21999704	21999960
chr1	22039564	22040613
chr1	22048920	22049827
chr1	22250245	22250871
chr1	22291660	22292607
chr1	22296684	22297900
chr1	22326591	22327236
chr1	22380671	22381230
chr1	22388606	22389471
chr1	22990022	22991464
chr1	23003884	23004445
chr1	23010419	23010848
chr1	23038633	23039918
chr1	23103377	23103682
chr1	23216941	23217229
chr1	23411770	23412847
chr1	23424469	23425016
chr1	23459681	23460119
chr1	23462425	23464278
chr1	23469981	23471084
chr1	23634879	23635554
chr1	23637353	23637493
chr1	23759153	23759523
chr1	23948781	23949180
chr1	24334009	24334783
chr1	24391903	24392199
chr1	24688271	24688954
chr1	24780617	24781029
chr1	24805425	24805565
chr1	24817445	24817691
chr1	24878480	24879404
chr1	24972176	24972495
chr1	25063559	25063869
chr1	25352075	25352736
chr1	25429957	25431612
chr1	25834366	25835299
chr1	25848690	25849000
chr1	25922675	25923446
chr1	25990090	25990435
chr1	26147981	26148906
chr1	26169919	26171819
chr1	26315833	26319707
chr1	26321414	26322391
chr1	26370557	26372385
chr1	26385658	26386122
chr1	26567729	26568654
chr1	26722148	26724336
chr1	26743595	26744451
chr1	26799766	26800529
chr1	26831576	26832286
chr1	26844769	26845227
chr1	26857024	26857526
chr1	26858575	26858926
chr1	26894073	26895281
chr1	26993386	26994057
chr1	27026990	27027748
chr1	27099044	27100910
chr1	27103564	27105024
chr1	27247033	27247869
chr1	27346883	27349353
chr1	27392661	27392979
chr1	27422019	27422738
chr1	27438743	27439227
chr1	27441177	27446690
chr1	27455215	27456517
chr1	27459806	27461406
chr1	27463658	27463902
chr1	27466040	27470392
chr1	27476852	27478182
chr1	27507754	27508653
chr1	27517899	27518285
chr1	27555395	27562091
chr1	27563654	27565420
chr1	27658707	27659927
chr1	27693924	27697113
chr1	27717727	27718178
chr1	27719280	27720538
chr1	27974094	27974454
chr1	28241872	28244650
chr1	28266901	28267400
chr1	28292697	28292984
chr1	28375457	28376238
chr1	28391917	28392098
chr1	28471307	28471867
chr1	28500632	28501631
chr1	28598138	28599987
chr1	28679875	28680926
chr1	28754715	28755147
chr1	28760062	28762478
chr1	28781116	28783810
chr1	29282544	29283925
chr1	30772298	30773101
chr1	30778785	30779617
chr1	30782602	30782772
chr1	30803030	30803996
chr1	31005512	31005707
chr1	31007522	31008981
chr1	31047147	31049183
chr1	31121485	31123409
chr1	31132929	31134575
chr1	31342216	31343669
chr1	31372986	31374095
chr1	31674673	31678139
chr1	31685655	31687155
chr1	31704603	31705838
chr1	31707939	31708312
chr1	31714770	31716178
chr1	31748113	31748253
chr1	31815590	31815937
chr1	32065524	32066492
chr1	32200385	32200531
chr1	32405780	32406100
chr1	32438056	32439091
chr1	32447508	32449214
chr1	32508596	32508915
chr1	32520779	32520995
chr1	32536930	32537560
chr1	32712387	32712714
chr1	32736698	32737916
chr1	32745643	32746378
chr1	32774187	32774696
chr1	32780412	32781592
chr1	32893164	32893834
chr1	32933683	32937199
chr1	32973123	32974015
chr1	32984884	32985400
chr1	33006097	33006546
chr1	33013213	33016034
chr1	33149586	33150272
chr1	33188652	33189325
chr1	33191338	33191478
chr1	33247419	33249576
chr1	33255009	33260763
chr1	33264002	33264164
chr1	33265460	33265644
chr1	33358985	33360389
chr1	35265170	35265568
chr1	35440172	35440549
chr1	35468506	35470277
chr1	35569808	35571101
chr1	35575046	35576514
chr1	35637476	35637647
chr1	35707992	35708226
chr1	35911129	35912418
chr1	36073475	36074002
chr1	36135163	36136062
chr1	36160181	36162261
chr1	36166125	36166366
chr1	36178593	36179410
chr1	36272607	36273160
chr1	36275717	36276676
chr1	36280479	36280619
chr1	36320525	36324319
chr1	36327361	36328210
chr1	36446572	36446832
chr1	37207528	37208277
chr1	37214074	37215017
chr1	37556554	37556759
chr1	37925461	37925857
chr1	37949324	37951041
chr1	38843041	38844934
chr1	38854120	38854457
chr1	38867554	38868664
chr1	38997091	38997672
chr1	39060333	39061000
chr1	39176851	39179229
chr1	39241210	39241949
chr1	39244163	39244323
chr1	39255192	39256489
chr1	39282226	39282653
chr1	39344566	39344819
chr1	39346160	39347197
chr1	39387093	39387514
chr1	39606782	39606944
chr1	39840002	39840142
chr1	39852699	39853218
chr1	39876263	39876545
chr1	40250873	40251403
chr1	40477001	40477664
chr1	40665606	40665947
chr1	40704551	40707316
chr1	40721488	40724642
chr1	40735815	40737280
chr1	40782741	40784300
chr1	40787518	40787880
chr1	40802223	40802683
chr1	40910960	40911128
chr1	40931822	40932935
chr1	40985508	40985655
chr1	41341910	41343028
chr1	41433007	41433240
chr1	41447905	41451443
chr1	41482209	41483224
chr1	41503561	41504398
chr1	41878304	41879171
chr1	42165006	42165323
chr1	42192000	42192634
chr1	42265878	42268231
chr1	42269970	42270286
chr1	42806196	42807450
chr1	42820752	42821345
chr1	42823474	42824693
chr1	42982356	42983630
chr1	43051653	43056663
chr1	43058833	43059057
chr1	43069659	43073703
chr1	43152592	43153380
chr1	43227259	43227807
chr1	43291990	43293622
chr1	43318361	43322012
chr1	43465638	43466072
chr1	43581313	43583656
chr1	43643888	43644621
chr1	43707140	43707973
chr1	43885190	43885820
chr1	43933590	43934595
chr1	43946290	43947791
chr1	44015140	44015429
chr1	44708181	44709071
chr1	44713183	44713739
chr1	44721904	44722503
chr1	44726787	44727336
chr1	44912609	44913777
chr1	45301530	45301717
chr1	45315675	45321742
chr1	45496582	45496795
chr1	45557635	45557816
chr1	45611769	45612067
chr1	45882210	45882373
chr1	45891795	45892325
chr1	46164647	46164989
chr1	46221666	46223524
chr1	46243111	46243286
chr1	46767935	46769726
chr1	47253649	47254441
chr1	47402981	47403403
chr1	47408695	47409943
chr1	47434428	47434783
chr1	47532862	47534516
chr1	47618507	47618967
chr1	50603319	50604208
chr1	50873627	50874081
chr1	51247300	51247741
chr1	51410202	51411742
chr1	51592361	51593256
chr1	51607273	51608211
chr1	51610384	51611146
chr1	51626657	51630154
chr1	51642089	51642621
chr1	51643772	51644945
chr1	51660871	51661585
chr1	51671861	51672107
chr1	51677113	51677708
chr1	51850356	51851296
chr1	52042807	52043366
chr1	52095804	52096037
chr1	52141754	52142721
chr1	52508070	52508676
chr1	52556555	52557716
chr1	52701136	52701311
chr1	52739982	52740834
chr1	52842882	52843473
chr1	52918069	52918997
chr1	53367977	53368899
chr1	53517821	53520131
chr1	53799614	53799972
chr1	53811491	53811983
chr1	53902299	53903156
chr1	53906994	53908677
chr1	54355038	54355488
chr1	54377645	54381742
chr1	54474556	54474854
chr1	54877491	54877690
chr1	55179124	55179613
chr1	55225139	55225653
chr1	55232608	55237411
chr1	55245606	55246864
chr1	55410498	55410816
chr1	55420268	55421415
chr1	56079978	56080118
chr1	56493868	56495634
chr1	56521161	56522304
chr1	56566121	56566468
chr1	56595084	56595682
chr1	56600404	56600595
chr1	56662847	56663363
chr1	56688146	56689260
chr1	58310877	58311491
chr1	58619995	58620912
chr1	58783513	58784696
chr1	58809557	58810339
chr1	59139331	59140187
chr1	59426996	59427769
chr1	59673172	59674568
chr1	60925258	60925527
chr1	61076771	61077813
chr1	61616265	61616903
chr1	61709206	61709415
chr1	61719220	61720003
chr1	61899850	61900595
chr1	62209606	62210676
chr1	62223691	62224318
chr1	62283495	62283747
chr1	62312598	62312779
chr1	62314357	62320027
chr1	62321883	62322252
chr1	62389220	62390034
chr1	62406771	62407383
chr1	62424366	62426664
chr1	62687163	62689009
chr1	63032838	63033318
chr1	63314238	63314760
chr1	63657781	63658732
chr1	63729906	63730118
chr1	63773693	63774768
chr1	63831170	63831547
chr1	64138161	64140423
chr1	64343858	64344634
chr1	65163476	65164271
chr1	65174061	65174570
chr1	65434706	65435677
chr1	65527194	65528490
chr1	65554514	65554654
chr1	65621652	65622301
chr1	66993050	66993821
chr1	67061062	67061352
chr1	67148589	67149177
chr1	67162878	67163830
chr1	67367210	67367987
chr1	67376089	67378059
chr1	67392844	67393822
chr1	67514246	67514423
chr1	67535714	67536165
chr1	67548773	67549837
chr1	67555073	67556402
chr1	67706410	67707154
chr1	67759770	67760410
chr1	68276137	68277010
chr1	68320349	68320780
chr1	68322575	68324397
chr1	68376591	68378413
chr1	68881413	68881853
chr1	69055051	69055233
chr1	69474749	69475850
chr1	70846679	70847037
chr1	70874269	70874670
chr1	75091747	75092661
chr1	77514923	77515406
chr1	77687291	77688389
chr1	77823877	77824854
chr1	77866066	77867525
chr1	77888237	77888749
chr1	77976378	77980564
chr1	80053962	80054512
chr1	80258242	80258452
chr1	80673975	80674366
chr1	81634207	81636147
chr1	81654000	81656821
chr1	81662699	81663778
chr1	81781161	81781358
chr1	81879931	81880811
chr1	81894714	81895166
chr1	83055283	83055854
chr1	83627589	83628546
chr1	84102995	84103473
chr1	84246603	84247572
chr1	84271586	84272813
chr1	84606484	84606757
chr1	84620597	84621027
chr1	84690076	84691012
chr1	84945423	84945933
chr1	85230669	85230863
chr1	85314433	85314732
chr1	85465324	85465631
chr1	85824277	85824501
chr1	86516114	86517780
chr1	87015030	87015654
chr1	87031002	87031145
chr1	87046797	87049875
chr1	87057979	87058207
chr1	87093330	87094083
chr1	87344616	87345843
chr1	88877718	88879108
chr1	88881118	88884380
chr1	88985292	88986970
chr1	89017966	89018996
chr1	89020085	89020225
chr1	89125434	89126756
chr1	89839214	89839718
chr1	89906215	89907495
chr1	89980478	89982010
chr1	91530164	91530506
chr1	91591439	91591897
chr1	91596799	91597110
chr1	91728562	91730214
chr1	91749905	91750820
chr1	91818134	91819031
chr1	91846240	91846381
chr1	91848765	91851241
chr1	91864168	91865053
chr1	91878889	91879515
chr1	91954699	91955650
chr1	92404456	92405270
chr1	92714629	92716293
chr1	92747744	92748493
chr1	92752820	92753461
chr1	92899298	92901146
chr1	92907598	92908789
chr1	92913952	92916101
chr1	92923811	92924959
chr1	92956721	92958756
chr1	93349508	93350091
chr1	93471475	93472570
chr1	93492572	93494196
chr1	93496534	93496674
chr1	93504313	93504616
chr1	93592600	93595443
chr1	93607917	93610370
chr1	93629783	93630911
chr1	93636364	93636762
chr1	93716765	93718132
chr1	93976774	93977178
chr1	94129237	94131631
chr1	94153032	94153554
chr1	94322614	94323179
chr1	94422055	94422282
chr1	94462887	94463758
chr1	94562570	94563313
chr1	94566191	94567697
chr1	94642591	94649295
chr1	94735496	94735735
chr1	94746858	94747455
chr1	94771800	94774450
chr1	94819480	94821021
chr1	94902461	94906370
chr1	94920385	94920923
chr1	94953755	94955037
chr1	95117095	95117999
chr1	95168689	95170091
chr1	95726362	95726796
chr1	95742404	95743240
chr1	98515982	98516880
chr1	99758597	99759582
chr1	99835802	99837131
chr1	99943221	99943984
chr1	99977367	99979709
chr1	99991642	99993865
chr1	100047208	100051019
chr1	100246909	100247181
chr1	100882573	100884828
chr1	100977685	100978030
chr1	101258346	101258492
chr1	102393052	102393556
chr1	104462686	104464112
chr1	107965564	107965709
chr1	108016092	108016853
chr1	108083491	108083897
chr1	108085272	108085537
chr1	108208802	108209559
chr1	108569094	108569965
chr1	108810334	108811713
chr1	108827953	108828637
chr1	108920263	108920403
chr1	109066212	109067919
chr1	109084187	109085303
chr1	109096152	109096538
chr1	109162699	109162902
chr1	109167449	109167621
chr1	109194418	109194705
chr1	109220553	109221060
chr1	109249627	109249854
chr1	109264147	109264287
chr1	109298452	109299121
chr1	109382963	109384555
chr1	109396268	109398709
chr1	109569613	109570924
chr1	109655868	109656477
chr1	109724903	109726288
chr1	109747989	109748513
chr1	109806985	109807255
chr1	109930783	109931611
chr1	110209813	110210459
chr1	110737688	110738676
chr1	110916643	110917917
chr1	111149930	111151478
chr1	111228422	111228864
chr1	111322996	111324740
chr1	111359589	111361607
chr1	111592341	111593066
chr1	111648649	111650699
chr1	112687726	112688075
chr1	112696816	112702237
chr1	112722781	112723247
chr1	112762856	112764075
chr1	112794417	112795065
chr1	112973917	112974560
chr1	113199459	113202784
chr1	113205243	113208304
chr1	113217529	113218360
chr1	113293611	113293818
chr1	113311672	113312525
chr1	113389776	113391459
chr1	113785775	113786825
chr1	113978828	113979882
chr1	114525645	114525799
chr1	115036624	115037824
chr1	115112440	115112897
chr1	115175738	115176403
chr1	115182962	115185306
chr1	115239013	115239862
chr1	115289612	115290702
chr1	115314233	115315632
chr1	115458338	115458903
chr1	115496817	115497765
chr1	115514605	115516446
chr1	115595799	115596207
chr1	115654978	115655326
chr1	115668793	115669603
chr1	115754081	115755008
chr1	115771327	115772323
chr1	115782667	115783554
chr1	115810875	115812066
chr1	115838722	115839174
chr1	116109774	116110210
chr1	116138983	116139146
chr1	116152274	116152457
chr1	116622125	116623122
chr1	117202200	117202340
chr1	118074551	118074729
chr1	118202695	118203330
chr1	118209980	118210618
chr1	119463740	119467230
chr1	119475780	119476306
chr1	119599064	119599959
chr1	119603604	119606546
chr1	119631792	119632362
chr1	119638515	119639939
chr1	119688815	119689286
chr1	119730920	119732854
chr1	120415116	120416109
chr1	120459587	120460607
chr1	143719607	143721337
chr1	143728960	143729758
chr1	143756292	143756497
chr1	143804169	143804400
chr1	144412336	144413381
chr1	144418903	144419209
chr1	144461098	144461588
chr1	144487259	144487797
chr1	144524054	144524194
chr1	144964756	144966313
chr1	144971634	144971864
chr1	145093623	145093778
chr1	145393465	145394585
chr1	145475667	145476040
chr1	145706202	145708748
chr1	145801828	145802470
chr1	145845708	145845951
chr1	145849518	145850577
chr1	145877702	145878711
chr1	145891583	145892457
chr1	145996404	145997122
chr1	145999384	146000458
chr1	146007168	146007365
chr1	146015242	146015752
chr1	146228773	146228936
chr1	147515836	147517618
chr1	147599186	147601138
chr1	147718843	147720184
chr1	147750359	147751306
chr1	147890092	147890582
chr1	149176716	149176856
chr1	149847969	149850239
chr1	150006852	150008001
chr1	150162894	150163739
chr1	150406180	150406528
chr1	150962178	150962382
chr1	150976903	150977186
chr1	151178475	151182678
chr1	151248345	151248494
chr1	151346708	151347865
chr1	151416273	151417051
chr1	151443841	151444251
chr1	151565429	151566174
chr1	151590906	151591450
chr1	151601744	151601884
chr1	151618073	151625680
chr1	151972854	151973475
chr1	151976143	151981254
chr1	152051210	152051479
chr1	152167257	152167777
chr1	152188896	152189419
chr1	153122690	153123654
chr1	153575473	153576134
chr1	153775322	153776140
chr1	153906802	153907294
chr1	153908870	153909682
chr1	153985597	153987937
chr1	154134811	154135147
chr1	154232036	154233777
chr1	154237510	154237949
chr1	154334590	154335160
chr1	154615474	154616505
chr1	154979522	154980932
chr1	155045767	155047515
chr1	155090836	155092360
chr1	155093904	155094441
chr1	155105469	155106460
chr1	155111100	155115507
chr1	155117983	155121488
chr1	155162275	155163847
chr1	155193066	155195174
chr1	155252288	155252428
chr1	155441502	155442889
chr1	155527622	155527990
chr1	155530285	155532289
chr1	155546010	155546734
chr1	155728415	155729026
chr1	155954128	155954599
chr1	155970342	155971045
chr1	156003592	156003750
chr1	156007073	156007661
chr1	156019932	156021176
chr1	156081549	156083736
chr1	156233806	156233968
chr1	156408315	156408588
chr1	156447763	156448977
chr1	156482042	156483349
chr1	156571623	156572503
chr1	156676733	156677262
chr1	156693611	156694563
chr1	156705967	156706494
chr1	156772878	156773128
chr1	156914142	156914498
chr1	156920274	156920418
chr1	156958039	156958676
chr1	157043260	157043400
chr1	157081145	157081285
chr1	157102476	157103433
chr1	157111526	157112413
chr1	157154952	157156726
chr1	157539540	157541043
chr1	158019781	158020450
chr1	159848862	159849439
chr1	159870914	159873455
chr1	159944916	159946713
chr1	160031586	160032210
chr1	160400261	160400841
chr1	160726108	160727017
chr1	160806588	160808088
chr1	160813261	160813408
chr1	160990534	160990988
chr1	160994602	160995242
chr1	160997706	160998007
chr1	161003640	161004702
chr1	161040466	161040620
chr1	161066894	161067133
chr1	161104509	161105325
chr1	161330219	161331182
chr1	161440529	161440804
chr1	161730775	161730915
chr1	161733452	161734181
chr1	162152063	162153021
chr1	162191396	162191966
chr1	162412624	162413221
chr1	162545435	162545602
chr1	162690813	162691644
chr1	162696230	162696846
chr1	162790068	162791659
chr1	162937794	162938414
chr1	164558577	164560334
chr1	165084998	165086678
chr1	165816584	165817309
chr1	165833162	165833523
chr1	165882031	165883102
chr1	166603660	166606442
chr1	166653357	166654011
chr1	166843364	166843634
chr1	167059031	167059601
chr1	167226013	167226365
chr1	167419978	167420867
chr1	167442477	167442663
chr1	167637006	167638175
chr1	167663206	167663346
chr1	167739796	167743843
chr1	167744948	167745267
chr1	167751966	167753199
chr1	167771722	167772793
chr1	167793928	167794292
chr1	167898793	167899196
chr1	167901321	167901716
chr1	167904181	167905038
chr1	167926863	167928767
chr1	167984974	167985561
chr1	168170536	168171232
chr1	168181949	168182265
chr1	168348179	168348737
chr1	168405596	168407368
chr1	168419595	168420559
chr1	169202285	169203621
chr1	170074421	170075021
chr1	171220435	171220772
chr1	171396452	171399143
chr1	171402929	171403341
chr1	171479737	171480366
chr1	172422707	172423912
chr1	172466815	172467512
chr1	172470030	172470705
chr1	172548565	172550045
chr1	172674844	172675388
chr1	172680716	172680940
chr1	172682101	172683355
chr1	172719892	172720647
chr1	172893509	172893702
chr1	172909879	172910380
chr1	173063934	173064115
chr1	173258039	173259223
chr1	173274985	173275600
chr1	173419469	173420415
chr1	173463767	173464262
chr1	173603102	173603672
chr1	173636955	173639443
chr1	173861076	173861229
chr1	173894092	173894439
chr1	174080125	174081267
chr1	174614455	174615645
chr1	174626459	174626816
chr1	174874485	174875001
chr1	174971715	174972285
chr1	175278671	175280151
chr1	175342988	175344984
chr1	175992558	175993494
chr1	177351297	177351811
chr1	177915552	177915734
chr1	178100762	178102039
chr1	178208125	178209305
chr1	178294023	178295868
chr1	178299196	178300280
chr1	178311043	178312157
chr1	178340685	178343202
chr1	178373622	178375647
chr1	178388884	178389030
chr1	178498688	178499558
chr1	178502416	178502651
chr1	178506523	178507258
chr1	178529851	178530884
chr1	178532266	178532682
chr1	179002963	179004004
chr1	179087236	179088190
chr1	179209005	179210169
chr1	179218251	179218392
chr1	179292409	179295561
chr1	179678281	179678541
chr1	180516126	180516806
chr1	180857463	180859098
chr1	180862537	180863094
chr1	181033186	181034335
chr1	181044505	181045100
chr1	181181789	181182159
chr1	181469321	181470350
chr1	182107551	182107882
chr1	182200371	182200974
chr1	182290024	182290294
chr1	182309547	182310035
chr1	182575083	182576639
chr1	182782087	182782364
chr1	182927232	182927916
chr1	183015826	183016385
chr1	183034967	183035122
chr1	183037392	183038003
chr1	183076993	183080096
chr1	183083986	183085243
chr1	183100263	183102098
chr1	183148939	183149220
chr1	183180500	183181025
chr1	183228028	183229060
chr1	183291720	183293479
chr1	183318024	183320190
chr1	183338745	183340538
chr1	183373157	183373342
chr1	183430887	183433868
chr1	183449562	183451415
chr1	183504467	183504607
chr1	183805171	183805391
chr1	183882016	183882424
chr1	183996212	183996478
chr1	184056852	184057309
chr1	184440861	184441262
chr1	184460272	184461489
chr1	184545011	184546195
chr1	184547914	184548799
chr1	184759416	184760042
chr1	185257688	185258042
chr1	185280249	185280861
chr1	185382710	185384939
chr1	185701304	185701577
chr1	186240892	186241598
chr1	187406999	187410166
chr1	188757875	188758108
chr1	188768950	188769970
chr1	188903913	188904085
chr1	193121789	193124112
chr1	193167879	193168806
chr1	193395585	193396503
chr1	193408129	193408905
chr1	195609488	195609905
chr1	195738806	195742354
chr1	195763304	195763949
chr1	196360798	196360999
chr1	196378181	196378389
chr1	197173583	197174823
chr1	198228798	198230056
chr1	198930472	198930717
chr1	198937056	198937337
chr1	198939737	198939877
chr1	199752296	199752855
chr1	199949207	199950186
chr1	200353162	200353387
chr1	200487676	200488693
chr1	200626954	200628245
chr1	200687672	200688052
chr1	200759802	200760411
chr1	200801797	200802964
chr1	200886843	200888515
chr1	200945044	200945396
chr1	201153878	201154959
chr1	201171010	201171858
chr1	201456372	201457017
chr1	201496288	201496613
chr1	201543736	201544253
chr1	201566578	201567493
chr1	201902336	201905102
chr1	201912823	201913738
chr1	201941337	201942325
chr1	202062827	202064643
chr1	202069818	202070789
chr1	202079872	202082486
chr1	202134994	202135746
chr1	202222182	202223075
chr1	202825259	202826331
chr1	202852119	202852768
chr1	202953044	202953362
chr1	203002400	203003136
chr1	203267487	203267652
chr1	203327270	203328135
chr1	203929070	203930677
chr1	203951337	203952038
chr1	204060211	204061777
chr1	204069525	204070271
chr1	204258731	204259230
chr1	204275621	204277124
chr1	204360001	204361579
chr1	204454981	204455210
chr1	204456704	204457486
chr1	204503678	204504552
chr1	204532780	204533768
chr1	204555471	204555820
chr1	204559724	204560698
chr1	204562075	204563496
chr1	204573007	204573183
chr1	204807167	204807329
chr1	205280184	205281088
chr1	205309091	205309381
chr1	205329146	205329446
chr1	205543684	205543961
chr1	205592121	205592698
chr1	205612817	205613148
chr1	205742508	205744245
chr1	205769632	205770191
chr1	206001063	206003389
chr1	206059485	206059925
chr1	206203611	206203830
chr1	206325831	206326892
chr1	206358131	206358588
chr1	206470498	206470971
chr1	206692757	206694547
chr1	206905005	206905982
chr1	207282362	207282996
chr1	207762731	207763471
chr1	207826534	207827365
chr1	207963360	207963537
chr1	208107351	208110713
chr1	208230904	208232328
chr1	209382365	209390110
chr1	209811225	209811560
chr1	210272426	210272731
chr1	210278979	210280303
chr1	210366300	210367262
chr1	210373859	210374479
chr1	210751600	210752752
chr1	210798491	210799044
chr1	211249261	211250749
chr1	211514590	211514793
chr1	211524507	211525429
chr1	211527363	211528908
chr1	211535191	211535991
chr1	211584214	211585031
chr1	211638692	211639494
chr1	211674798	211676468
chr1	211830540	211830737
chr1	212140677	212141043
chr1	212183843	212184792
chr1	212220065	212220205
chr1	212288253	212288960
chr1	212425947	212427060
chr1	212439125	212440535
chr1	212916419	212916842
chr1	213376949	213377471
chr1	214284023	214284252
chr1	214296060	214297857
chr1	214316006	214316959
chr1	214427829	214429400
chr1	214455032	214455369
chr1	214458230	214460880
chr1	214520707	214522077
chr1	214523711	214526706
chr1	215566855	215569889
chr1	216600893	216601472
chr1	216966640	216966785
chr1	218476338	218477286
chr1	219480275	219480882
chr1	219516725	219518613
chr1	220797864	220800399
chr1	221336040	221336282
chr1	221947339	221948740
chr1	221957619	221959133
chr1	223081168	223082088
chr1	223118675	223120284
chr1	223421464	223422690
chr1	223723605	223723946
chr1	223730108	223731710
chr1	223769291	223769705
chr1	223776027	223776894
chr1	223840781	223841148
chr1	223850893	223851121
chr1	223886481	223888086
chr1	224194701	224196236
chr1	224198234	224199005
chr1	224306116	224306660
chr1	224430774	224430989
chr1	225508917	225509821
chr1	225607372	225608377
chr1	225611410	225613961
chr1	225617686	225619682
chr1	225627656	225628952
chr1	225645888	225647421
chr1	225719919	225721406
chr1	225754106	225755813
chr1	225800909	225801049
chr1	226083328	226083796
chr1	226121442	226121871
chr1	226214763	226215251
chr1	226574845	226575744
chr1	226602440	226603013
chr1	226672551	226672722
chr1	226870198	226871277
chr1	226944990	226945180
chr1	226961346	226961495
chr1	226988292	226988707
chr1	227244788	227247555
chr1	227255201	227255439
chr1	227257877	227258306
chr1	227281499	227281752
chr1	227298890	227299244
chr1	227312724	227313070
chr1	227335476	227335684
chr1	227440955	227441193
chr1	227449717	227451860
chr1	227542208	227543037
chr1	227759366	227759866
chr1	227763246	227765483
chr1	227917302	227917462
chr1	227936692	227937840
chr1	227945950	227948626
chr1	227994345	227995191
chr1	228059904	228060397
chr1	228092048	228093603
chr1	228192120	228192570
chr1	228647043	228648629
chr1	228663723	228664453
chr1	228676567	228677180
chr1	228682748	228683069
chr1	228686785	228688365
chr1	228745159	228748194
chr1	228831036	228831637
chr1	228864392	228867202
chr1	228870347	228874111
chr1	228924139	228925752
chr1	228958056	228958495
chr1	229024468	229025215
chr1	229036426	229038845
chr1	229164967	229165477
chr1	229172432	229173501
chr1	229174691	229180695
chr1	229189138	229190178
chr1	229447567	229448400
chr1	229757106	229759138
chr1	230850944	230851769
chr1	230863410	230864204
chr1	231171456	231172062
chr1	231358309	231358463
chr1	231408126	231408419
chr1	231414558	231415199
chr1	231603633	231604039
chr1	231626790	231627448
chr1	232459154	232460147
chr1	232593864	232594430
chr1	232600482	232601607
chr1	233081422	233081584
chr1	233294828	233295617
chr1	233327814	233328122
chr1	233367376	233368377
chr1	233455062	233455453
chr1	233472408	233473718
chr1	233543573	233544056
chr1	233609997	233610502
chr1	233735214	233735798
chr1	234851478	234852568
chr1	234862509	234863139
chr1	234925612	234926342
chr1	234975198	234975651
chr1	234997127	234998886
chr1	235108682	235110796
chr1	235192769	235192909
chr1	235239500	235239804
chr1	235675003	235675416
chr1	235893075	235893275
chr1	236039564	236040441
chr1	236083246	236083771
chr1	236117683	236118815
chr1	236130742	236132811
chr1	236489859	236490293
chr1	236492080	236496975
chr1	236526914	236527128
chr1	236530094	236530617
chr1	236543826	236544062
chr1	238658608	238659441
chr1	238664070	238664384
chr1	239629508	239630857
chr1	239642730	239643954
chr1	239814048	239814929
chr1	240765158	240766896
chr1	241107790	241109300
chr1	241162012	241162578
chr1	241202357	241202856
chr1	241702098	241703402
chr1	241801491	241801772
chr1	241818531	241818837
chr1	242004442	242006559
chr1	242787330	242788925
chr1	242890494	242890867
chr1	242992755	242992968
chr1	243440347	243441093
chr1	243490778	243493086
chr1	243591230	243592492
chr1	243819235	243820785
chr1	243944774	243945244
chr1	244047600	244048782
chr1	244238891	244240127
chr1	244273718	244274174
chr1	244454212	244455190
chr1	244473049	244473448
chr1	244551954	244553227
chr1	244816200	244818220
chr1	244840589	244841635
chr1	244881277	244882312
chr1	244899547	244900241
chr1	245790365	245791699
chr1	246448167	246449464
chr1	246491904	246492517
chr1	246507071	246507598
chr1	246772874	246774646
chr1	246868004	246868334
chr1	247007117	247008578
chr1	247127682	247128156
chr1	247204259	247205052
chr1	247331078	247332124
chr1	247415807	247416267
chr1	247476060	247477067
chr1	247739927	247740118
chr1	248815883	248816594
chr1	248842113	248842732
chr10	397772	398272
chr10	406978	407118
chr10	510868	512315
chr10	520134	522419
chr10	618008	619410
chr10	789233	789410
chr10	3048421	3048762
chr10	3061738	3062442
chr10	3082670	3084230
chr10	3135623	3136231
chr10	3139241	3139429
chr10	3180243	3180414
chr10	3399108	3400265
chr10	3404167	3404874
chr10	3525412	3526729
chr10	3619804	3621150
chr10	3654060	3655797
chr10	3664890	3665068
chr10	3714160	3715256
chr10	3874273	3876884
chr10	3898640	3899579
chr10	3923169	3925344
chr10	4062636	4063339
chr10	4081745	4082385
chr10	4450663	4451693
chr10	4691529	4692162
chr10	4736011	4736655
chr10	5442373	5443310
chr10	5445025	5445303
chr10	5483210	5483823
chr10	5495650	5497504
chr10	5511051	5513859
chr10	5563603	5563752
chr10	5595852	5596578
chr10	5618377	5619201
chr10	5622300	5623204
chr10	5715296	5715906
chr10	5736800	5737511
chr10	5793400	5794687
chr10	5846633	5846773
chr10	6239164	6239755
chr10	7837703	7838776
chr10	7861570	7861730
chr10	7865818	7866812
chr10	7872305	7872668
chr10	7887030	7888044
chr10	7907228	7909528
chr10	8037399	8038493
chr10	8122565	8123800
chr10	8346922	8347062
chr10	8374494	8376226
chr10	8399312	8401898
chr10	8453190	8454329
chr10	8627863	8629271
chr10	9183440	9183943
chr10	9824607	9826520
chr10	11546972	11547267
chr10	11626046	11626649
chr10	11793608	11795045
chr10	11819030	11819936
chr10	11828978	11831540
chr10	11854040	11855047
chr10	11911643	11917199
chr10	12190996	12191566
chr10	12221906	12222546
chr10	12234658	12235493
chr10	12264523	12264788
chr10	12321541	12322087
chr10	12772231	12772918
chr10	13018006	13018763
chr10	13161082	13163175
chr10	13316151	13316415
chr10	13660446	13660710
chr10	13886729	13886935
chr10	13893575	13894562
chr10	13958010	13958225
chr10	13989995	13990357
chr10	14040058	14040222
chr10	14990729	14992364
chr10	15168442	15168584
chr10	15784169	15785591
chr10	16996291	16996600
chr10	17030009	17030174
chr10	17348544	17349164
chr10	17683992	17684467
chr10	17835667	17837837
chr10	18093635	18095788
chr10	18627646	18627830
chr10	19018098	19018297
chr10	20295861	20296763
chr10	20330593	20331501
chr10	21372907	21373534
chr10	21396004	21397641
chr10	21403497	21403708
chr10	21412588	21413133
chr10	21421736	21421950
chr10	21516080	21520206
chr10	21540145	21540465
chr10	21545651	21545877
chr10	21561158	21561571
chr10	21662899	21663164
chr10	21757171	21757560
chr10	21820554	21820863
chr10	22229298	22229821
chr10	22427196	22427522
chr10	22573786	22574013
chr10	22597839	22598434
chr10	22608032	22608379
chr10	22653445	22655393
chr10	22666348	22666818
chr10	22667990	22669691
chr10	22683336	22684238
chr10	22701980	22703008
chr10	22710569	22710709
chr10	22712196	22714928
chr10	22825705	22826234
chr10	22877251	22877863
chr10	22895124	22898645
chr10	23338026	23339914
chr10	24292388	24293379
chr10	24431935	24433547
chr10	24483077	24484701
chr10	24698829	24701908
chr10	24736957	24737165
chr10	24756120	24757002
chr10	24762174	24763002
chr10	24811553	24812564
chr10	24915797	24915979
chr10	25065036	25068909
chr10	25110199	25110468
chr10	25253218	25253532
chr10	25493458	25493844
chr10	25698745	25699403
chr10	25714144	25714468
chr10	25805566	25806399
chr10	26247953	26249135
chr10	26391891	26392041
chr10	26430636	26433624
chr10	26445299	26446523
chr10	26475495	26475920
chr10	26503736	26505281
chr10	26506644	26507455
chr10	26523226	26525510
chr10	26854245	26854940
chr10	27237759	27238250
chr10	27742445	27742771
chr10	28335019	28335454
chr10	28336961	28337101
chr10	28368169	28368734
chr10	28370255	28371489
chr10	28380723	28380988
chr10	28669038	28669329
chr10	28890630	28891372
chr10	28939747	28940602
chr10	28995252	28995586
chr10	28997600	28997826
chr10	29022483	29022963
chr10	29025777	29026668
chr10	29064063	29066257
chr10	29102482	29102693
chr10	29109430	29109570
chr10	29113625	29113831
chr10	29115666	29115870
chr10	29132440	29135614
chr10	29140831	29141289
chr10	29142476	29143792
chr10	29159572	29160724
chr10	29163575	29163849
chr10	29478752	29479545
chr10	29535234	29536596
chr10	29618179	29619078
chr10	29624540	29624680
chr10	29660755	29661782
chr10	29694608	29695349
chr10	29739164	29739962
chr10	29765568	29765872
chr10	29923276	29925116
chr10	30000705	30001397
chr10	30098297	30098461
chr10	30190913	30191290
chr10	30220106	30220495
chr10	30229851	30230726
chr10	30331221	30331389
chr10	31603241	31604515
chr10	31941167	31941307
chr10	31958313	31959723
chr10	32218411	32220137
chr10	32230175	32230890
chr10	32243019	32245002
chr10	32252373	32254398
chr10	32263063	32263472
chr10	32377294	32379655
chr10	32924261	32924734
chr10	32938761	32939981
chr10	32943496	32944682
chr10	32950601	32951226
chr10	32953707	32953894
chr10	32961868	32963055
chr10	32971856	32972085
chr10	33159909	33160055
chr10	33263584	33264267
chr10	33332530	33332747
chr10	33334185	33335229
chr10	34494317	34494521
chr10	34713615	34714560
chr10	34718518	34720555
chr10	34758164	34758808
chr10	34791771	34792257
chr10	34904663	34906762
chr10	34952896	34955423
chr10	34965551	34966333
chr10	34969004	34969685
chr10	34986169	34986396
chr10	34987856	34992798
chr10	34999292	35001354
chr10	35006281	35006493
chr10	35126208	35129258
chr10	35267402	35269586
chr10	35306626	35307514
chr10	35312800	35313527
chr10	35461232	35461579
chr10	37853216	37853681
chr10	38004239	38004426
chr10	38007801	38008507
chr10	42491304	42492589
chr10	42674171	42675066
chr10	42753474	42754909
chr10	42767867	42768728
chr10	42960378	42960772
chr10	43203386	43203526
chr10	43348337	43350892
chr10	43355225	43358348
chr10	43383501	43383799
chr10	43413269	43414322
chr10	43460852	43461215
chr10	43574177	43574414
chr10	43853543	43854990
chr10	45672354	45672535
chr10	45726967	45727487
chr10	46053007	46054687
chr10	46374964	46375495
chr10	46442261	46442934
chr10	46544028	46544548
chr10	47458557	47459078
chr10	47993808	47994218
chr10	48454186	48454332
chr10	49554802	49554942
chr10	49568949	49569199
chr10	49912332	49913090
chr10	50358486	50358758
chr10	50374940	50375653
chr10	50470572	50470800
chr10	50545610	50546341
chr10	50566684	50567769
chr10	50571901	50572548
chr10	51691520	51691767
chr10	52019669	52020158
chr10	52171283	52172245
chr10	52249331	52249890
chr10	52874570	52874710
chr10	52883939	52884641
chr10	52999563	52999724
chr10	53006819	53007727
chr10	53256898	53257115
chr10	53395903	53396394
chr10	54094223	54094838
chr10	54870345	54871476
chr10	55899900	55900040
chr10	56360519	56361722
chr10	57217910	57219092
chr10	58162775	58164080
chr10	58165801	58166754
chr10	58278281	58278653
chr10	58286241	58286541
chr10	58299159	58299497
chr10	58755611	58756152
chr10	59854691	59855822
chr10	59871792	59872273
chr10	59882002	59882742
chr10	59949474	59950970
chr10	60175193	60175817
chr10	60210226	60210444
chr10	60218950	60220617
chr10	60661626	60663233
chr10	60733154	60733490
chr10	60778057	60779121
chr10	61907201	61907494
chr10	61974913	61976023
chr10	62001269	62001409
chr10	62027660	62029130
chr10	62075328	62077659
chr10	62177580	62179682
chr10	62186024	62189224
chr10	62233959	62234581
chr10	62816502	62816664
chr10	63413564	63414250
chr10	63634001	63634794
chr10	64332981	64333208
chr10	64359508	64361122
chr10	67277975	67280926
chr10	68334944	68335630
chr10	68522881	68523821
chr10	68542841	68543093
chr10	68608873	68609013
chr10	68988818	68989118
chr10	69278378	69278576
chr10	69311340	69313818
chr10	69327933	69328333
chr10	69343044	69343509
chr10	69344748	69345553
chr10	69449697	69455351
chr10	69630308	69630652
chr10	70228142	70228785
chr10	70364326	70364478
chr10	70375211	70375364
chr10	70387425	70387653
chr10	70424784	70425296
chr10	70716157	70716438
chr10	70974172	70974880
chr10	71246741	71247332
chr10	71319312	71320244
chr10	71323062	71324423
chr10	71333088	71334002
chr10	71343639	71343931
chr10	71345476	71345957
chr10	71434358	71434498
chr10	71512613	71513407
chr10	71621339	71623493
chr10	71648229	71649014
chr10	71696681	71696821
chr10	71711167	71711692
chr10	71878053	71879026
chr10	71892199	71892656
chr10	72265738	72266107
chr10	72267839	72268846
chr10	72305565	72305705
chr10	72625706	72626642
chr10	72772309	72772494
chr10	72792012	72792870
chr10	72839550	72840333
chr10	72980792	72982375
chr10	73015511	73018833
chr10	73041089	73041805
chr10	73117735	73118948
chr10	73255033	73255530
chr10	73286532	73287312
chr10	73332200	73332638
chr10	73530832	73531273
chr10	73577578	73579288
chr10	73641461	73642054
chr10	73648581	73649028
chr10	74003457	74003650
chr10	74021069	74021524
chr10	74052513	74052777
chr10	74093091	74094252
chr10	74164879	74165412
chr10	74282643	74283545
chr10	74476798	74478347
chr10	74642708	74643685
chr10	75100336	75100623
chr10	75138043	75138344
chr10	75142015	75142297
chr10	75187321	75188233
chr10	75430660	75432904
chr10	77188658	77189480
chr10	77191450	77193055
chr10	77207345	77208334
chr10	77246790	77248085
chr10	77390364	77391005
chr10	77538701	77539902
chr10	77564804	77565021
chr10	77659647	77660165
chr10	77723290	77723570
chr10	77826183	77826852
chr10	77974737	77975291
chr10	79102143	79102573
chr10	79211312	79211914
chr10	79445391	79445576
chr10	79826198	79827215
chr10	79994227	79995185
chr10	79998189	79999974
chr10	80058401	80059394
chr10	80129764	80133571
chr10	80144083	80144669
chr10	80191825	80192036
chr10	80196106	80196660
chr10	80259672	80259863
chr10	80414006	80414193
chr10	80435851	80438171
chr10	80442933	80443758
chr10	80480946	80481696
chr10	80524240	80524848
chr10	80855894	80856555
chr10	80967223	80968177
chr10	81251137	81252276
chr10	83691700	83693166
chr10	84281516	84281763
chr10	84340719	84341303
chr10	84351485	84352365
chr10	84360773	84361574
chr10	84375184	84375586
chr10	84467923	84469675
chr10	84535517	84535829
chr10	84537005	84537435
chr10	84623376	84623777
chr10	85260236	85261218
chr10	86506739	86509487
chr10	86980170	86980754
chr10	87081331	87082035
chr10	87113844	87114037
chr10	87134176	87135075
chr10	87143762	87144518
chr10	87341669	87343285
chr10	87388919	87392100
chr10	87394271	87394800
chr10	87550445	87550655
chr10	87961274	87961414
chr10	88032869	88033009
chr10	90871701	90872508
chr10	90930777	90931008
chr10	91803464	91804123
chr10	91807553	91812183
chr10	92493033	92493378
chr10	92753232	92754544
chr10	93376350	93377401
chr10	93386474	93387126
chr10	93398057	93398587
chr10	93403896	93404053
chr10	93494747	93497074
chr10	93559491	93560870
chr10	93578539	93579127
chr10	93746511	93747857
chr10	93750541	93752159
chr10	93812417	93812832
chr10	94408913	94409645
chr10	94623052	94624058
chr10	94641755	94641895
chr10	95229340	95231771
chr10	95246609	95248582
chr10	95281374	95281857
chr10	95294743	95295335
chr10	95617957	95618645
chr10	95817338	95817478
chr10	95900671	95901120
chr10	96580022	96581343
chr10	96840736	96841430
chr10	96975859	96976385
chr10	96978693	96979736
chr10	97412609	97413519
chr10	97414736	97415299
chr10	97466666	97469693
chr10	97531087	97532447
chr10	97534178	97535127
chr10	97566570	97566951
chr10	97701648	97701973
chr10	97722557	97723498
chr10	97726588	97726984
chr10	98267996	98270087
chr10	98460745	98461427
chr10	99391919	99392528
chr10	99913694	99913834
chr10	99918202	99918505
chr10	100044066	100044349
chr10	100341886	100342810
chr10	100359381	100362937
chr10	100363976	100365856
chr10	100380111	100383143
chr10	100385281	100386966
chr10	100433440	100433827
chr10	100439779	100443489
chr10	100469700	100470325
chr10	100535516	100536360
chr10	100969671	100969811
chr10	101066026	101067897
chr10	101111382	101112138
chr10	101559764	101560069
chr10	101716057	101717306
chr10	101721007	101721627
chr10	102119046	102123763
chr10	102135887	102136320
chr10	102157088	102157230
chr10	102270752	102271374
chr10	102287549	102290291
chr10	102489436	102491507
chr10	102523552	102524172
chr10	102628471	102630365
chr10	102661861	102663166
chr10	102717272	102720836
chr10	102755462	102755621
chr10	102758583	102758903
chr10	102795725	102796640
chr10	102805070	102806306
chr10	102837909	102839038
chr10	102941806	102942043
chr10	103130669	103132176
chr10	103147241	103147652
chr10	103171435	103171822
chr10	103200098	103200290
chr10	103275793	103277472
chr10	103471699	103471899
chr10	103557828	103559408
chr10	103605511	103605651
chr10	103693374	103693600
chr10	103696180	103697689
chr10	103720385	103721572
chr10	103824063	103824752
chr10	103871869	103874217
chr10	103908304	103909175
chr10	104808905	104809375
chr10	106493548	106493695
chr10	109081797	109082546
chr10	110354216	110354774
chr10	111297001	111298016
chr10	112280623	112281183
chr10	112490184	112492170
chr10	112688669	112689965
chr10	112826314	112826629
chr10	112980224	112981196
chr10	113003384	113007901
chr10	113011164	113013396
chr10	113021564	113028903
chr10	113030219	113030894
chr10	113065696	113065862
chr10	113103978	113105756
chr10	113133033	113133786
chr10	113175518	113176838
chr10	113201656	113203148
chr10	113463706	113464549
chr10	113987596	113988430
chr10	114228155	114228645
chr10	114245042	114247032
chr10	114306566	114307213
chr10	114320606	114321031
chr10	114345981	114346721
chr10	114367498	114368334
chr10	114403382	114404842
chr10	114408815	114409636
chr10	114412789	114413128
chr10	114684478	114686495
chr10	114809406	114809673
chr10	116007166	116007495
chr10	116849207	116850028
chr10	116975204	116975428
chr10	116983852	116987823
chr10	116996114	116996466
chr10	117340054	117340729
chr10	117374797	117375421
chr10	119003835	119004046
chr10	119006397	119006772
chr10	119510034	119512761
chr10	119521081	119523963
chr10	119538742	119539879
chr10	119674272	119674949
chr10	119723058	119723700
chr10	119740853	119741505
chr10	119742908	119743509
chr10	119781229	119782039
chr10	119793017	119793812
chr10	119880471	119881081
chr10	120011513	120012944
chr10	120942771	120943590
chr10	120949212	120950299
chr10	120979678	120983047
chr10	121031846	121033172
chr10	121082096	121083813
chr10	121242515	121243051
chr10	121245040	121246510
chr10	121312839	121313153
chr10	121332744	121336736
chr10	121500352	121500590
chr10	121571865	121582181
chr10	121633403	121633546
chr10	121683733	121684251
chr10	121915945	121916488
chr10	121935433	121936586
chr10	122069849	122070908
chr10	122126725	122127307
chr10	122286784	122287391
chr10	122307408	122310981
chr10	122340868	122341712
chr10	123760239	123761418
chr10	124127981	124128136
chr10	124436514	124436862
chr10	124477742	124478552
chr10	124492116	124492665
chr10	125048050	125048886
chr10	125056958	125058008
chr10	125061446	125062549
chr10	125084534	125086190
chr10	125087465	125088636
chr10	125091312	125091453
chr10	125144984	125145934
chr10	125295483	125297118
chr10	125817394	125817735
chr10	126594330	126594503
chr10	126776064	126776998
chr10	127863173	127863912
chr10	127917891	127919367
chr10	130190425	130190709
chr10	131094703	131095403
chr10	131312036	131312189
chr10	132335062	132336344
chr10	132381250	132382707
chr10	132556987	132557278
chr10	133257319	133258054
chr10	133357317	133357978
chr10	133364833	133365039
chr10	133373170	133373345
chr10	133385325	133386431
chr11	232359	233196
chr11	333749	335860
chr11	350051	351563
chr11	405683	407007
chr11	422593	422804
chr11	440653	442147
chr11	443843	444690
chr11	518346	519192
chr11	717531	718635
chr11	727797	728017
chr11	769527	770641
chr11	797031	798266
chr11	935622	939203
chr11	986057	987274
chr11	1262349	1262489
chr11	1532991	1533762
chr11	1546047	1546586
chr11	1554151	1554663
chr11	1721660	1721825
chr11	1762794	1764297
chr11	1896660	1897737
chr11	2198994	2199415
chr11	2212409	2213611
chr11	2250626	2251658
chr11	2285815	2285981
chr11	2389863	2391567
chr11	2692331	2693360
chr11	2752273	2752994
chr11	2980968	2981577
chr11	3064194	3064531
chr11	3615746	3616401
chr11	3995323	3996529
chr11	4464361	4464732
chr11	5665853	5666423
chr11	5831289	5832095
chr11	6413151	6414213
chr11	6418713	6419535
chr11	6952975	6955136
chr11	7646728	7647327
chr11	7809983	7810767
chr11	7844475	7845302
chr11	7986515	7988029
chr11	8756673	8757655
chr11	8810955	8811363
chr11	8959372	8960092
chr11	9167631	9167898
chr11	9242171	9243200
chr11	9244241	9251456
chr11	9405686	9406263
chr11	9474997	9476115
chr11	9551681	9552244
chr11	9594575	9596001
chr11	9839081	9840030
chr11	9922888	9923416
chr11	9950951	9952659
chr11	9982600	9983774
chr11	10164540	10164940
chr11	10182779	10183295
chr11	10202477	10203241
chr11	10214064	10215030
chr11	10236108	10237544
chr11	10268686	10269374
chr11	10924671	10926151
chr11	10934002	10934229
chr11	11425925	11427588
chr11	11454183	11454626
chr11	11813279	11813673
chr11	11871215	11872365
chr11	11977036	11977855
chr11	12008926	12009294
chr11	12129451	12132321
chr11	12135037	12136589
chr11	12170952	12171179
chr11	12189792	12190399
chr11	12195824	12195964
chr11	12204068	12205169
chr11	12357000	12357209
chr11	12402855	12403261
chr11	12430718	12431249
chr11	12452225	12452369
chr11	12523214	12526085
chr11	12540487	12542741
chr11	12581983	12582523
chr11	12587078	12588267
chr11	12593393	12593729
chr11	12606947	12607087
chr11	12711735	12712763
chr11	12713896	12716860
chr11	12744457	12751948
chr11	12754072	12758710
chr11	12778624	12779344
chr11	12820468	12820612
chr11	12822431	12822728
chr11	12826069	12829113
chr11	12840642	12842298
chr11	12845238	12845645
chr11	12860115	12861365
chr11	12876832	12876982
chr11	12888693	12889415
chr11	12935526	12936859
chr11	13281478	13282703
chr11	13294999	13295147
chr11	13312980	13313704
chr11	13338530	13339136
chr11	13436067	13438841
chr11	13475812	13476450
chr11	16778268	16779430
chr11	16788357	16788965
chr11	16822710	16822946
chr11	16885444	16886187
chr11	16901503	16905995
chr11	16946377	16947345
chr11	17021252	17022154
chr11	17112572	17113189
chr11	17165209	17165478
chr11	17230361	17230535
chr11	17376344	17376525
chr11	18261320	18263826
chr11	18328952	18330333
chr11	18521921	18522484
chr11	18578988	18579589
chr11	18775348	18775596
chr11	19221527	19221738
chr11	19232714	19232857
chr11	19290907	19291237
chr11	19803065	19804105
chr11	19951814	19953870
chr11	20011105	20011916
chr11	20373730	20374810
chr11	20474249	20474788
chr11	21572898	21573531
chr11	22449132	22450112
chr11	22711171	22711980
chr11	22919522	22920974
chr11	23902875	23903653
chr11	23919034	23919944
chr11	24754879	24756059
chr11	26079333	26080209
chr11	26521530	26522069
chr11	27332313	27333235
chr11	32303127	32304277
chr11	33001071	33001393
chr11	33060634	33062485
chr11	34055256	34055943
chr11	34573914	34574669
chr11	34576061	34576861
chr11	34639526	34640929
chr11	34692458	34693124
chr11	34943085	34944427
chr11	34972870	34973038
chr11	34976957	34979149
chr11	35626220	35626647
chr11	35927702	35928163
chr11	35943762	35944423
chr11	36012148	36013702
chr11	36030010	36031272
chr11	36214001	36214520
chr11	36280332	36280472
chr11	36345074	36346298
chr11	36386481	36390234
chr11	36455718	36456469
chr11	37500714	37501074
chr11	37858795	37860057
[truncated: 41,516 more rows]

## Sheet: SC3
chr1	629778	630113
Chromosome	Start	Stop
chr1	633860	634199
chr1	729531	730068
chr1	733805	734241
chr1	736192	737916
chr1	1247807	1249876
chr1	1280933	1283422
chr1	2085901	2115008
chr1	2155040	2156173
chr1	2179258	2182862
chr1	2403028	2409467
chr1	2528159	2530127
chr1	3459236	3461736
chr1	3465711	3468458
chr1	3476098	3476734
chr1	3481737	3484250
chr1	3637220	3643503
chr1	3662541	3664309
chr1	5371545	5371998
chr1	5917221	5918172
chr1	6285611	6287833
chr1	6300319	6302125
chr1	6752918	6754416
chr1	6851708	6855814
chr1	7470561	7473370
chr1	9035928	9039632
chr1	9071093	9072195
chr1	11143886	11145000
chr1	11151343	11151983
chr1	11153781	11157330
chr1	11790286	11793551
chr1	12442492	12443872
chr1	12453204	12457514
chr1	12480578	12481676
chr1	12552940	12554101
chr1	12556179	12557400
chr1	12571055	12574623
chr1	12578352	12581428
chr1	12584114	12587885
chr1	12596075	12596973
chr1	14879885	14882615
chr1	14896448	14900880
chr1	14902585	14904653
chr1	14923800	14934549
chr1	14939753	14940439
chr1	14942654	14947923
chr1	14968188	14969093
chr1	14987539	14989813
chr1	15014738	15029769
chr1	15090224	15090491
chr1	15289174	15289937
chr1	15659871	15661119
chr1	15784512	15787224
chr1	16014422	16015368
chr1	16347182	16353734
chr1	16978160	16986943
chr1	17008406	17018106
chr1	17091350	17091863
chr1	17199237	17202252
chr1	17257955	17258425
chr1	17344436	17346824
chr1	17519826	17525329
chr1	17593933	17596767
chr1	19758120	19760676
chr1	19773210	19775078
chr1	19784928	19788263
chr1	19789581	19793243
chr1	19805718	19809554
chr1	19861721	19877924
chr1	19919947	19922206
chr1	20076159	20076362
chr1	20110214	20112170
chr1	20136951	20140102
chr1	20181981	20182948
chr1	20184502	20185898
chr1	20202114	20202923
chr1	20204630	20213836
chr1	20280289	20280931
chr1	20602714	20606970
chr1	20894102	20897517
chr1	21516916	21517811
chr1	21537296	21538352
chr1	21566965	21568970
chr1	21619062	21619780
chr1	21884598	21885284
chr1	22228491	22230318
chr1	22236907	22238358
chr1	22825745	22830392
chr1	22831787	22832554
chr1	22860756	22864677
chr1	23356069	23360185
chr1	23618595	23620042
chr1	23865352	23866289
chr1	24017017	24024301
chr1	24119805	24121293
chr1	24236354	24236722
chr1	24261321	24268279
chr1	24381860	24382756
chr1	24413064	24422306
chr1	24461517	24466293
chr1	24566930	24568555
chr1	24591200	24612136
chr1	24941788	24943084
chr1	24949145	24967314
chr1	24989496	24991020
chr1	25501011	25501667
chr1	25573316	25573519
chr1	25616676	25618886
chr1	25622086	25624467
chr1	25629952	25647369
chr1	25650522	25651295
chr1	25655879	25661838
chr1	25666127	25672140
chr1	25911045	25916621
chr1	25957322	25958981
chr1	26002377	26011359
chr1	26024190	26024968
chr1	26038098	26040116
chr1	26076081	26081352
chr1	26125106	26128184
chr1	26387097	26391737
chr1	28110115	28111189
chr1	28162852	28164172
chr1	29142189	29147358
chr1	30415413	30418763
chr1	30421152	30425399
chr1	30858474	30862908
chr1	30872060	30873190
chr1	30876211	30880193
chr1	30885566	30889079
chr1	31243770	31245556
chr1	31449081	31451467
chr1	31462008	31478913
chr1	31479917	31489735
chr1	31521707	31525471
chr1	31528998	31532570
chr1	32098029	32110829
chr1	32141705	32145559
chr1	32876906	32878703
chr1	32914864	32918432
chr1	33007553	33010046
chr1	33126619	33128971
chr1	33174477	33178709
chr1	34055731	34056357
chr1	34059326	34061192
chr1	34064571	34068170
chr1	34759006	34760878
chr1	35891851	35897340
chr1	35971737	35975504
chr1	36331351	36332060
chr1	36358675	36361568
chr1	36365400	36367671
chr1	37448647	37450528
chr1	37452011	37452512
chr1	37531996	37536112
chr1	37603998	37607506
chr1	37612261	37613423
chr1	37891796	37893879
chr1	37913629	37915493
chr1	38734821	38736648
chr1	39166899	39169406
chr1	39639722	39642353
chr1	39926612	39927881
chr1	39929248	39937491
chr1	39938587	39945064
chr1	39948532	39951511
chr1	39954661	39957160
chr1	39965227	39966957
chr1	39995113	39998348
chr1	40341590	40342833
chr1	40867840	40869102
chr1	41428550	41430064
chr1	41862117	41863782
chr1	41942534	41947031
chr1	42147360	42148206
chr1	42398621	42400362
chr1	42423292	42425004
chr1	42734414	42736625
chr1	42980075	42981113
chr1	43133045	43137995
chr1	43266766	43268093
chr1	43831826	43835174
chr1	43836567	43838492
chr1	43850337	43850540
chr1	43852285	43853307
chr1	43872575	43876305
chr1	44226531	44227281
chr1	45545408	45545822
chr1	45924500	45925977
chr1	46287965	46289794
chr1	46607472	46608861
chr1	46610318	46614144
chr1	46857391	46857754
chr1	49333773	49335856
chr1	50126585	50127486
chr1	51213581	51218678
chr1	51314067	51314859
chr1	51890950	51892455
chr1	51896952	51900709
chr1	51916167	51917985
chr1	51919397	51919853
chr1	51923212	51924718
chr1	51954938	51955828
chr1	51981082	51983907
chr1	52238228	52239401
chr1	53114768	53115462
chr1	53122354	53123785
chr1	53253524	53261416
chr1	53362320	53363302
chr1	54015459	54018104
chr1	54160251	54160489
chr1	54227556	54231357
chr1	54922543	54924064
chr1	55017382	55020434
chr1	55052929	55056737
chr1	55443184	55445565
chr1	55515353	55519586
chr1	55621989	55624570
chr1	55639289	55639695
chr1	55713369	55714059
chr1	55716385	55721235
chr1	55783769	55788221
chr1	55789275	55792323
chr1	55811908	55813987
chr1	55826197	55828329
chr1	56023100	56026738
chr1	56062180	56065631
chr1	56189680	56200714
chr1	56215401	56215653
chr1	56255852	56256461
chr1	56286163	56288289
chr1	56291138	56291966
chr1	56299037	56299440
chr1	56301487	56302904
chr1	56333283	56336105
chr1	56398521	56400129
chr1	56416960	56417223
chr1	56437379	56439772
chr1	56545473	56545803
chr1	59325564	59325941
chr1	59333295	59334349
chr1	60567396	60570404
chr1	60571498	60571999
chr1	60573129	60575933
chr1	60578531	60578734
chr1	60579744	60580830
chr1	60959196	60961833
chr1	60963265	60964546
chr1	62115883	62117266
chr1	64171253	64174036
chr1	64177046	64177940
chr1	64183634	64188707
chr1	64215795	64216955
chr1	64219617	64222117
chr1	64878727	64880345
chr1	64910408	64911341
chr1	64915474	64918002
chr1	64932946	64934729
chr1	64948657	64950043
chr1	64951047	64952309
chr1	65002282	65003434
chr1	65333973	65334721
chr1	66271592	66272027
chr1	66293393	66295170
chr1	68674081	68674373
chr1	69315792	69316740
chr1	70963580	70964493
chr1	70985095	70986553
chr1	71038756	71040659
chr1	72283161	72285528
chr1	76076342	76076615
chr1	77796625	77797569
chr1	79192972	79193633
chr1	79230982	79234570
chr1	79323116	79323854
chr1	80575056	80576254
chr1	80912964	80915357
chr1	81079958	81082072
chr1	81085088	81086405
chr1	83817049	83820171
chr1	83839912	83840120
chr1	86761780	86763458
chr1	86773891	86777938
chr1	87219207	87221093
chr1	87223996	87224642
chr1	87255944	87256661
chr1	87265664	87266308
chr1	87284512	87284852
chr1	87981849	87982094
chr1	88395219	88395958
chr1	88432712	88434875
chr1	89555277	89557641
chr1	89939599	89946663
chr1	91218504	91221298
chr1	91551924	91558461
chr1	91559563	91560793
chr1	91760863	91770391
chr1	92340537	92343115
chr1	92851755	92856114
chr1	93693828	93695525
chr1	93751195	93760493
chr1	93763184	93764920
chr1	93771798	93785157
chr1	93797687	93798650
chr1	93888202	93889653
chr1	94739608	94740216
chr1	97999006	98001107
chr1	98004712	98006004
chr1	99455202	99455909
chr1	99457632	99457933
chr1	102083094	102086721
chr1	102096428	102099178
chr1	102200596	102202289
chr1	102850762	102852712
chr1	102879233	102880474
chr1	102881682	102882368
chr1	102895903	102898190
chr1	103129622	103129874
chr1	106222994	106223281
chr1	106553836	106556317
chr1	106567643	106569665
chr1	106660274	106660520
chr1	106768196	106771567
chr1	106832980	106834425
chr1	106909953	106910196
chr1	107038518	107039452
chr1	107044578	107045029
chr1	107061188	107062956
chr1	107140174	107141830
chr1	107592915	107595746
chr1	107936792	107937629
chr1	107940989	107942241
chr1	108850752	108852984
chr1	109440390	109440809
chr1	110086708	110086968
chr1	110088513	110091136
chr1	110096601	110100259
chr1	110291129	110292118
chr1	110514762	110516453
chr1	110519739	110519955
chr1	110521094	110523115
chr1	110525042	110525252
chr1	110989846	110992153
chr1	111005250	111009517
chr1	111082152	111083250
chr1	111659288	111662064
chr1	111663672	111664580
chr1	112454088	112454356
chr1	112460370	112462655
chr1	112543451	112545216
chr1	114424674	114426632
chr1	115329880	115331441
chr1	115430125	115433558
chr1	116066708	116068527
chr1	116126472	116127907
chr1	116218428	116222319
chr1	116249468	116250113
chr1	116257102	116260924
chr1	116285854	116290270
chr1	116291473	116293469
chr1	116311639	116313019
chr1	116316310	116320240
chr1	116329460	116335494
chr1	116358874	116359299
chr1	116464654	116468510
chr1	116485211	116491126
chr1	116765796	116768661
chr1	116873118	116873807
chr1	116886984	116887594
chr1	116899685	116912091
chr1	117083314	117085151
chr1	117146232	117147684
chr1	117240817	117241124
chr1	117326207	117327055
chr1	117330664	117344268
chr1	117396042	117396617
chr1	117450488	117452117
chr1	117629895	117630703
chr1	117677959	117678915
chr1	117681518	117682806
chr1	117692903	117693335
chr1	117925407	117925760
chr1	117984488	117987028
chr1	118254020	118255846
chr1	118261533	118261796
chr1	118263866	118264147
chr1	119180867	119181724
chr1	119540838	119543962
chr1	119545734	119547398
chr1	119700579	119701338
chr1	119768991	119770507
chr1	119772577	119775362
chr1	119780154	119787690
chr1	120157399	120158048
chr1	120160292	120160754
chr1	120664955	120665294
chr1	121225991	121228171
chr1	121278087	121279698
chr1	121483356	121484279
chr1	145001664	145001920
chr1	146322226	146323811
chr1	147088968	147089903
chr1	147110783	147112304
chr1	147565229	147566153
chr1	148002013	148002302
chr1	148274954	148280869
chr1	149158306	149158509
chr1	149159844	149160570
chr1	150881094	150882208
chr1	150891129	150894283
chr1	151367708	151368781
chr1	151704984	151706250
chr1	151802208	151802693
chr1	151806172	151806396
chr1	151808030	151812100
chr1	151850560	151856690
chr1	151858592	151861677
chr1	151867036	151869414
chr1	151943636	151944057
chr1	152070772	152072464
chr1	152081099	152092398
chr1	152095446	152097406
chr1	152098504	152110247
chr1	152161697	152162774
chr1	152473951	152474349
chr1	152500606	152505594
chr1	152513287	152517906
chr1	152519983	152520406
chr1	152672811	152673607
chr1	152699467	152700268
chr1	152707661	152708573
chr1	152728590	152729792
chr1	152742097	152745746
chr1	152750465	152750694
chr1	152905279	152909401
chr1	152912695	152912952
chr1	153000049	153001335
chr1	153040739	153043640
chr1	153058713	153059500
chr1	153099423	153100777
chr1	153356468	153366057
chr1	153679001	153680649
chr1	153687155	153690006
chr1	153696951	153701694
chr1	154714240	154716659
chr1	154718872	154719254
chr1	154735207	154735959
chr1	155176842	155178352
chr1	155231690	155232422
chr1	155879257	155880863
chr1	155903688	155905904
chr1	156153189	156154160
chr1	156551567	156553276
chr1	158036930	158038226
chr1	158651854	158653527
chr1	159597728	159598912
chr1	159752472	159752935
chr1	160123406	160126363
chr1	160169931	160172840
chr1	160499530	160506226
chr1	161234921	161237918
chr1	161742103	161745468
chr1	162370996	162377125
chr1	162379970	162380421
chr1	162381709	162382530
chr1	162537354	162539896
chr1	162541656	162542253
chr1	163346059	163349059
chr1	164630202	164631282
chr1	164636723	164642712
chr1	164667478	164668287
chr1	164726039	164727017
chr1	164747947	164750572
chr1	164757024	164759842
chr1	164768167	164769257
chr1	164776347	164784840
chr1	165138810	165139427
chr1	165539668	165539938
chr1	165890409	165900853
chr1	166485174	166486146
chr1	166895172	166896387
chr1	167074325	167074791
chr1	167078350	167078553
chr1	167182517	167184223
chr1	167296869	167299234
chr1	167430178	167431001
chr1	167517270	167518169
chr1	167665830	167667396
chr1	167668819	167675626
chr1	168078996	168087291
chr1	168097747	168101023
chr1	168482324	168484381
chr1	168503112	168505437
chr1	168512568	168513513
chr1	168552649	168553095
chr1	168557543	168558248
chr1	169511205	169512243
chr1	170556803	170557480
chr1	171467807	171473672
chr1	171769650	171770952
chr1	172616180	172618180
chr1	172715922	172719348
chr1	172777635	172780112
chr1	172882173	172884207
chr1	173056170	173056801
chr1	173133847	173134902
chr1	173148348	173151042
chr1	173483704	173492297
chr1	173554480	173554710
chr1	174190609	174192454
chr1	174938620	174941744
chr1	175137584	175137787
chr1	175170826	175172024
chr1	175227325	175227545
chr1	175262307	175263193
chr1	175317243	175320510
chr1	175355397	175356477
chr1	176435087	176441442
chr1	176442456	176446769
chr1	176460115	176463762
chr1	176513406	176514074
chr1	177132455	177132930
chr1	177517143	177517954
chr1	177524312	177526294
chr1	177958121	177958525
chr1	177960351	177962019
chr1	178057487	178058732
chr1	178213844	178214328
chr1	179058445	179062022
chr1	179077302	179079654
chr1	179546942	179552381
chr1	179739750	179740448
chr1	179743256	179744194
chr1	179805236	179809153
chr1	180065467	180066551
chr1	180092617	180099377
chr1	180116632	180118058
chr1	180130668	180132652
chr1	180135163	180137849
chr1	180144332	180146256
chr1	180519003	180531760
chr1	180608233	180611966
chr1	180897828	180900358
chr1	180922841	180924651
chr1	181139077	181142827
chr1	181855551	181858804
chr1	182337091	182343053
chr1	182346557	182347147
chr1	182460893	182461489
chr1	182716386	182719118
chr1	183590614	183590825
chr1	183608008	183609670
chr1	183610695	183610898
chr1	184207633	184208093
chr1	184286849	184287624
chr1	184362624	184364244
chr1	184365662	184366362
chr1	184367516	184368331
chr1	184561173	184562274
chr1	184594999	184595571
chr1	184623006	184625098
chr1	184973529	184974468
chr1	185548997	185552699
chr1	185553766	185555519
chr1	185632130	185634459
chr1	185653312	185655425
chr1	186445119	186446476
chr1	186944189	186944789
chr1	187471887	187472179
chr1	187490565	187492331
chr1	187926694	187926949
chr1	187942760	187944321
chr1	187952862	187953211
chr1	189524145	189526741
chr1	190168793	190169429
chr1	191860582	191860852
chr1	192100255	192102356
chr1	192104621	192106111
chr1	192120516	192121322
chr1	192698150	192699095
chr1	192701669	192702807
chr1	192825028	192827193
chr1	195324198	195329211
chr1	195335127	195335661
chr1	195336989	195337422
chr1	195339737	195340295
chr1	197219646	197223667
chr1	197786518	197788003
chr1	197810574	197813163
chr1	198060810	198065480
chr1	198106363	198110482
chr1	198112978	198114069
chr1	198253485	198255044
chr1	198880623	198881241
chr1	199268393	199269449
chr1	199270510	199274689
chr1	199308161	199308857
chr1	199309881	199310896
chr1	200286836	200289365
chr1	200429498	200429721
chr1	200435844	200437107
chr1	200706579	200709938
chr1	201018942	201020029
chr1	201261191	201263243
chr1	201277762	201278261
chr1	201284705	201287336
chr1	201292005	201292943
chr1	201300750	201302824
chr1	201306473	201313161
chr1	201346546	201347031
chr1	201487879	201491459
chr1	201524290	201525932
chr1	201742563	201742766
chr1	201893726	201894370
chr1	202200029	202200413
chr1	202201700	202201903
chr1	202281166	202285108
chr1	202430579	202430903
chr1	202531135	202533862
chr1	202536495	202539916
chr1	202570715	202571871
chr1	202682231	202686985
chr1	203039601	203040485
chr1	203096880	203106282
chr1	203152139	203156849
chr1	203166455	203171722
chr1	203201383	203201953
chr1	203478954	203480607
chr1	203604733	203604977
chr1	203941052	203941761
chr1	204162644	204163265
chr1	204166470	204166783
chr1	204170384	204172886
chr1	204191825	204192871
chr1	204384224	204385304
chr1	204387005	204387983
chr1	204431004	204454480
chr1	204497896	204503218
chr1	204708186	204709141
chr1	205170586	205170894
chr1	205565407	205565610
chr1	206312011	206312214
chr1	206507159	206507805
chr1	206511840	206516637
chr1	206796172	206797921
chr1	206800680	206802958
chr1	207108591	207110671
chr1	207625256	207626883
chr1	207811471	207812581
chr1	208374213	208375188
chr1	209502823	209503688
chr1	209504922	209505833
chr1	210437510	210437983
chr1	210465597	210465800
chr1	210505504	210506117
chr1	210937804	210939049
chr1	211017754	211018091
chr1	211169289	211170045
chr1	211722145	211722987
chr1	212045899	212046126
chr1	212188690	212190095
chr1	212514941	212516421
chr1	212524908	212526651
chr1	212529248	212530453
chr1	212531465	212534659
chr1	212577699	212588721
chr1	212600475	212602364
chr1	212688792	212689643
chr1	212979592	212980095
chr1	213294107	213295808
chr1	213326636	213327984
chr1	213415308	213416889
chr1	213462879	213463764
chr1	213464809	213467012
chr1	213484885	213485846
chr1	215618024	215618914
chr1	216457605	216467436
chr1	216476108	216478189
chr1	216538264	216538760
chr1	216698551	216701231
chr1	218477818	218482145
chr1	218743269	218744720
chr1	219581311	219589492
chr1	219671306	219671961
chr1	220342135	220344750
chr1	220690326	220697356
chr1	220764711	220771440
chr1	221097580	221098602
chr1	221675950	221676479
chr1	221839459	221839732
chr1	223109258	223110147
chr1	223289153	223289738
chr1	223402075	223403192
chr1	223462761	223463163
chr1	223511580	223513620
chr1	223663504	223664263
chr1	223665743	223668028
chr1	223951893	223953779
chr1	224438171	224439329
chr1	224480895	224483810
chr1	224497701	224499596
chr1	224510538	224511885
chr1	224542077	224545400
chr1	224555067	224556049
chr1	224570393	224572658
chr1	226763229	226763945
chr1	226819029	226821872
chr1	228173072	228174131
chr1	228409552	228410587
chr1	228752165	228753486
chr1	229296744	229297074
chr1	229979726	229982535
chr1	229993218	229997230
chr1	230004437	230004709
chr1	230043078	230043674
chr1	230045183	230053393
chr1	230054892	230059911
chr1	230072454	230087548
chr1	230095506	230095777
chr1	230129067	230129735
chr1	230138806	230142220
chr1	230150256	230156201
chr1	230668924	230670308
chr1	231139027	231140446
chr1	231199738	231200872
chr1	231521518	231524307
chr1	231702250	231704501
chr1	233257096	233259720
chr1	234489069	234489832
chr1	234543959	234546769
chr1	234627306	234628752
chr1	234631602	234632410
chr1	234655338	234662382
chr1	234668164	234668807
chr1	234680990	234686690
chr1	234692910	234693313
chr1	234707170	234712518
chr1	234833010	234834794
chr1	234873627	234878233
chr1	234962662	234964028
chr1	234980164	234981779
chr1	235066523	235070626
chr1	235072394	235076255
chr1	235988494	235997025
chr1	236095839	236098441
chr1	237677888	237682841
chr1	240644012	240654882
chr1	240666555	240667676
chr1	240686999	240687979
chr1	241419857	241420144
chr1	241531617	241535059
chr1	241540842	241543083
chr1	241565355	241567810
chr1	241576357	241579465
chr1	241582869	241584654
chr1	241587791	241593549
chr1	241595304	241597080
chr1	243056337	243056540
chr1	243481827	243482840
chr1	243509336	243511114
chr1	243524349	243525509
chr1	243548935	243550170
chr1	243909902	243911165
chr1	243915837	243918268
chr1	244196978	244198788
chr1	244236055	244237508
chr1	245070712	245072254
chr1	245084850	245086291
chr1	245104083	245109901
chr1	245124236	245124986
chr1	245458246	245459674
chr1	245461890	245463574
chr1	245771863	245772863
chr1	245822669	245823820
chr1	245875973	245879178
chr1	245880347	245882095
chr1	246026675	246028162
chr1	246051753	246053092
chr1	246096603	246096936
chr1	246104544	246105509
chr1	246118983	246122442
chr1	246138803	246143040
chr1	246159374	246160106
chr1	246607907	246610084
chr1	246678843	246692320
chr1	246703385	246709733
chr1	246797862	246798760
chr1	246986785	246987991
chr1	248695431	248696213
chr10	716114	718915
chr10	960792	961792
chr10	966054	969961
chr10	980208	990374
chr10	1358189	1360702
chr10	3215312	3217357
chr10	4006220	4008106
chr10	4010827	4011924
chr10	4158261	4160237
chr10	4263765	4265117
chr10	4469969	4470532
chr10	4541598	4542768
chr10	4630384	4634343
chr10	4637633	4638652
chr10	5631969	5633138
chr10	5660052	5660800
chr10	6295559	6301271
chr10	7600627	7608882
chr10	7610242	7611663
chr10	7686891	7687171
chr10	8555232	8557208
chr10	8559361	8560577
chr10	8670067	8670372
chr10	8676055	8677199
chr10	8688490	8689520
chr10	8767711	8769806
chr10	10221966	10223142
chr10	11638740	11643924
chr10	11707930	11709517
chr10	12500718	12501287
chr10	13614639	13616735
chr10	13621188	13622935
chr10	13630029	13630935
chr10	13739535	13748043
chr10	14385834	14386722
chr10	14525131	14537704
chr10	14553796	14554775
chr10	14676309	14687452
chr10	14697799	14709967
chr10	14711178	14714779
chr10	14717540	14719592
chr10	14736849	14745191
chr10	14757460	14758497
chr10	14776675	14776925
chr10	14818826	14822339
chr10	14823360	14823884
chr10	15182414	15182922
chr10	15201097	15202199
chr10	15206262	15207250
chr10	15851018	15852055
chr10	17615564	17618643
chr10	17768546	17770191
chr10	18718595	18719827
chr10	21095237	21099430
chr10	21444994	21446243
chr10	21968252	21969481
chr10	22027166	22032680
chr10	22797637	22797976
chr10	23384813	23385699
chr10	23398789	23400827
chr10	23407220	23409199
chr10	23421811	23423252
chr10	23438306	23440400
chr10	24975215	24975494
chr10	26378892	26379677
chr10	27801424	27801823
chr10	27803700	27804028
chr10	28047361	28050432
chr10	28076290	28078742
chr10	28138365	28139695
chr10	28292468	28294526
chr10	29370463	29371236
chr10	29889331	29893530
chr10	30153767	30154419
chr10	30489947	30495926
chr10	30522269	30524021
chr10	30562257	30567015
chr10	30830494	30831536
chr10	30970426	30971001
chr10	30984076	30986395
chr10	31041343	31041546
chr10	31656624	31660366
chr10	31697339	31699650
chr10	32148473	32152311
chr10	32408381	32411200
chr10	32488852	32490728
chr10	34290954	34291904
chr10	34313955	34314962
chr10	34316519	34317298
chr10	34318846	34320302
chr10	34341172	34342836
chr10	34426882	34428215
chr10	34918161	34919606
chr10	35104873	35109120
chr10	38054833	38055408
chr10	42594037	42594240
chr10	44236317	44238928
chr10	44245843	44246291
chr10	45353587	45355896
chr10	46106360	46106669
chr10	46284647	46290429
chr10	46305530	46308303
chr10	49188457	49189828
chr10	50257860	50259200
chr10	50260355	50260838
chr10	50489929	50490662
chr10	52693031	52694262
chr10	58423441	58423846
chr10	58952937	58957826
chr10	59155311	59156813
chr10	59171727	59177830
chr10	59773943	59775539
chr10	60127795	60130500
chr10	60184443	60185335
chr10	60916966	60918570
chr10	60943720	60945047
chr10	60952903	60954314
chr10	60955361	60957629
chr10	60963035	60967044
chr10	60979494	60982641
chr10	60984856	60987458
chr10	60988541	61002029
chr10	61034511	61040703
chr10	61045291	61046317
chr10	61061144	61076617
chr10	61119514	61119780
chr10	61120844	61122279
chr10	61628752	61629563
chr10	61833169	61833535
chr10	61941501	61945470
chr10	62061681	62066437
chr10	63092415	63096510
chr10	63099172	63117989
chr10	63122793	63127403
chr10	66378439	66379437
chr10	66660085	66660889
chr10	66679392	66681558
chr10	68152294	68154728
chr10	69045911	69046786
chr10	69061293	69062320
chr10	69268695	69269979
chr10	69272611	69273533
chr10	69346377	69353497
chr10	69424072	69427297
chr10	70130888	70133445
chr10	70258078	70259296
chr10	70266926	70267262
chr10	70495410	70496233
chr10	70647530	70650422
chr10	70759428	70760679
chr10	70808980	70809863
chr10	71265268	71267022
chr10	71534170	71536502
chr10	71899696	71900983
chr10	71945850	71949532
chr10	71952885	71953329
chr10	71954962	71956132
chr10	71964507	71964763
chr10	72035806	72040641
chr10	72041752	72045601
chr10	72170988	72174330
chr10	72186485	72187927
chr10	72308286	72311024
chr10	72556759	72557680
chr10	73261072	73262574
chr10	73644537	73647949
chr10	73665979	73668276
chr10	73992285	73993796
chr10	74229551	74233072
chr10	75239437	75239749
chr10	75242839	75256012
chr10	75295029	75295367
chr10	77376886	77377971
chr10	77400583	77403332
chr10	77410858	77418149
chr10	77486501	77487024
chr10	77501237	77507710
chr10	77586924	77587587
chr10	77604793	77606006
chr10	77607058	77607709
chr10	78148841	78150019
chr10	78255535	78256846
chr10	78998029	78998245
chr10	79175033	79175531
chr10	79270130	79271650
chr10	79320731	79321876
chr10	79333008	79333996
chr10	79482760	79484566
chr10	80448765	80450229
chr10	81107631	81109420
chr10	81817363	81818518
chr10	84267891	84271389
chr10	85570572	85571929
chr10	85601323	85603292
chr10	86682333	86683361
chr10	86687237	86688451
chr10	87015747	87021433
chr10	87498110	87500604
chr10	87593997	87595514
chr10	87743555	87743923
chr10	88152036	88153357
chr10	88543953	88544627
chr10	89262966	89263324
chr10	89269969	89272614
chr10	89274647	89279469
chr10	89283717	89284106
chr10	89294408	89296471
chr10	89591186	89594916
chr10	89609657	89610733
chr10	89633141	89634807
chr10	90496455	90497309
chr10	91608207	91608410
chr10	91772714	91773142
chr10	92238218	92241353
chr10	92307042	92309571
chr10	92410189	92411976
chr10	92420055	92420384
chr10	92428542	92433097
chr10	93208445	93209632
chr10	93244064	93245159
chr10	93257944	93261933
chr10	93266970	93269760
chr10	94283832	94288638
chr10	94324350	94326372
chr10	94680432	94681262
chr10	94751033	94753892
chr10	95425523	95430469
chr10	95535991	95537832
chr10	95560253	95569448
chr10	95587180	95592977
chr10	95709687	95714066
chr10	95715743	95724442
chr10	95781371	95782930
chr10	96072418	96074471
chr10	96165646	96166800
chr10	96269755	96273808
chr10	96596178	96598563
chr10	96604437	96610236
chr10	96613116	96614086
chr10	96625952	96628465
chr10	96631824	96634993
chr10	96645102	96649528
chr10	96719811	96720689
chr10	96746026	96749236
chr10	96770275	96774327
chr10	97069000	97070674
chr10	99595577	99598813
chr10	99767599	99770012
chr10	99952859	99954395
chr10	99964418	99969234
chr10	100027120	100028849
chr10	100152268	100154230
chr10	100179048	100180853
chr10	100300493	100301204
chr10	100306302	100307804
chr10	100317539	100320060
chr10	100885283	100890723
chr10	100928103	100929015
chr10	101905254	101907731
chr10	101936903	101942629
chr10	102366920	102368655
chr10	102579179	102583188
chr10	102951225	102954845
chr10	103511915	103523632
chr10	103555418	103556822
chr10	103571762	103572200
chr10	103573437	103575419
chr10	103725233	103727295
chr10	104299073	104301976
chr10	104321620	104323936
chr10	104342882	104344081
chr10	104346758	104351464
chr10	104391063	104391535
chr10	104577832	104578312
chr10	105585269	105585641
chr10	105722533	105725666
chr10	105726903	105727351
chr10	109206281	109206637
chr10	110210225	110210483
chr10	110375342	110376937
chr10	110481451	110501942
chr10	110839523	110842869
chr10	110902511	110903574
chr10	111148872	111150181
chr10	112335713	112336172
chr10	112395506	112396117
chr10	112404142	112406088
chr10	112663246	112664043
chr10	113217409	113222254
chr10	113258582	113260035
chr10	113295735	113310136
chr10	113312358	113315172
chr10	113446711	113451695
chr10	113558457	113560456
chr10	113600326	113604988
chr10	113609965	113613179
chr10	113635941	113637290
chr10	113649617	113651110
chr10	115854461	115855484
chr10	116469399	116471331
chr10	117186388	117187871
chr10	117399620	117400053
chr10	117968592	117968995
chr10	118002504	118003099
chr10	118873287	118874784
chr10	119110982	119118448
chr10	119211633	119217303
chr10	119240558	119241702
chr10	119271085	119272112
chr10	119368505	119373077
chr10	119375858	119376162
chr10	119395361	119395962
chr10	119401463	119402813
chr10	119452545	119455175
chr10	119848393	119852403
chr10	121092566	121093276
chr10	121214661	121215373
chr10	121281171	121281626
chr10	121417088	121419280
chr10	122263680	122265822
chr10	122289912	122294911
chr10	122419416	122423975
chr10	122446946	122450190
chr10	122461676	122461886
chr10	122559109	122559338
chr10	123109189	123109562
chr10	123740943	123745722
chr10	123765435	123767340
chr10	123786865	123792683
chr10	123940811	123943824
chr10	124559287	124560151
chr10	124923747	124928144
chr10	125176088	125178963
chr10	125186952	125188063
chr10	125200128	125204473
chr10	125212841	125220065
chr10	125926868	125929916
chr10	125934465	125935297
chr10	126042230	126042433
chr10	126057463	126058545
chr10	126061895	126064269
chr10	126133195	126133499
chr10	126148642	126148845
chr10	126196860	126197189
chr10	126199226	126199955
chr10	126204010	126206104
chr10	126223569	126223840
chr10	126225144	126228251
chr10	126231452	126233011
chr10	126234881	126237202
chr10	126239453	126240580
chr10	126244255	126251434
chr10	126252745	126252948
chr10	126270652	126272180
chr10	126287727	126290323
chr10	126293376	126293861
chr10	126327326	126329112
chr10	126349430	126351106
chr10	126369909	126370112
chr10	126374062	126390537
chr10	126392846	126394433
chr10	126395474	126396243
chr10	126397905	126398462
chr10	126402787	126411413
chr10	126416690	126419571
chr10	126420889	126421092
chr10	126422323	126427160
chr10	126428434	126442049
chr10	126443370	126450088
chr10	126458358	126461487
chr10	126463330	126463533
chr10	126503662	126504711
chr10	126508920	126510178
chr10	126518417	126520729
chr10	126803501	126803838
chr10	126964561	126964838
chr10	127011502	127014992
chr10	127198392	127199264
chr10	127202167	127203249
chr10	130930228	130930431
chr10	131476236	131476439
chr10	131913472	131921425
chr10	132375559	132377126
chr11	269303	270642
chr11	541093	541570
chr11	547580	550062
chr11	552808	553967
chr11	623602	625792
chr11	1058548	1061303
chr11	1557622	1559972
chr11	3002924	3004660
chr11	3022226	3023782
chr11	3224606	3226480
chr11	3281246	3281461
chr11	3338719	3342143
chr11	3605701	3605987
chr11	3904295	3908957
chr11	3958660	3960070
chr11	4469649	4470499
chr11	4478017	4478950
chr11	5361934	5364225
chr11	6096317	6097363
chr11	6991235	6993236
chr11	7001013	7001250
chr11	7947381	7948499
chr11	8080623	8081465
chr11	8286899	8288166
chr11	8794605	8794987
chr11	9375554	9377095
chr11	9641909	9645795
chr11	9772640	9778134
chr11	9786460	9804709
chr11	9806937	9809560
chr11	9815269	9816181
chr11	10004350	10007334
chr11	10347626	10356097
chr11	10379828	10380499
chr11	10385789	10403989
chr11	10405957	10413394
chr11	10573580	10574711
chr11	10575808	10577862
chr11	10742704	10742946
chr11	10846552	10847235
chr11	10891063	10892037
chr11	11147863	11148245
chr11	12056837	12059997
chr11	12086054	12091707
chr11	12993434	12995112
chr11	13061313	13061687
chr11	13073330	13074466
chr11	14110307	14110722
chr11	14254605	14255315
chr11	14372876	14375355
chr11	15053367	15053896
chr11	15258980	15259241
chr11	15768608	15769120
chr11	16433351	16434634
chr11	16942502	16943534
chr11	16980687	16983792
chr11	16986107	16988539
chr11	17351654	17353770
chr11	17366387	17369019
chr11	17916720	17918752
chr11	17920400	17923818
chr11	17950614	17952126
chr11	17966904	17969149
chr11	18681040	18682486
chr11	18696821	18697465
chr11	18698553	18699326
chr11	19265010	19266044
chr11	19269141	19269708
chr11	19305129	19306450
chr11	19357955	19361764
chr11	19380408	19381123
chr11	19418232	19421081
chr11	19497816	19500141
chr11	19503553	19509246
chr11	19512206	19513423
chr11	19519289	19521944
chr11	19523009	19527584
chr11	19543094	19543866
chr11	19753568	19753824
chr11	19761939	19762564
chr11	21143599	21146624
chr11	21226308	21227290
chr11	21256866	21258092
chr11	22415364	22415577
chr11	22467224	22467553
chr11	22541582	22542808
chr11	25377866	25378106
chr11	26193140	26198431
chr11	27380995	27382039
chr11	27655779	27657700
chr11	27937571	27938134
chr11	28759000	28759924
chr11	28820597	28820800
chr11	28834281	28834897
chr11	28835920	28836814
chr11	28962656	28963693
chr11	29449172	29450270
chr11	29481307	29484075
chr11	29489025	29491654
chr11	29523919	29524955
chr11	31655383	31656045
chr11	32134765	32150055
chr11	32153680	32154070
chr11	32382078	32382462
chr11	33541389	33542014
chr11	33543065	33545861
chr11	33565334	33568297
chr11	33632792	33638163
chr11	33642762	33642965
chr11	33668745	33675524
chr11	33689845	33693711
chr11	33694999	33695202
chr11	33769346	33774357
chr11	33930153	33933865
chr11	34033637	34037835
chr11	34159601	34160151
chr11	34294874	34297933
chr11	34299066	34301021
chr11	34312955	34314281
chr11	34316270	34325795
chr11	34329556	34329839
chr11	34343571	34346438
chr11	34350024	34351504
chr11	34426060	34428894
chr11	34560836	34561378
chr11	34605382	34606225
chr11	34643531	34645994
chr11	34647524	34647727
chr11	34652725	34656101
chr11	34757841	34758756
chr11	35011779	35012012
chr11	35029890	35043478
chr11	35163986	35164365
chr11	35166218	35167841
chr11	35170026	35174321
chr11	35309363	35312246
chr11	35322387	35324591
chr11	35325876	35326940
chr11	35337078	35338553
chr11	35362283	35363150
chr11	35579432	35580980
chr11	35794487	35798520
chr11	35809223	35810789
chr11	37177390	37178868
chr11	38970406	38973530
chr11	42094327	42096170
chr11	42098194	42098397
chr11	42529399	42529956
chr11	43221741	43223743
chr11	43927578	43929450
chr11	43959098	43962420
chr11	44530674	44531332
chr11	44576544	44578542
chr11	45085481	45088292
chr11	45089622	45089939
chr11	45457536	45457747
chr11	46251999	46252636
chr11	46260261	46260635
chr11	46505196	46508633
chr11	47336884	47339310
chr11	47885046	47887434
chr11	47904810	47919317
chr11	47923819	47925037
chr11	47955499	47956275
chr11	47973519	47975521
chr11	47997052	47998825
chr11	49232903	49233171
chr11	50079281	50079521
chr11	50674966	50676561
chr11	57127250	57130145
chr11	57276220	57285306
chr11	57485457	57486208
chr11	57648583	57652649
chr11	58392056	58395359
chr11	58485835	58488412
chr11	58493518	58495184
chr11	58501888	58504526
chr11	60065942	60066723
chr11	60077346	60078620
chr11	60282046	60286811
chr11	60300828	60307406
chr11	60316060	60319721
chr11	60331861	60337162
chr11	60789823	60790256
chr11	60811172	60811917
chr11	60818964	60824613
chr11	60825829	60828680
chr11	60830979	60832233
chr11	61345801	61348964
chr11	61543402	61544416
chr11	61766164	61767621
chr11	61949647	61951027
chr11	62069509	62073687
chr11	62447663	62447866
chr11	62790935	62807209
chr11	63488786	63489564
chr11	64090525	64091729
chr11	64223486	64224160
chr11	64840376	64879605
chr11	64883800	64886233
chr11	65742038	65744837
chr11	65811119	65818566
chr11	65843349	65845668
chr11	66454682	66456145
chr11	67022106	67023916
chr11	67043308	67043610
chr11	67045434	67046786
chr11	67065113	67068371
chr11	67562390	67565129
chr11	67577733	67578442
chr11	68838409	68840860
chr11	69688211	69696407
chr11	69947976	69950128
chr11	70036427	70043462
chr11	70056906	70074432
chr11	70076027	70079391
chr11	70080645	70081085
chr11	70465347	70466765
chr11	70517496	70519226
chr11	70934706	70935628
chr11	71197527	71203263
chr11	71281247	71285322
chr11	71291494	71295901
chr11	71342329	71342848
chr11	71432867	71436379
chr11	72128492	72129649
chr11	72171839	72173441
chr11	72272529	72273460
chr11	72642966	72643899
chr11	72734545	72739375
chr11	73243172	73250863
chr11	73256069	73259411
chr11	73262947	73263450
chr11	73356581	73359773
chr11	73551820	73552798
chr11	73554073	73556266
chr11	73563856	73565168
chr11	73660654	73662316
chr11	74146555	74149194
chr11	74519521	74521139
chr11	74672940	74673904
chr11	74753464	74756906
chr11	74779833	74781299
chr11	75030929	75032049
chr11	75054487	75057451
chr11	75154731	75160724
chr11	75204066	75204700
chr11	75263167	75264976
chr11	75429859	75430580
chr11	75477303	75483341
chr11	75489589	75492338
chr11	75495397	75503067
chr11	75504123	75515102
chr11	75516301	75519528
chr11	75801211	75801839
chr11	76053680	76055666
chr11	76073865	76075109
chr11	76086784	76088872
chr11	76588667	76588949
chr11	76629236	76630012
chr11	76643571	76645389
chr11	76658160	76661691
chr11	76694279	76694898
chr11	76728973	76732214
chr11	77042290	77044392
chr11	77299733	77299975
chr11	77546179	77562129
chr11	77568502	77569753
chr11	78036884	78042264
chr11	78043796	78046333
chr11	78474250	78479652
chr11	79616486	79617953
chr11	80476797	80477923
chr11	80482811	80484266
chr11	80494940	80496306
chr11	80498567	80500587
chr11	82792174	82792518
chr11	83120007	83120416
chr11	83121601	83127747
chr11	83146941	83148927
chr11	84232362	84233388
chr11	84853621	84856691
chr11	85847585	85848498
chr11	86117355	86117761
chr11	86123618	86126395
chr11	86158578	86163648
chr11	86173216	86178369
chr11	86182665	86183935
chr11	87879051	87879545
chr11	87899723	87902398
chr11	87905804	87911014
chr11	87913450	87916095
chr11	87925700	87927162
chr11	87950385	87952669
chr11	87954154	87954905
chr11	87956999	87957202
chr11	87959092	87961187
chr11	88167569	88167772
chr11	88168995	88175187
chr11	88628979	88630146
chr11	88868782	88869453
chr11	90705493	90707101
chr11	92203403	92203606
chr11	92325155	92325515
chr11	92738646	92740269
chr11	92904065	92905063
chr11	92929478	92932532
chr11	93546854	93547057
chr11	95256731	95257022
chr11	95585155	95586502
chr11	95686903	95693640
chr11	95694889	95696535
chr11	95697682	95697936
chr11	95700220	95700749
chr11	98966913	98967424
chr11	100508453	100509695
chr11	100514842	100515671
chr11	100516675	100517539
chr11	100518855	100520914
chr11	100578680	100579044
chr11	100629451	100640106
chr11	100669212	100672892
chr11	100676103	100678902
chr11	100684678	100685689
chr11	100832480	100833330
chr11	100850108	100852861
chr11	100857078	100858360
chr11	100860017	100863813
chr11	100865460	100866671
chr11	102458758	102459088
chr11	102461499	102463142
chr11	102466199	102472785
chr11	102528214	102528417
chr11	102924525	102925489
chr11	103280556	103281288
chr11	103527806	103529594
chr11	103532103	103532579
chr11	104328001	104328235
chr11	104451733	104452490
chr11	104965265	104970829
chr11	105000553	105001716
chr11	105003963	105005665
chr11	105022605	105025066
chr11	105056951	105059430
chr11	105063655	105072115
chr11	105073372	105083545
chr11	105092255	105094222
chr11	105096686	105113185
chr11	105124140	105127016
chr11	105129421	105134320
chr11	105137231	105137692
chr11	105163312	105163579
chr11	105181097	105181887
chr11	105244130	105245258
chr11	106242465	106245523
chr11	106248395	106251471
chr11	106304704	106305466
chr11	106311203	106312385
chr11	107141138	107141591
chr11	107172514	107173153
chr11	107912656	107917214
chr11	108928996	108929208
chr11	110318895	110321346
chr11	110355189	110357872
chr11	110399030	110407193
chr11	110408837	110411180
chr11	110470388	110474708
chr11	110477489	110480690
chr11	110489700	110490985
chr11	110575860	110576351
chr11	110579542	110580572
chr11	110870803	110871462
chr11	110972040	110973296
chr11	111320524	111321792
chr11	111324325	111325497
chr11	111793218	111800330
chr11	111812572	111815021
chr11	111960024	111961698
chr11	111976462	111978359
chr11	112503746	112504502
chr11	113663161	113664197
chr11	114135137	114135639
chr11	115617985	115619432
chr11	115893512	115894298
chr11	116329256	116331387
chr11	116333092	116334410
chr11	116354100	116358971
chr11	116366044	116367688
chr11	116467483	116467865
chr11	116470620	116473988
chr11	116475278	116478470
chr11	116808429	116810442
chr11	116829486	116829760
chr11	116856690	116858221
chr11	116864152	116868974
chr11	117188806	117189530
chr11	117214914	117223374
chr11	117907443	117910731
chr11	118634427	118637644
chr11	118692311	118694061
chr11	119310226	119311470
chr11	119347134	119347847
chr11	119385221	119386618
chr11	119427442	119427666
chr11	119680445	119682323
chr11	119941205	119942957
chr11	120202987	120207051
chr11	120208102	120216934
chr11	120233156	120234489
chr11	120259087	120262201
chr11	120268867	120274209
chr11	120292758	120297583
chr11	120315024	120319422
chr11	120324302	120332335
chr11	120547329	120552309
chr11	120641850	120643640
chr11	120862713	120864076
chr11	121452080	121454584
chr11	121461175	121461865
chr11	122107399	122108503
chr11	122204959	122207938
chr11	122342613	122346791
chr11	122349809	122350807
chr11	122362111	122363497
chr11	122398274	122398524
chr11	122416898	122423442
chr11	122439326	122440798
chr11	122897813	122898643
chr11	123071287	123074753
chr11	123487360	123492018
chr11	124078527	124086500
chr11	124240234	124243139
chr11	124758612	124764651
chr11	124768250	124778315
chr11	128172881	128177733
chr11	128179935	128181691
chr11	128206182	128211245
chr11	128232209	128233112
chr11	128599004	128599277
chr11	128713983	128717052
chr11	129685037	129688042
chr11	130999666	131000491
chr11	131421357	131424504
chr11	132624587	132624981
chr11	132632422	132633366
chr11	133710356	133710953
chr11	133930643	133931314
chr11	134851564	134852185
chr11	135070398	135070760
chr12	1246573	1248651
chr12	1648449	1649351
chr12	2618086	2619932
chr12	3527408	3530547
chr12	3987928	3990412
chr12	4004855	4007228
chr12	5088488	5088691
chr12	5094268	5095597
chr12	6047175	6047815
chr12	6171578	6173840
chr12	6345228	6345869
chr12	7142755	7143342
chr12	7581245	7586199
chr12	8197863	8198797
chr12	8208979	8209495
chr12	8991269	8998039
chr12	10035953	10037289
chr12	10617872	10619072
chr12	10624295	10625737
chr12	10631377	10637010
chr12	10640410	10643232
chr12	12395986	12398897
chr12	12402145	12405155
chr12	12464851	12466298
chr12	12486541	12487127
chr12	12740252	12742659
chr12	13164184	13167792
chr12	13187193	13187420
chr12	13220557	13224690
chr12	14043679	14045484
chr12	14313255	14313773
chr12	14981062	14984086
chr12	15526240	15527304
chr12	15851728	15854478
chr12	16303281	16304246
chr12	16454410	16454627
chr12	17109623	17109826
chr12	17381511	17382236
chr12	18899435	18900743
chr12	19169749	19173017
chr12	19619978	19620720
chr12	19880397	19880820
chr12	20508778	20509308
chr12	24227051	24227395
chr12	24507826	24508580
chr12	24510292	24511256
chr12	25300678	25303304
chr12	25346830	25348853
chr12	25744274	25745226
chr12	25829033	25829925
chr12	25862302	25868093
chr12	25906519	25907976
chr12	26805597	26812022
chr12	27238098	27238518
chr12	27329757	27333985
chr12	27335767	27337273
chr12	27601121	27604076
chr12	27615041	27616076
chr12	27639157	27643181
chr12	27698805	27704999
chr12	27863450	27869746
chr12	27897792	27899927
chr12	27924800	27925627
chr12	28535724	28535927
chr12	28684296	28684949
chr12	28708829	28709766
chr12	28779816	28782437
chr12	30612814	30615284
chr12	30616290	30617153
chr12	31517646	31520067
chr12	31589684	31591044
chr12	32435257	32439649
chr12	32484918	32487739
chr12	32514239	32516026
chr12	32541519	32544954
chr12	32658290	32664120
chr12	33259018	33260083
chr12	33313044	33315051
chr12	33595859	33596661
chr12	38995878	38997918
chr12	39013236	39013563
chr12	39042864	39043882
chr12	39363500	39366358
chr12	39367971	39369019
chr12	39423367	39423837
chr12	41063685	41064445
chr12	41965355	41965931
chr12	42201420	42203127
chr12	42255914	42256752
chr12	42265726	42268162
chr12	42909993	42912065
chr12	43361465	43363887
chr12	43368385	43371628
chr12	43372874	43373256
chr12	43388049	43390188
chr12	43434309	43434949
chr12	43456348	43457762
chr12	43468348	43468635
chr12	43477640	43485155
chr12	43520640	43521167
chr12	43522352	43523567
chr12	43542625	43543375
chr12	43546998	43548201
chr12	43549538	43552939
chr12	43554872	43556015
chr12	43567283	43583609
chr12	43585747	43602016
chr12	43656617	43657621
chr12	43835509	43836677
chr12	46084884	46086186
chr12	46087623	46090716
chr12	46125594	46127516
chr12	46400523	46401144
chr12	46547274	46558455
chr12	47032995	47034527
chr12	47407845	47408557
chr12	47410808	47411572
chr12	47528176	47528429
chr12	47721773	47726754
chr12	47728337	47730386
chr12	47734990	47736451
chr12	47752821	47755862
chr12	47890728	47891277
chr12	47896363	47897357
chr12	47899616	47900800
chr12	47904530	47911839
chr12	47944792	47947623
chr12	47954287	47955278
chr12	48810544	48811673
chr12	48980819	48981022
chr12	49303845	49305666
chr12	49491247	49493591
chr12	49494970	49497901
chr12	49652914	49653649
chr12	50155388	50158000
chr12	50948292	50949317
chr12	51077233	51078632
chr12	51358076	51358987
chr12	51510765	51511776
chr12	51528196	51529661
chr12	51796962	51798576
chr12	51901254	51904186
chr12	51905195	51908379
chr12	51922977	51923428
chr12	52128023	52129966
chr12	52210784	52210987
chr12	52242981	52245426
chr12	52278749	52285022
chr12	52288420	52288702
chr12	52304814	52305417
chr12	52307077	52307280
chr12	52308366	52308753
chr12	52345884	52347206
chr12	52437169	52437497
chr12	52859850	52861287
chr12	53061602	53063805
chr12	53282914	53284201
chr12	54094489	54096018
chr12	54603555	54613384
chr12	54659166	54660392
chr12	54840425	54841052
chr12	54842449	54845103
chr12	54922176	54922534
chr12	57038594	57039413
chr12	57045319	57049366
chr12	57185810	57189528
chr12	57907163	57907813
chr12	58457377	58460585
chr12	58462947	58463482
chr12	58909123	58911384
chr12	58923109	58923626
chr12	59163881	59165494
chr12	59569603	59571111
chr12	59574544	59575317
chr12	59576791	59577711
chr12	60035725	60036517
chr12	60069599	60074717
chr12	60100422	60102260
chr12	62898506	62902133
chr12	63044755	63046320
chr12	63051560	63054354
chr12	63583412	63586391
chr12	63609357	63616214
chr12	63680492	63682531
chr12	63683868	63685613
chr12	63714893	63716457
chr12	63724193	63726072
chr12	64165408	64167093
chr12	64360893	64363711
chr12	64582768	64584211
chr12	64778116	64778778
chr12	64780457	64782391
chr12	64789497	64791291
chr12	65998306	65998561
chr12	66363512	66367417
chr12	66823739	66824381
chr12	66860066	66860269
chr12	67031698	67035767
chr12	67045499	67046266
chr12	67055136	67057449
chr12	67059269	67059472
chr12	67061883	67062317
chr12	67424531	67426409
chr12	67432107	67432310
chr12	67666940	67672815
chr12	67681182	67682861
chr12	67910016	67910837
chr12	68267596	68269033
chr12	68270198	68273462
chr12	68358797	68360774
chr12	68362720	68365511
chr12	68424700	68428404
chr12	68572532	68573568
chr12	68587437	68590878
chr12	68953056	68954672
chr12	68961413	68972968
chr12	69008801	69010755
chr12	69440469	69440913
chr12	70434766	70435712
chr12	70741853	70748892
chr12	70751525	70752328
chr12	70753530	70757178
chr12	70758486	70760410
chr12	70763170	70764401
chr12	70789728	70796401
chr12	70797677	70798279
chr12	70806840	70809297
chr12	70813687	70824068
chr12	71281996	71282978
chr12	71589892	71592791
chr12	71955657	71958462
chr12	72010258	72012696
chr12	74280864	74282192
chr12	74284466	74287269
chr12	75778471	75782335
chr12	75794474	75795186
chr12	75820886	75822573
chr12	75825385	75826461
chr12	77031905	77032921
chr12	77939704	77941273
chr12	77943518	77944217
chr12	77945766	77948576
chr12	78305409	78306474
chr12	78695750	78696855
chr12	79705196	79708171
chr12	80226070	80227176
chr12	80260759	80261514
chr12	81141026	81141704
chr12	83641704	83642541
chr12	83649656	83650821
chr12	84632457	84633763
chr12	84891644	84891847
chr12	84911637	84913341
chr12	88298786	88300732
chr12	88309775	88311247
chr12	88782685	88782948
chr12	88926222	88926810
chr12	89185179	89188583
chr12	89236464	89237812
chr12	89736144	89736397
chr12	89756049	89757765
chr12	89762365	89763357
chr12	89894708	89895173
chr12	90359032	90360739
chr12	90729428	90730089
chr12	90893684	90896942
chr12	91772836	91779542
chr12	91885501	91896823
chr12	91920412	91922556
chr12	92127457	92130215
chr12	92619085	92630917
chr12	92860001	92862394
chr12	93110944	93112340
chr12	93148331	93150264
chr12	93197575	93198103
chr12	93530207	93530837
chr12	93569457	93573898
chr12	93664878	93666283
chr12	93776297	93777994
chr12	93846509	93849384
chr12	94057304	94058597
chr12	95186688	95189389
chr12	95627677	95635241
chr12	95636511	95638239
chr12	96081818	96084588
chr12	97252220	97252677
chr12	97254435	97254739
chr12	97266838	97267882
chr12	97513137	97514771
chr12	97935927	97936280
chr12	99708376	99709146
chr12	100016862	100017985
chr12	100579517	100579883
chr12	100830228	100830497
chr12	100842995	100843811
chr12	102485946	102486805
chr12	102537927	102541090
chr12	102543431	102544979
chr12	102546050	102546253
chr12	103557066	103565172
chr12	103581992	103582495
chr12	103796851	103801210
chr12	103807549	103809541
chr12	104154959	104156436
chr12	104176048	104185503
chr12	104187037	104187790
chr12	104358943	104362137
chr12	104364799	104375638
chr12	104376829	104378430
chr12	104407447	104410121
chr12	104411876	104413264
chr12	104414453	104415619
chr12	104513353	104517436
chr12	104655365	104657576
chr12	104667026	104667632
chr12	104738289	104742930
chr12	104973850	104977017
chr12	105417965	105420270
chr12	105444206	105444500
chr12	105466791	105467781
chr12	105480530	105482012
chr12	105483030	105487128
chr12	105492305	105493969
chr12	106103024	106103688
chr12	106227203	106227667
chr12	106287242	106289410
chr12	106362496	106363548
chr12	106368823	106370696
chr12	106769236	106769484
chr12	106892508	106894395
chr12	107109225	107110633
chr12	108423884	108426415
chr12	108604920	108605802
chr12	109104889	109106249
chr12	109113477	109118996
chr12	109134599	109135358
chr12	109173069	109174196
chr12	109433988	109436127
chr12	109440618	109442005
chr12	109467992	109469488
chr12	109486860	109490722
chr12	109686380	109686755
chr12	109762768	109764142
chr12	109765757	109766897
chr12	109998765	110004239
chr12	110037544	110040763
chr12	110916933	110918097
chr12	111360940	111364334
chr12	112175122	112176862
chr12	112852870	112854109
chr12	113320172	113323292
chr12	114667641	114685775
chr12	114750365	114751991
chr12	114758658	114762791
chr12	114764955	114794402
chr12	114831021	114832059
chr12	114833698	114834931
chr12	114850699	114852395
chr12	114877169	114886080
chr12	114918563	114919300
chr12	114931793	114937064
chr12	114999681	115001606
chr12	115002930	115005598
chr12	115096668	115096899
chr12	116318211	116322417
chr12	116331204	116333767
chr12	116358637	116360132
chr12	116855156	116856985
chr12	117403958	117405046
chr12	117973949	117977781
chr12	118498051	118498618
chr12	120064717	120067044
chr12	120629889	120630552
chr12	121451328	121453835
chr12	121594653	121597701
chr12	121666611	121673544
chr12	121923567	121925526
chr12	121940136	121943438
[truncated: 6,767 more rows]
