# Supplementary material for: Dynamic and distinct histone modifications facilitate human trophoblast lineage differentiation
Source: Sci Rep. 2024 Feb 24;14:4505. doi: 10.1038/s41598-024-55189-0 (PMC10894295; doi:10.1038/s41598-024-55189-0)
Supplement: Supplementary file 6 — Supplementary Table 6. [file 41598_2024_55189_MOESM6_ESM.xlsx]

## Sheet: EC1
Chromosome	Start	Stop
chr1	844612	846531
chr1	2061076	2061629
chr1	3680972	3681538
chr1	5717497	5717662
chr1	5961719	5962156
chr1	6058456	6059782
chr1	6260178	6261049
chr1	6385396	6387192
chr1	8088378	8089929
chr1	8106626	8111344
chr1	8113841	8114206
chr1	8136680	8138636
chr1	8154550	8156297
chr1	8209938	8213802
chr1	8901728	8906194
chr1	9292892	9293879
chr1	9687181	9690254
chr1	9717538	9718041
chr1	9889845	9894124
chr1	10082193	10085011
chr1	10414222	10417855
chr1	10419416	10421440
chr1	10494892	10496762
chr1	10919754	10920588
chr1	11858710	11860340
chr1	13754748	13755075
chr1	15214394	15215217
chr1	15561929	15563333
chr1	15949610	15950772
chr1	16017327	16019376
chr1	16048773	16049197
chr1	16139516	16142021
chr1	16143298	16157340
chr1	16178513	16179218
chr1	16180605	16185417
chr1	18407491	18407667
chr1	18912973	18915528
chr1	18921945	18924976
chr1	19028294	19030076
chr1	19033505	19035460
chr1	19070273	19071317
chr1	19191664	19193540
chr1	19239896	19240202
chr1	19445722	19446445
chr1	19529109	19530632
chr1	19925171	19929469
chr1	20362182	20362578
chr1	21012553	21013034
chr1	21909217	21915805
chr1	21974470	21975107
chr1	21999704	21999960
chr1	22041655	22046042
chr1	22281895	22284019
chr1	22296684	22297900
chr1	22380671	22381230
chr1	23049863	23050309
chr1	23402380	23404503
chr1	23598491	23603034
chr1	24334009	24334783
chr1	24972176	24972495
chr1	26158653	26159179
chr1	26409247	26413400
chr1	26795839	26797954
chr1	26857024	26857526
chr1	26993386	26994057
chr1	27299861	27300183
chr1	27346883	27349353
chr1	27428215	27431983
chr1	27441177	27446690
chr1	27536242	27537201
chr1	27567093	27576766
chr1	27682427	27690899
chr1	27693924	27697113
chr1	27710245	27715682
chr1	27913901	27915021
chr1	29122421	29124840
chr1	29201830	29202872
chr1	29248919	29249896
chr1	29270399	29272809
chr1	30617504	30619519
chr1	30736505	30741242
chr1	30742577	30749771
chr1	30764169	30766465
chr1	30768193	30770134
chr1	30772298	30773101
chr1	31573078	31582255
chr1	31688452	31692598
chr1	32736698	32737916
chr1	32741359	32744608
chr1	32774187	32774696
chr1	32893164	32893834
chr1	33163444	33165605
chr1	33191338	33191478
chr1	33241077	33245491
chr1	33247419	33249576
chr1	33264002	33264164
chr1	33265460	33265644
chr1	33332154	33333118
chr1	33358985	33360389
chr1	33363374	33365087
chr1	34754728	34756260
chr1	35575046	35576514
chr1	37474177	37480724
chr1	38123276	38123778
chr1	39396755	39399464
chr1	39405408	39409785
chr1	39587531	39589638
chr1	40665606	40665947
chr1	40782741	40784300
chr1	40825378	40825840
chr1	40897449	40904381
chr1	41007000	41007464
chr1	41020467	41021887
chr1	41305323	41306703
chr1	41435230	41437596
chr1	41447905	41451443
chr1	41485462	41487157
chr1	41514836	41516524
chr1	41878304	41879171
chr1	42793076	42794297
chr1	42806196	42807450
chr1	42982356	42983630
chr1	43051653	43056663
chr1	43269143	43272055
chr1	43284719	43286140
chr1	43291990	43293622
chr1	43318361	43322012
chr1	43329719	43330831
chr1	43581313	43583656
chr1	43933590	43934595
chr1	43978715	43980015
chr1	43990810	43993255
chr1	44029584	44031802
chr1	45315675	45321742
chr1	45325693	45331729
chr1	46179522	46183946
chr1	46203077	46206305
chr1	47436159	47438303
chr1	47532862	47534516
chr1	47618507	47618967
chr1	50603319	50604208
chr1	53954689	53957873
chr1	54377645	54381742
chr1	54564175	54565025
chr1	55124364	55124968
chr1	55410498	55410816
chr1	55412052	55413799
chr1	56566121	56566468
chr1	56644682	56646398
chr1	56816185	56819912
chr1	58813627	58816714
chr1	59673172	59674568
chr1	60925258	60925527
chr1	60940232	60943419
chr1	61741081	61744257
chr1	61872070	61874656
chr1	63314238	63314760
chr1	63316659	63317875
chr1	63648544	63654056
chr1	63657781	63658732
chr1	63729906	63730118
chr1	66930323	66934633
chr1	67146312	67147235
chr1	67367210	67367987
chr1	67392844	67393822
chr1	67409673	67410081
chr1	68213576	68215100
chr1	68230264	68232820
chr1	68276137	68277010
chr1	68376591	68378413
chr1	68463955	68466061
chr1	68467666	68468721
chr1	68495493	68497616
chr1	72009998	72010157
chr1	73674397	73674537
chr1	74708204	74708801
chr1	75134118	75135451
chr1	81647457	81652048
chr1	81654000	81656821
chr1	81660061	81660757
chr1	81757643	81758383
chr1	81799126	81809258
chr1	81872584	81877847
chr1	83999014	83999308
chr1	84603778	84604701
chr1	84690076	84691012
chr1	88035586	88036259
chr1	91591439	91591897
chr1	91728562	91730214
chr1	91818134	91819031
chr1	91848765	91851241
chr1	92446071	92447348
chr1	92652610	92654972
chr1	92899298	92901146
chr1	92907598	92908789
chr1	93592600	93595443
chr1	93596811	93606363
chr1	93607917	93610370
chr1	93960272	93961401
chr1	93976774	93977178
chr1	94067624	94069310
chr1	94125789	94127105
chr1	94153032	94153554
chr1	94326707	94327855
chr1	94342410	94343020
chr1	94422055	94422282
chr1	94562570	94563313
chr1	94566191	94567697
chr1	94606687	94609546
chr1	94621334	94624505
chr1	94628270	94628690
chr1	94642591	94649295
chr1	94653649	94654981
chr1	94656479	94659459
chr1	94771800	94774450
chr1	94819480	94821021
chr1	94846846	94848620
chr1	94852386	94858566
chr1	94883150	94885094
chr1	94902461	94906370
chr1	94907393	94910218
chr1	94922606	94929015
chr1	95117095	95117999
chr1	95168689	95170091
chr1	95808936	95810263
chr1	98180333	98182052
chr1	98515982	98516880
chr1	98739523	98740350
chr1	99835802	99837131
chr1	99943221	99943984
chr1	99977367	99979709
chr1	100350942	100353183
chr1	101075352	101076575
chr1	101258346	101258492
chr1	108044958	108046556
chr1	108072115	108073803
chr1	109096152	109096538
chr1	109194418	109194705
chr1	109196439	109201179
chr1	109298452	109299121
chr1	109876993	109878493
chr1	110011910	110012602
chr1	110209813	110210459
chr1	111219553	111223760
chr1	111342000	111343152
chr1	111363647	111366116
chr1	111541677	111543270
chr1	111936992	111937724
chr1	112687726	112688075
chr1	112696816	112702237
chr1	112722781	112723247
chr1	113205243	113208304
chr1	113275514	113277141
chr1	115314233	115315632
chr1	115654978	115655326
chr1	115771327	115772323
chr1	115782667	115783554
chr1	115810875	115812066
chr1	115838722	115839174
chr1	115876373	115878272
chr1	116131710	116132971
chr1	116570573	116571482
chr1	118068956	118070492
chr1	118074551	118074729
chr1	118080064	118083344
chr1	119631792	119632362
chr1	119638515	119639939
chr1	121000830	121001157
chr1	121043109	121045312
chr1	121183645	121184241
chr1	145132868	145134482
chr1	145475667	145476040
chr1	145960701	145961075
chr1	146007168	146007365
chr1	147502823	147506332
chr1	148048816	148049308
chr1	150504965	150510274
chr1	151501763	151503631
chr1	151565429	151566174
chr1	151970535	151971010
chr1	151972854	151973475
chr1	152023275	152025525
chr1	153606662	153617571
chr1	153625347	153627506
chr1	154325096	154326661
chr1	155111100	155115507
chr1	155117983	155121488
chr1	155193066	155195174
chr1	155441502	155442889
chr1	156095827	156096991
chr1	156368210	156369549
chr1	156404457	156406777
chr1	156482042	156483349
chr1	156571623	156572503
chr1	156892572	156898618
chr1	156958039	156958676
chr1	156991493	156998249
chr1	157043260	157043400
chr1	157111526	157112413
chr1	157154952	157156726
chr1	158019781	158020450
chr1	159959020	159959995
chr1	160361953	160362421
chr1	160375556	160377457
chr1	160990534	160990988
chr1	161440529	161440804
chr1	162790068	162791659
chr1	162937794	162938414
chr1	164558577	164560334
chr1	165833162	165833523
chr1	166625844	166627207
chr1	167416450	167417722
chr1	167419978	167420867
chr1	167473216	167474715
chr1	167631715	167632571
chr1	167637006	167638175
chr1	167663206	167663346
chr1	167751966	167753199
chr1	168405596	168407368
chr1	168419595	168420559
chr1	169202285	169203621
chr1	172422707	172423912
chr1	172698976	172699922
chr1	172716161	172716363
chr1	173460528	173461897
chr1	173463767	173464262
chr1	175251389	175252140
chr1	175342988	175344984
chr1	177588402	177590469
chr1	178121953	178124525
chr1	178459992	178465114
chr1	178467311	178471778
chr1	179002963	179004004
chr1	180229469	180231767
chr1	180433119	180435656
chr1	180555385	180555892
chr1	180853276	180856355
chr1	180857463	180859098
chr1	180862537	180863094
chr1	182760843	182762748
chr1	183122601	183123551
chr1	183373157	183373342
chr1	183417032	183418966
chr1	183430887	183433868
chr1	183449562	183451415
chr1	184408328	184409562
chr1	185734175	185734340
chr1	186927654	186928495
chr1	187406999	187410166
chr1	191901036	191902587
chr1	193408129	193408905
chr1	199752296	199752855
chr1	199949207	199950186
chr1	200801797	200802964
chr1	201171010	201171858
chr1	201375925	201377666
chr1	201941337	201942325
chr1	202858659	202862007
chr1	203002400	203003136
chr1	203598823	203602403
chr1	203688989	203689216
chr1	203878829	203882633
chr1	203954151	203957121
chr1	203983613	203987568
chr1	203990080	203990677
chr1	204127989	204132459
chr1	204281633	204289409
chr1	204463147	204467509
chr1	204522589	204526928
chr1	204807167	204807329
chr1	205504077	205505766
chr1	205592121	205592698
chr1	205612817	205613148
chr1	206692757	206694547
chr1	208230904	208232328
chr1	208237754	208245271
chr1	209362851	209369878
chr1	209409357	209413327
chr1	209587468	209588396
chr1	209650541	209653677
chr1	210278979	210280303
chr1	210320843	210322459
chr1	211515809	211517988
chr1	211558831	211561027
chr1	211674798	211676468
chr1	211928260	211929764
chr1	212439125	212440535
chr1	212826874	212828870
chr1	214326707	214333676
chr1	214349138	214351571
chr1	214361849	214367791
chr1	214371160	214372257
chr1	214404662	214405798
chr1	214415508	214416498
chr1	214418152	214422050
chr1	214455032	214455369
chr1	214472693	214477877
chr1	216624089	216629761
chr1	216925039	216927777
chr1	218600363	218601942
chr1	221336040	221336282
chr1	223421464	223422690
chr1	223723605	223723946
chr1	223755800	223757044
chr1	223776027	223776894
chr1	223840781	223841148
chr1	223886481	223888086
chr1	223905209	223908162
chr1	224127106	224128189
chr1	224217942	224220175
chr1	224223687	224224123
chr1	225607372	225608377
chr1	225627656	225628952
chr1	225648866	225649024
chr1	225765368	225772872
chr1	226961346	226961495
chr1	227244788	227247555
chr1	227255201	227255439
chr1	227257877	227258306
chr1	227312724	227313070
chr1	227356244	227358886
chr1	227386643	227403008
chr1	227436158	227437713
chr1	227787512	227789213
chr1	227793699	227794368
chr1	227885603	227887583
chr1	227891051	227896773
chr1	227914492	227916292
chr1	227945950	227948626
chr1	228092048	228093603
chr1	228162455	228163829
chr1	228686785	228688365
chr1	229253007	229254325
chr1	229816726	229818723
chr1	231171456	231172062
chr1	233178719	233181451
chr1	233488724	233492773
chr1	236083246	236083771
chr1	236492080	236496975
chr1	239616377	239618250
chr1	239651752	239656450
chr1	239657464	239658286
chr1	239816343	239817269
chr1	242961668	242962893
chr1	242992755	242992968
chr1	243007965	243010742
chr1	243453800	243455521
chr1	243790403	243793767
chr1	244163825	244164493
chr1	244238891	244240127
chr1	244816200	244818220
chr1	244819288	244822590
chr1	246164551	246166739
chr1	246491904	246492517
chr1	246868004	246868334
chr1	247415807	247416267
chr10	373069	374086
chr10	520134	522419
chr10	3045174	3047292
chr10	3085891	3087868
chr10	3139241	3139429
chr10	3197265	3197802
chr10	3754291	3756187
chr10	4170113	4171660
chr10	4249748	4250588
chr10	4450663	4451693
chr10	5536693	5539866
chr10	5691802	5692652
chr10	7931824	7934205
chr10	8378017	8381380
chr10	9824607	9826520
chr10	13161082	13163175
chr10	13210466	13215901
chr10	13219123	13220825
chr10	14380669	14382093
chr10	17061611	17063619
chr10	17356952	17358544
chr10	17673041	17674344
chr10	18666149	18667273
chr10	21291816	21294618
chr10	21398839	21402140
chr10	21412588	21413133
chr10	21415678	21420260
chr10	22573786	22574013
chr10	22608032	22608379
chr10	22646159	22651847
chr10	22666348	22666818
chr10	22672457	22673347
chr10	22701980	22703008
chr10	24288493	24289982
chr10	24292388	24293379
chr10	24381876	24385316
chr10	24483077	24484701
chr10	24756120	24757002
chr10	24885955	24886847
chr10	25065036	25068909
chr10	28208414	28210161
chr10	28211776	28219152
chr10	28677157	28679067
chr10	28890630	28891372
chr10	28939747	28940602
chr10	29104815	29106867
chr10	29109430	29109570
chr10	29113625	29113831
chr10	29115666	29115870
chr10	29159572	29160724
chr10	29478752	29479545
chr10	29501664	29503547
chr10	29724776	29726215
chr10	29839184	29841234
chr10	30190913	30191290
chr10	30220106	30220495
chr10	31603241	31604515
chr10	31912612	31913941
chr10	31961111	31965549
chr10	32243019	32245002
chr10	32252373	32254398
chr10	33263584	33264267
chr10	34713615	34714560
chr10	34758164	34758808
chr10	34791771	34792257
chr10	34987856	34992798
chr10	34999292	35001354
chr10	35368408	35369365
chr10	35447300	35449112
chr10	35461232	35461579
chr10	43373788	43378712
chr10	43383501	43383799
chr10	46095210	46095833
chr10	46374964	46375495
chr10	47395277	47398796
chr10	47482013	47484427
chr10	47988394	47992353
chr10	47993808	47994218
chr10	49598446	49602021
chr10	49684717	49689064
chr10	50396031	50399251
chr10	51073415	51075052
chr10	51096896	51098205
chr10	51244341	51245317
chr10	52874570	52874710
chr10	53619072	53621281
chr10	54094223	54094838
chr10	58162775	58164080
chr10	58165801	58166754
chr10	59864160	59866474
chr10	59949474	59950970
chr10	60210226	60210444
chr10	60413551	60418683
chr10	60487784	60488819
chr10	60733154	60733490
chr10	62011397	62013243
chr10	62089950	62094821
chr10	62181295	62183617
chr10	62186024	62189224
chr10	63413564	63414250
chr10	63587598	63589370
chr10	64332981	64333208
chr10	65418907	65419205
chr10	67282397	67284553
chr10	69343044	69343509
chr10	69344748	69345553
chr10	69361739	69363714
chr10	69445348	69447427
chr10	70228142	70228785
chr10	70424784	70425296
chr10	70716157	70716438
chr10	71246741	71247332
chr10	71323062	71324423
chr10	71512613	71513407
chr10	71648229	71649014
chr10	72259899	72262139
chr10	73015511	73018833
chr10	73931849	73933072
chr10	74164879	74165412
chr10	74583089	74583768
chr10	75102485	75105758
chr10	77191450	77193055
chr10	77246790	77248085
chr10	77538701	77539902
chr10	77897955	77900385
chr10	77970465	77972902
chr10	79148465	79149971
chr10	79434584	79435816
chr10	80058401	80059394
chr10	80407688	80409292
chr10	80414006	80414193
chr10	80435851	80438171
chr10	80770778	80771978
chr10	80776058	80776204
chr10	80942756	80945342
chr10	81251137	81252276
chr10	84509349	84510995
chr10	85260236	85261218
chr10	87024593	87026462
chr10	87211760	87212732
chr10	88069536	88071085
chr10	90930777	90931008
chr10	93494747	93497074
chr10	93750541	93752159
chr10	94623052	94624058
chr10	95246609	95248582
chr10	95260484	95275474
chr10	95278521	95279195
chr10	95281374	95281857
chr10	95346580	95349402
chr10	95634365	95636619
chr10	97517733	97518775
chr10	97647903	97652684
chr10	99913694	99913834
chr10	100385281	100386966
chr10	101189605	101191565
chr10	102460884	102464616
chr10	102480105	102482734
chr10	102489436	102491507
chr10	102713293	102716006
chr10	102752197	102754382
chr10	102795725	102796640
chr10	103111881	103116761
chr10	103147241	103147652
chr10	103275793	103277472
chr10	103538841	103545100
chr10	103696180	103697689
chr10	103889931	103890791
chr10	103899081	103901173
chr10	104808905	104809375
chr10	106500092	106501289
chr10	107585389	107585613
chr10	110354216	110354774
chr10	110425836	110432276
chr10	110445499	110448234
chr10	110455675	110461202
chr10	110473033	110477305
chr10	113178705	113179311
chr10	113362448	113362924
chr10	113982063	113984080
chr10	114336131	114338267
chr10	114631533	114635898
chr10	116983852	116987823
chr10	119003835	119004046
chr10	119006397	119006772
chr10	119019577	119025599
chr10	119028994	119032881
chr10	119510034	119512761
chr10	119538742	119539879
chr10	119763027	119763758
chr10	120942771	120943590
chr10	120979678	120983047
chr10	121003124	121003663
chr10	121031846	121033172
chr10	121073995	121080109
chr10	121082096	121083813
chr10	121178675	121179378
chr10	121242515	121243051
chr10	121245040	121246510
chr10	121312839	121313153
chr10	121332744	121336736
chr10	121435190	121439209
chr10	121494941	121496995
chr10	121528032	121529094
chr10	121541940	121543470
chr10	121595855	121598830
chr10	122017190	122019961
chr10	123760239	123761418
chr10	125045354	125046877
chr10	125048050	125048886
chr10	125084534	125086190
chr10	125087465	125088636
chr10	125295483	125297118
chr10	127863173	127863912
chr10	127934885	127935965
chr10	127945274	127945969
chr10	131312036	131312189
chr10	132306959	132309111
chr10	132311216	132313250
chr10	132381250	132382707
chr10	132570712	132573300
chr10	133357317	133357978
chr11	405683	407007
chr11	415609	418616
chr11	440653	442147
chr11	555292	555514
chr11	727797	728017
chr11	826888	829256
chr11	972521	974053
chr11	986057	987274
chr11	1693485	1693743
chr11	1924595	1929916
chr11	2377702	2378852
chr11	2389863	2391567
chr11	2920249	2922114
chr11	4464361	4464732
chr11	5831289	5832095
chr11	6247069	6251812
chr11	6255938	6257210
chr11	6258221	6262604
chr11	6389746	6390948
chr11	7857745	7859569
chr11	8810955	8811363
chr11	8830696	8836032
chr11	8869702	8871372
chr11	8916742	8917859
chr11	8930782	8937401
chr11	9143508	9149169
chr11	10233324	10234853
chr11	10654166	10664384
chr11	10666447	10670366
chr11	11454183	11454626
chr11	11871215	11872365
chr11	12041943	12044987
chr11	12113824	12123746
chr11	12124989	12127849
chr11	12135037	12136589
chr11	12147924	12151900
chr11	12158836	12160279
chr11	12231899	12234532
chr11	12823770	12824728
chr11	13219451	13220580
chr11	13257831	13262337
chr11	13294999	13295147
chr11	13338530	13339136
chr11	14088580	14090054
chr11	16788357	16788965
chr11	16858907	16860251
chr11	16874713	16878279
chr11	16881315	16884306
chr11	16887685	16895694
chr11	16901503	16905995
chr11	16917964	16926917
chr11	16933422	16934369
chr11	17013520	17015360
chr11	18667421	18670621
chr11	18775348	18775596
chr11	18957771	18961011
chr11	20483754	20484165
chr11	22449132	22450112
chr11	22832216	22833898
chr11	24100365	24102277
chr11	27358248	27363919
chr11	27412265	27415449
chr11	27634882	27637703
chr11	30197634	30198648
chr11	32303127	32304277
chr11	32934720	32935227
chr11	34055256	34055943
chr11	34513162	34514374
chr11	34570301	34571552
chr11	34573914	34574669
chr11	34576061	34576861
chr11	34639526	34640929
chr11	34929669	34931044
chr11	34943085	34944427
chr11	34972870	34973038
chr11	35862393	35863235
chr11	35893068	35896080
chr11	36091942	36093196
chr11	36326530	36328064
chr11	36361644	36363804
chr11	36386481	36390234
chr11	43118800	43119939
chr11	43130181	43131315
chr11	43134400	43137686
chr11	45812749	45812889
chr11	45899885	45900059
chr11	45921609	45931755
chr11	45933334	45935607
chr11	46159074	46161704
chr11	46277382	46280866
chr11	46290328	46291862
chr11	46294096	46297472
chr11	46302303	46303112
chr11	46306986	46310620
chr11	46361876	46362810
chr11	46708819	46710632
chr11	46826174	46827465
chr11	46936780	46937841
chr11	47060345	47060554
chr11	47071630	47072260
chr11	56151141	56153041
chr11	57310807	57312214
chr11	57321643	57326391
chr11	57551942	57554139
chr11	58658808	58660211
chr11	58769165	58772105
chr11	59142863	59143020
chr11	59753486	59759807
chr11	60563339	60564342
chr11	60769033	60769800
chr11	60841613	60844860
chr11	61296793	61300495
chr11	61312550	61312937
chr11	61526937	61527463
chr11	61618876	61620076
chr11	61866013	61867169
chr11	61922931	61924746
chr11	62099508	62099923
chr11	62958360	62959595
chr11	63032312	63034512
chr11	63762540	63763087
chr11	63766906	63770326
chr11	63777927	63779866
chr11	63813581	63814469
chr11	63959994	63961720
chr11	64372805	64376900
chr11	64447209	64450050
chr11	64741244	64743496
chr11	65111946	65113470
chr11	65300571	65302937
chr11	65580600	65581151
chr11	66112063	66114371
chr11	66365197	66366974
chr11	66685912	66687166
chr11	67002371	67003410
chr11	67076232	67080166
chr11	67606391	67607834
chr11	67726232	67729557
chr11	67736671	67738458
chr11	68341924	68343925
chr11	68401869	68403216
chr11	68568604	68569110
chr11	69122200	69124461
chr11	69131513	69132223
chr11	69283624	69285827
chr11	69381513	69383112
chr11	69419720	69423615
chr11	69434284	69438572
chr11	69442147	69445674
chr11	69448479	69450753
chr11	69496644	69497108
chr11	69563841	69564951
chr11	69568274	69568419
chr11	69575527	69576181
chr11	69609388	69610801
chr11	69939427	69940309
chr11	70229479	70232494
chr11	70323511	70324188
chr11	70759323	70762390
chr11	71455845	71457269
chr11	71487209	71489530
chr11	71948429	71949008
chr11	72352575	72356005
chr11	72410086	72413020
chr11	72417836	72424694
chr11	72425889	72427265
chr11	72632160	72633400
chr11	72740920	72742283
chr11	72764144	72765409
chr11	72785747	72788340
chr11	72789399	72790229
chr11	73192493	73196078
chr11	73223851	73229791
chr11	73264536	73264686
chr11	73279217	73279908
chr11	73281273	73289971
chr11	73294228	73294398
chr11	73972942	73975586
chr11	73979694	73984214
chr11	75279228	75281268
chr11	75282592	75284350
chr11	75304708	75309196
chr11	75461802	75465757
chr11	75468130	75468735
chr11	76321730	76324518
chr11	76328427	76330799
chr11	76846654	76849446
chr11	76860404	76862026
chr11	76890882	76895480
chr11	76896632	76897178
chr11	77088396	77088548
chr11	77113085	77113372
chr11	77127337	77128702
chr11	78419855	78420251
chr11	83724127	83725957
chr11	84965339	84966616
chr11	85806794	85807311
chr11	86248701	86249892
chr11	86421622	86424346
chr11	86484104	86484790
chr11	86571931	86572071
chr11	90454184	90455978
chr11	90803859	90805011
chr11	93838355	93846444
chr11	93877242	93880268
chr11	93886179	93890772
chr11	94523884	94526620
chr11	94548849	94548996
chr11	94694298	94694543
chr11	95767922	95768966
chr11	96604264	96605837
chr11	97976064	97977295
chr11	97989843	97991542
chr11	101477976	101479475
chr11	102008199	102017769
chr11	102018929	102027209
chr11	102028415	102029244
chr11	102047195	102048718
chr11	102062768	102065797
chr11	102066896	102069974
chr11	102120018	102122496
chr11	102144912	102145819
chr11	102155165	102158122
chr11	102159853	102160855
chr11	102191714	102193103
chr11	102235143	102237620
chr11	102252318	102258186
chr11	102605246	102607893
chr11	105334155	105335093
chr11	105371167	105371480
chr11	107848824	107850290
chr11	108570383	108574374
chr11	108733884	108734233
chr11	110218759	110218948
chr11	111509642	111511145
chr11	112220007	112223414
chr11	112276850	112280624
chr11	112522989	112523604
chr11	112524631	112525563
chr11	112537030	112539649
chr11	113293804	113294339
chr11	113377043	113378457
chr11	113383672	113386081
chr11	113860007	113861281
chr11	115503744	115505352
chr11	115860058	115861151
chr11	116068397	116072910
chr11	116276575	116276753
chr11	117053965	117054490
chr11	117070011	117079493
chr11	117083748	117091669
chr11	117198355	117200004
chr11	117509548	117513397
chr11	118423169	118426957
chr11	118617690	118623458
chr11	118659257	118660283
chr11	118845214	118847588
chr11	119572363	119573384
chr11	119683970	119687910
chr11	119691316	119691527
chr11	119693188	119699874
chr11	119701570	119703359
chr11	119720681	119721785
chr11	119809149	119809925
chr11	119816047	119818056
chr11	119832539	119834359
chr11	119843158	119850524
chr11	119862655	119864738
chr11	119873884	119876407
chr11	119890322	119891581
chr11	119895726	119898831
chr11	119911229	119911948
chr11	119962404	119965481
chr11	119975628	119978023
chr11	120007204	120010145
chr11	120096889	120097204
chr11	120106650	120107872
chr11	120128658	120130677
chr11	120135665	120138841
chr11	123560353	123561225
chr11	123654394	123654897
chr11	125509187	125510073
chr11	126276428	126277763
chr11	126380497	126388561
chr11	128733254	128740398
chr11	128875510	128877407
chr11	128887741	128888349
chr11	128890060	128892742
chr11	128904824	128907167
chr11	128931368	128931687
chr11	129021793	129024815
chr11	129072947	129073243
chr11	129075498	129078154
chr11	129283021	129283484
chr11	129308352	129310193
chr11	129312703	129318321
chr11	129703697	129705769
chr11	129823225	129823410
chr11	129904692	129906459
chr11	129996079	129997577
chr11	130076540	130077549
chr11	130145709	130147930
chr11	130159545	130162157
chr11	130163399	130163861
chr11	130178535	130179859
chr11	132576833	132577193
chr12	401252	402444
chr12	459410	459792
chr12	541402	541665
chr12	740803	741542
chr12	846753	847754
chr12	2636808	2637694
chr12	2957745	2966017
chr12	2973741	2974555
chr12	2976350	2977797
chr12	3130470	3133697
chr12	4157037	4157570
chr12	4308130	4310836
chr12	6225860	6226409
chr12	6272318	6273823
chr12	6547476	6548464
chr12	6604304	6604713
chr12	6744792	6747586
chr12	6995540	6996662
chr12	7842375	7847326
chr12	8559146	8561432
chr12	10941695	10943404
chr12	11153887	11155558
chr12	11176615	11178074
chr12	11660767	11663163
chr12	12532617	12536123
chr12	14207112	14209099
chr12	14752907	14753051
chr12	16184523	16185120
chr12	18266516	18266721
chr12	19410141	19411493
chr12	19480312	19483428
chr12	19505839	19507191
chr12	20789671	20790977
chr12	22899092	22899866
chr12	24836682	24837403
chr12	24845900	24867779
chr12	24900657	24902047
chr12	24969243	24972805
chr12	26299007	26299424
chr12	26845326	26847031
chr12	26869374	26871519
chr12	27226026	27226849
chr12	27521038	27521472
chr12	29112443	29114251
chr12	29242687	29243205
chr12	31339338	31340941
chr12	31958531	31960269
chr12	32106839	32108352
chr12	32248128	32250815
chr12	32879499	32881949
chr12	33116207	33116651
chr12	40475172	40475332
chr12	42961846	42962402
chr12	46033799	46035275
chr12	46154122	46154317
chr12	46224618	46225673
chr12	47555569	47557823
chr12	48630694	48632078
chr12	49188211	49188953
chr12	49322228	49323811
chr12	49967251	49967489
chr12	50641636	50643649
chr12	50713196	50716231
chr12	50922733	50931100
chr12	51925736	51926463
chr12	51951777	51952292
chr12	52045450	52046145
chr12	52163110	52166258
chr12	52175383	52177811
chr12	52185859	52187379
chr12	52191481	52196043
chr12	52198079	52200048
chr12	52225756	52226726
chr12	52521138	52522811
chr12	52798340	52800064
chr12	52992345	52993971
chr12	53267952	53270270
chr12	53463865	53464766
chr12	53938846	53940441
chr12	53983526	53984772
chr12	54166346	54168072
chr12	54216926	54217321
chr12	54299809	54302246
chr12	56014153	56016620
chr12	56941561	56942221
chr12	57093720	57096929
chr12	59357643	59358293
chr12	62213483	62216881
chr12	62865715	62868358
chr12	62927854	62935472
chr12	63107438	63107786
chr12	63899585	63902352
chr12	64181080	64182020
chr12	64639085	64639243
chr12	65778853	65779069
chr12	75876401	75879120
chr12	75958834	75961425
chr12	76607781	76610673
chr12	77064867	77066491
chr12	79452318	79455631
chr12	79498880	79500132
chr12	80186461	80187241
chr12	80195189	80198352
chr12	80203769	80204293
chr12	80291591	80295696
chr12	80702809	80703900
chr12	89318884	89319525
chr12	89325735	89329557
chr12	89334066	89338404
chr12	89417774	89418908
chr12	92034706	92036273
chr12	92552287	92554332
chr12	92784087	92784977
chr12	93080353	93082727
chr12	93286482	93288102
chr12	93784010	93786375
chr12	93897431	93900497
chr12	96040055	96040742
chr12	97487855	97488015
chr12	97567846	97571124
chr12	98335445	98340155
chr12	98341350	98346941
chr12	98351674	98353173
chr12	100573191	100574548
chr12	101935001	101937710
chr12	101954981	101955322
chr12	103779222	103781422
chr12	103840630	103841936
chr12	104600947	104601823
chr12	105352174	105353546
chr12	105354817	105359330
chr12	105523572	105523964
chr12	105852841	105853160
chr12	107561144	107561650
chr12	108696542	108696857
chr12	108764344	108765825
chr12	108800443	108809793
chr12	108821947	108829863
chr12	108832040	108834494
chr12	108837884	108839614
chr12	108840843	108845570
chr12	108881768	108882744
chr12	108910395	108914187
chr12	108920008	108920476
chr12	108949259	108951222
chr12	109199293	109201018
chr12	110261961	110262157
chr12	110269379	110270251
chr12	110688936	110690065
chr12	110933895	110937947
chr12	111442494	111443657
chr12	113271217	113272724
chr12	113314507	113315237
chr12	113903870	113904202
chr12	114626944	114639391
chr12	114642757	114644387
chr12	120006464	120007527
chr12	120095635	120096376
chr12	120759447	120761860
chr12	120925032	120926607
chr12	121183639	121186199
chr12	121250167	121251341
chr12	121455908	121457474
chr12	121765315	121766533
chr12	121933326	121934448
chr12	122720289	122721549
chr12	122871144	122874669
chr12	124238729	124239531
chr12	124457165	124458930
chr12	124496580	124497573
chr12	124509626	124509766
chr12	124577956	124578964
chr12	124631459	124638320
chr12	131900287	131900608
chr13	18824476	18824763
chr13	20875477	20876381
chr13	21465267	21466770
chr13	22793428	22794135
chr13	23570578	23571471
chr13	23578863	23579204
chr13	23588897	23589183
chr13	24617362	24617819
chr13	25152039	25152195
chr13	25656568	25661089
chr13	27034985	27040828
chr13	27078789	27080890
chr13	29918615	29918916
chr13	30113856	30115085
chr13	30142234	30143628
chr13	30157419	30158510
chr13	30306499	30307716
chr13	30394907	30395895
chr13	32384779	32385494
chr13	32390894	32391587
chr13	33115458	33116149
chr13	33234786	33235867
chr13	33940302	33941854
chr13	34019201	34020494
chr13	34039027	34040441
chr13	36818870	36819678
chr13	38346772	38347263
chr13	40385733	40385938
chr13	41401900	41403296
chr13	43072499	43073440
chr13	44096657	44097447
chr13	44165242	44167155
chr13	45193865	45194664
chr13	45376317	45381419
chr13	45382603	45384360
chr13	45517634	45533582
chr13	45541010	45541267
chr13	46389194	46390211
chr13	46465796	46468479
chr13	46546079	46547031
chr13	48130695	48132105
chr13	50078051	50078193
chr13	52923439	52926228
chr13	56424169	56424866
chr13	56512219	56512981
chr13	63542738	63546835
chr13	67102161	67102512
chr13	72983316	72983952
chr13	73088931	73092190
chr13	73210053	73211564
chr13	73635058	73636583
chr13	75569116	75570147
chr13	75571612	75572626
chr13	76521946	76524173
chr13	77819919	77821051
chr13	77893407	77893604
chr13	80132880	80133167
chr13	90553162	90553431
chr13	90591057	90592818
chr13	91228961	91234222
chr13	91241087	91247854
chr13	95643848	95644997
chr13	95694751	95701005
chr13	95755056	95758048
chr13	97326969	97329477
chr13	98483657	98486084
chr13	98561380	98568594
chr13	98932526	98933869
chr13	98937382	98943619
chr13	98955766	98956647
chr13	98981511	98981913
chr13	98988742	98989244
chr13	99028701	99028962
chr13	99034717	99034939
chr13	99053555	99057176
chr13	100392562	100393644
chr13	101511510	101513068
chr13	102983140	102984432
chr13	103187145	103188140
chr13	106284236	106284965
chr13	106466509	106468669
chr13	106521410	106521937
chr13	106819342	106819482
chr13	109211193	109211333
chr13	109742805	109745183
chr13	109999118	110000905
chr13	110215858	110216611
chr13	110523835	110525679
chr13	113013017	113013465
chr13	113186962	113188108
chr13	113219407	113220991
chr13	113315427	113318004
chr13	113337206	113337929
chr13	113379785	113381140
chr13	113397015	113399077
chr13	113859772	113864344
chr14	21557356	21557649
chr14	22536888	22537957
chr14	22613641	22614745
chr14	23123931	23126065
chr14	23237031	23238331
chr14	23259541	23261900
chr14	24395573	24397705
chr14	25009206	25010690
chr14	30556617	30556912
chr14	31566535	31568877
chr14	32200750	32201769
chr14	32255385	32260414
chr14	32272810	32274480
chr14	32341979	32346192
chr14	33835392	33839271
chr14	33941505	33942524
chr14	34063254	34063877
chr14	34093200	34095369
chr14	34355518	34356340
chr14	34841755	34843951
chr14	35964554	35964702
chr14	39203049	39204705
chr14	41604334	41605190
chr14	41791317	41792910
chr14	44121681	44122369
chr14	50104264	50105034
chr14	51395254	51395961
chr14	51533794	51535480
chr14	51539724	51540090
chr14	51544391	51547003
chr14	51553590	51556415
chr14	51599387	51600641
chr14	51601960	51618559
chr14	51657990	51658842
chr14	53849603	53851711
chr14	53920769	53921832
chr14	54087065	54087598
chr14	54396539	54397421
chr14	54555610	54556652
chr14	54640212	54647636
chr14	54663733	54666006
chr14	55212605	55213133
chr14	55518519	55520329
chr14	55604968	55606186
chr14	56998283	56999336
chr14	58628006	58629064
chr14	58638058	58638212
chr14	59208093	59208680
chr14	59214785	59217207
chr14	60100369	60100653
chr14	60734780	60737815
chr14	61376235	61377967
chr14	61662718	61663160
chr14	62117014	62121994
chr14	62123292	62125002
chr14	62126316	62127248
chr14	63482899	63486182
chr14	64199353	64200664
chr14	64544145	64545016
chr14	64714573	64717842
chr14	64757383	64759845
chr14	67622383	67623714
chr14	68137163	68142345
chr14	68146753	68146897
chr14	68245508	68247075
chr14	68727570	68731980
chr14	68734253	68737927
chr14	68745303	68751211
chr14	68762451	68763503
chr14	68969422	68970662
chr14	68988115	68988834
chr14	70708569	70710883
chr14	70724414	70724947
chr14	70801674	70802333
chr14	71076395	71077656
chr14	71118218	71118452
chr14	71164963	71167000
chr14	71553507	71558816
chr14	71772991	71774766
chr14	72613524	72621478
chr14	72641956	72647924
chr14	74021318	74022382
chr14	74566857	74567511
chr14	75233814	75235244
chr14	75441479	75443276
chr14	75521321	75522844
chr14	75711525	75712250
chr14	75782930	75783990
chr14	75811781	75812109
chr14	75861205	75861690
chr14	75913481	75915427
chr14	77342210	77342966
chr14	77612678	77613271
chr14	80664881	80665359
chr14	81267405	81270132
chr14	81273170	81274666
chr14	81298428	81299590
chr14	81311460	81316255
chr14	81323571	81325030
chr14	81365998	81367420
chr14	81382225	81384047
chr14	81399929	81402597
chr14	81427187	81428632
chr14	81434861	81436801
chr14	81449158	81450619
chr14	89213871	89214640
chr14	89265349	89265650
chr14	89428562	89429433
chr14	89833963	89835796
chr14	90499879	90503247
chr14	90569084	90570178
chr14	90782791	90783037
chr14	91296126	91298126
chr14	91302939	91304106
chr14	91348645	91350657
chr14	91367503	91368331
chr14	91392045	91394091
chr14	92685166	92685361
chr14	92995193	92995823
chr14	95211989	95213626
chr14	95659783	95669038
chr14	96215566	96217434
chr14	96821218	96821903
chr14	99447201	99448646
chr14	99483328	99485263
chr14	99619818	99623630
chr14	100107167	100108870
chr14	100132345	100132578
chr14	100199083	100199764
chr14	100306261	100307213
chr14	100392879	100395310
chr14	100396732	100399907
chr14	100408316	100411354
chr14	100415901	100418213
chr14	100692733	100693784
chr14	100696073	100697137
chr14	100701607	100701891
chr14	100703367	100704458
chr14	102927935	102929233
chr14	102986995	102987910
chr14	103521275	103522791
chr14	104115885	104117601
chr14	104171147	104172289
chr14	104825970	104827656
chr14	105118404	105119765
chr14_GL000009v2_random	43328	44128
chr14_GL000225v1_random	169826	173136
chr15	21357149	21358607
chr15	21364399	21364542
chr15	23422742	23423051
chr15	25770355	25771646
chr15	25864782	25865554
chr15	30961401	30963074
chr15	34073913	34080722
chr15	34721721	34723393
chr15	34732193	34733022
chr15	34799042	34800909
chr15	34993281	34993796
chr15	35256425	35256858
chr15	36427309	36429269
chr15	38071494	38073846
chr15	39212984	39214135
chr15	39404660	39405538
chr15	39530505	39531469
chr15	39579612	39581509
chr15	39953400	39953545
chr15	40116045	40117322
chr15	40124416	40125689
chr15	40160698	40161435
chr15	40226685	40231407
chr15	40232669	40235321
chr15	40261795	40267718
chr15	40274269	40275462
chr15	40279320	40279796
chr15	40301246	40302070
chr15	40308034	40309519
chr15	40327020	40328883
chr15	40335053	40335610
chr15	40347342	40348702
chr15	40453169	40457681
chr15	40463633	40465890
chr15	40785777	40789565
chr15	40812821	40815874
chr15	40911329	40911742
chr15	40914864	40915866
chr15	40928085	40929507
chr15	40941316	40942321
chr15	41016811	41021313
chr15	41037129	41037899
chr15	41336515	41338300
chr15	41493229	41493822
chr15	41924792	41930884
chr15	41933248	41934252
chr15	41943955	41945614
chr15	43826587	43828303
chr15	44397009	44398400
chr15	47046841	47049906
chr15	48411995	48412741
chr15	48758378	48762598
chr15	49060222	49061710
chr15	49625547	49626037
chr15	49927364	49927668
chr15	49977081	49977553
chr15	50182393	50182710
chr15	50796943	50798740
chr15	50828501	50832534
chr15	51190868	51192199
chr15	51288298	51289079
chr15	53924833	53929666
chr15	54593830	54596632
chr15	55661159	55662130
chr15	55791452	55792390
chr15	56365113	56370876
chr15	57030822	57032100
chr15	57550521	57555536
chr15	58266583	58267567
chr15	58527584	58529055
chr15	58589448	58591160
chr15	61460353	61460493
chr15	62927910	62929233
chr15	63372633	63375326
chr15	63377488	63383728
chr15	65278197	65278394
chr15	65598854	65599163
chr15	66361715	66368484
chr15	66480775	66481909
chr15	66670756	66671844
chr15	66679365	66680219
chr15	67945689	67947701
chr15	68999842	69000161
chr15	69390948	69391758
chr15	70891959	70892351
chr15	71364043	71364846
chr15	72236625	72238297
chr15	73164944	73166748
chr15	74579789	74581804
chr15	74641579	74644418
chr15	74646676	74650155
chr15	74653041	74654524
chr15	74725793	74726121
chr15	74759774	74764743
chr15	74799471	74800259
chr15	75346738	75348183
chr15	75651430	75652946
chr15	75672297	75674016
chr15	75775816	75776554
chr15	76837233	76841380
chr15	77143908	77145650
chr15	77154889	77157313
chr15	77266344	77268318
chr15	77312284	77313623
chr15	77372962	77373930
chr15	77541267	77541611
chr15	77553985	77554475
chr15	77569130	77569818
chr15	77620580	77622981
chr15	78081609	78084133
chr15	78206978	78207759
chr15	79004017	79005362
chr15	79035016	79038280
chr15	79106305	79107362
chr15	79329014	79329227
chr15	80002531	80004357
chr15	80171597	80172371
chr15	80247839	80248880
chr15	82067664	82068474
chr15	82740892	82743288
chr15	82995138	82997226
chr15	83457136	83459893
chr15	83488894	83489553
chr15	83504603	83504749
chr15	83512786	83512926
chr15	83519321	83520646
chr15	83538809	83539228
chr15	84733418	84737367
chr15	84821717	84823176
chr15	84893946	84895960
chr15	84998766	84998986
chr15	85394241	85394850
chr15	85402307	85405472
chr15	85442799	85446317
chr15	89760333	89762062
chr15	89772733	89773009
chr15	89774142	89775037
chr15	89790211	89793343
chr15	89808642	89809514
chr15	90444992	90445620
chr15	91939813	91949047
chr15	91952832	91953475
chr15	91954748	91956950
chr15	92868136	92870368
chr15	93061468	93066697
chr15	93068026	93073048
chr15	93087569	93088954
chr15	93231161	93231714
chr15	93241342	93242573
chr15	94023709	94024503
chr15	94833425	94835934
chr15	95673867	95674612
chr15	96200433	96201318
chr15	96208765	96210023
chr15	96224788	96226953
chr15	96230862	96234596
chr15	97081470	97088086
chr15	98800397	98800811
chr15	99014935	99016096
chr15	99264414	99264896
chr15	100706883	100707851
chr15	100802441	100804182
chr15	100877250	100879291
chr15	101334533	101334700
chr16	629360	629807
chr16	641526	642751
chr16	692982	695097
chr16	759407	761222
chr16	1529994	1532219
chr16	1645384	1647039
chr16	1989999	1992669
chr16	2033309	2034246
chr16	2158924	2161606
chr16	2162995	2163933
chr16	2428434	2430378
chr16	2517854	2518167
chr16	2559875	2560423
chr16	2739652	2740530
chr16	2963091	2965012
chr16	3086142	3087916
chr16	3640025	3643724
chr16	3645296	3646729
chr16	3656615	3657194
chr16	3838969	3840524
chr16	4013335	4014764
chr16	4297650	4301712
chr16	4314165	4316826
chr16	4386557	4391221
chr16	4911525	4926387
chr16	4935322	4937638
chr16	4942941	4945344
chr16	8630139	8633111
chr16	8696581	8697018
chr16	8750809	8752655
chr16	10308121	10309958
chr16	11131715	11135887
chr16	11137998	11139419
chr16	11258673	11262570
chr16	11290113	11293491
chr16	11295790	11297409
chr16	11302668	11305068
chr16	11326999	11331346
chr16	11559843	11563309
chr16	11586553	11587166
chr16	11658745	11659732
chr16	11981296	11983105
chr16	12507814	12508087
chr16	12516744	12520874
chr16	12619151	12619816
chr16	12675747	12676308
chr16	12679648	12680630
chr16	14399395	14403092
chr16	15897562	15901136
chr16	17303978	17306174
chr16	17378609	17381163
chr16	19135111	19137065
chr16	19353961	19355540
chr16	19478839	19480194
chr16	19644853	19646421
chr16	19883483	19885172
chr16	20865423	20867562
chr16	22209893	22210518
chr16	23678321	23680150
chr16	25039970	25041881
chr16	25088760	25090105
chr16	27427428	27427801
chr16	29604722	29606904
chr16	30357841	30363335
chr16	30428918	30430511
chr16	30927563	30928663
chr16	46620796	46621275
chr16	46757440	46758410
chr16	46929546	46929793
chr16	47886031	47887940
chr16	47894674	47898289
chr16	47925646	47927994
chr16	48049571	48050345
chr16	48052630	48055089
chr16	56606971	56609822
chr16	56860035	56862893
chr16	57060908	57061365
chr16	57091708	57093495
chr16	57104381	57105207
chr16	57175223	57175532
chr16	57409869	57410889
chr16	57417025	57419187
chr16	57466590	57467282
chr16	57477794	57478003
chr16	57483287	57486466
chr16	57513068	57516925
chr16	57575115	57575807
chr16	57635386	57636081
chr16	57645458	57649984
chr16	57711485	57712637
chr16	57911202	57912451
chr16	58010861	58013895
chr16	58121284	58121835
chr16	59988206	59989273
chr16	62239252	62242508
chr16	67254719	67255185
chr16	67794875	67797683
chr16	68275499	68276368
chr16	68644682	68646213
chr16	68706282	68708254
chr16	69402742	69408606
chr16	69463231	69466976
chr16	69481796	69482308
chr16	69523031	69524432
chr16	71230354	71230729
chr16	71337859	71339947
chr16	71436971	71438779
chr16	71707430	71710301
chr16	72664513	72665524
chr16	72960389	72962032
chr16	73015601	73017682
chr16	73111915	73113211
chr16	73131107	73132524
chr16	73143425	73144159
chr16	73151385	73154328
chr16	73170337	73173611
chr16	75267942	75268409
chr16	75485460	75487432
chr16	77374016	77375518
chr16	78244399	78245183
chr16	80551971	80552796
chr16	80996893	80998091
chr16	81318663	81318964
chr16	81546068	81546572
chr16	81570087	81571972
chr16	83952609	83954694
chr16	84228432	84229693
chr16	84246429	84247969
chr16	84367588	84368961
chr16	84610223	84610426
chr16	84754331	84754894
chr16	85384376	85385443
chr16	85592982	85595358
chr16	85640695	85650359
chr16	87129318	87130368
chr16	87202757	87207986
chr16	87211181	87213244
chr16	87364225	87364435
chr16	87841086	87841354
chr16	87844031	87844938
chr16	87860579	87862763
chr16	88686216	88686392
chr16	88754953	88756390
chr16	89343028	89347002
chr16	89368776	89371389
chr16	89382056	89385812
chr16	89391294	89394249
chr16	89453261	89454171
chr16	89457902	89460198
chr16	89481156	89483101
chr16	90046696	90047733
chr17	886146	889370
chr17	897171	898034
chr17	900943	904880
chr17	909357	915516
chr17	924979	929326
chr17	931275	933981
chr17	949725	952149
chr17	969878	970397
chr17	972182	974490
chr17	978072	981080
chr17	1730410	1731556
chr17	1761536	1764791
chr17	2063653	2069218
chr17	2074675	2076569
chr17	2124212	2124907
chr17	2181091	2182803
chr17	2192620	2193306
chr17	2243926	2244505
chr17	2708310	2712488
chr17	3812574	3813696
chr17	3835465	3840962
chr17	3888468	3888902
chr17	4175363	4178073
chr17	4186100	4189074
chr17	4218380	4221012
chr17	4247629	4248785
chr17	4490309	4493726
chr17	4595279	4595453
chr17	4598401	4601321
chr17	4678494	4679128
chr17	4709003	4711286
chr17	5431575	5432039
chr17	5882912	5885318
chr17	6373742	6377131
chr17	6391529	6393850
chr17	7205048	7205220
chr17	7444491	7446554
chr17	7450181	7452065
chr17	7477572	7481097
chr17	7557251	7557796
chr17	7587194	7591456
chr17	7596498	7598986
chr17	8080228	8080684
chr17	8120490	8121300
chr17	8133112	8134894
chr17	8372120	8373117
chr17	8493418	8495564
chr17	8616176	8619925
chr17	10126689	10128634
chr17	10171332	10173043
chr17	10178009	10180315
chr17	12665626	12666092
chr17	12667155	12667723
chr17	12672572	12674803
chr17	15240624	15241076
chr17	15648248	15652636
chr17	16406898	16409612
chr17	16433985	16435807
chr17	16516475	16517060
chr17	17090253	17091055
chr17	17434772	17435798
chr17	17710440	17712723
chr17	19262042	19265736
chr17	19485728	19488844
chr17	19717231	19719822
chr17	21098633	21099753
chr17	27602733	27603083
chr17	28327269	28329229
chr17	28370011	28371193
chr17	28734827	28735807
chr17	28925477	28927570
chr17	31447943	31459240
chr17	31511913	31517614
chr17	31525067	31525873
chr17	32794852	32796706
chr17	32824358	32824561
chr17	32831458	32840561
chr17	32853084	32854712
chr17	32859379	32864450
chr17	34816371	34817424
chr17	34820413	34821303
chr17	35006303	35008517
chr17	35019187	35019812
chr17	35021676	35029348
chr17	35044805	35050163
chr17	35062136	35065051
chr17	37269420	37269861
chr17	37299690	37301517
chr17	38284178	38288348
chr17	38464342	38465967
chr17	38468530	38470393
chr17	38559248	38559423
chr17	38577696	38579293
chr17	38905133	38909944
chr17	38914027	38916167
chr17	39165189	39167403
chr17	40414511	40418607
chr17	40516405	40523667
chr17	40533225	40533380
chr17	40598247	40599525
chr17	40614683	40618652
chr17	40869900	40870950
chr17	40949155	40950670
chr17	41482841	41484046
chr17	41510132	41511885
chr17	41622715	41625000
chr17	41645389	41646724
chr17	42165641	42166186
chr17	42328601	42329946
chr17	43398430	43401379
chr17	43418633	43420020
chr17	43430754	43431948
chr17	43443437	43445324
chr17	43717006	43720902
chr17	45404877	45405869
chr17	45408265	45410324
chr17	46072122	46074998
chr17	46771089	46772490
chr17	46785188	46787504
chr17	46795277	46795955
chr17	47558485	47560357
chr17	48389165	48390500
chr17	48527818	48529685
chr17	48546976	48547498
chr17	48971041	48975973
chr17	49020537	49023655
chr17	49865366	49866415
chr17	49980498	49981404
chr17	50127777	50129552
chr17	50139733	50141912
chr17	50161284	50162015
chr17	50173589	50173991
chr17	50208963	50211234
chr17	50273143	50274831
chr17	50532309	50535166
chr17	50731531	50733736
chr17	50844564	50846122
chr17	50948596	50951500
chr17	56698585	56699500
chr17	57130923	57131386
chr17	57255933	57259498
chr17	57262970	57265635
chr17	57267317	57270603
chr17	57290871	57295850
chr17	57357139	57358149
chr17	57431117	57433006
chr17	57523294	57524688
chr17	57537774	57538709
chr17	57554467	57554709
chr17	57557490	57558138
chr17	57577693	57577877
chr17	57585204	57589007
chr17	57662578	57662907
chr17	57897878	57900197
chr17	57916082	57918980
chr17	57924789	57925950
chr17	57946106	57955667
chr17	58003996	58004551
chr17	58280728	58282668
chr17	58388119	58392036
chr17	58401264	58408596
chr17	59152025	59152376
chr17	59565334	59566380
chr17	59761408	59761803
chr17	60528618	60530760
chr17	61007573	61008873
chr17	62186821	62189631
chr17	62715148	62716620
chr17	62731954	62732908
chr17	62807664	62808975
chr17	63181826	63182616
chr17	64240257	64241755
chr17	64243456	64244713
chr17	64992163	64993005
chr17	65287390	65291881
chr17	65312985	65313356
chr17	65433967	65435233
chr17	65514699	65520571
chr17	65549146	65552167
chr17	65887646	65889114
chr17	66451422	66453342
chr17	66943827	66945281
chr17	66947508	66949030
chr17	67423849	67425647
chr17	68584417	68586709
chr17	72124637	72125160
chr17	72126305	72127088
chr17	72151404	72152053
chr17	72470032	72471338
chr17	72501714	72502569
chr17	73342219	73345038
chr17	74723791	74724229
chr17	75018562	75021978
chr17	75426593	75432071
chr17	75530083	75532969
chr17	75534710	75536514
chr17	75639263	75641098
chr17	75806907	75810405
chr17	75816850	75817538
chr17	75827252	75828094
chr17	76131604	76134081
chr17	76498112	76502101
chr17	76796246	76797979
chr17	77419428	77423118
chr17	77424292	77427450
chr17	77435799	77436037
chr17	78364614	78367772
chr17	78390131	78393616
chr17	78419978	78423401
chr17	78879317	78881206
chr17	79834134	79834330
chr17	79892230	79893582
chr17	79903274	79906348
chr17	80155117	80156275
chr17	80169416	80170228
chr17	80225130	80225759
chr17	80618722	80619937
chr17	80791592	80792595
chr17	81010991	81013223
chr17	81054469	81060801
chr17	81062250	81064973
chr17	81075311	81076982
chr17	81089850	81098268
chr17	81191834	81193990
chr17	81379521	81380498
chr17	81387007	81387191
chr17	81484502	81484695
chr17	82145656	82146487
chr17	82553363	82555256
chr17	82561460	82563042
chr17	82862363	82866729
chr17	83083431	83086950
chr18	497502	501391
chr18	2324617	2326763
chr18	2722503	2723472
chr18	2740790	2742863
chr18	2846106	2847864
chr18	3634719	3637403
chr18	3638795	3640824
chr18	3649252	3656513
chr18	3664525	3666360
chr18	6574404	6576596
chr18	6578254	6579223
chr18	6659742	6663238
chr18	6778213	6778896
chr18	6779990	6785525
chr18	6929600	6929745
chr18	7034548	7040187
chr18	7060701	7069845
chr18	7109555	7111191
chr18	7115028	7119938
chr18	7131866	7134382
chr18	7155811	7163941
chr18	7170179	7175109
chr18	7332903	7336213
chr18	7605587	7606475
chr18	7607768	7608810
chr18	7641844	7642702
chr18	7808966	7810265
chr18	9360904	9364635
chr18	9526292	9536453
chr18	9595356	9595496
chr18	9758505	9758690
chr18	9770747	9774306
chr18	9876537	9879352
chr18	9926222	9927043
chr18	12730067	12731700
chr18	14236185	14237073
chr18	21291036	21292323
chr18	21320448	21320887
chr18	22193192	22194512
chr18	24213280	24213507
chr18	26097078	26098028
chr18	27920724	27922783
chr18	30986807	30988784
chr18	31161510	31163562
chr18	31419106	31420161
chr18	31454094	31454385
chr18	33560610	33560774
chr18	34928271	34930298
chr18	34976832	34979610
chr18	35848095	35849522
chr18	35861361	35862540
[truncated: 2,773 more rows]

## Sheet: EC2
Chromosome	Start	Stop
chr1	851440	852428
chr1	971577	972016
chr1	975798	976476
chr1	1067278	1070937
chr1	1073530	1074279
chr1	1250634	1251412
chr1	1271023	1271651
chr1	1368640	1369317
chr1	1402290	1402655
chr1	1415251	1415969
chr1	1568101	1568538
chr1	1580129	1580329
chr1	1740988	1741345
chr1	1746018	1746335
chr1	1762593	1765250
chr1	1781777	1783659
chr1	1851965	1854218
chr1	1855950	1857200
chr1	1858496	1862377
chr1	1869327	1869579
chr1	1872748	1873752
chr1	1875718	1876127
chr1	1880829	1881253
chr1	1882545	1885549
chr1	1894124	1895126
chr1	1996159	1996502
chr1	2001586	2001928
chr1	2047133	2047659
chr1	2204552	2205592
chr1	2343370	2344410
chr1	2545030	2547350
chr1	2586210	2586649
chr1	3547166	3548257
chr1	3649533	3649979
chr1	3747007	3747281
chr1	3896127	3897131
chr1	5992056	5992416
chr1	6009617	6009793
chr1	6352150	6352604
chr1	6354184	6354913
chr1	6357534	6360718
chr1	6406384	6407291
chr1	6409545	6411486
chr1	6438534	6439782
chr1	6517510	6517650
chr1	6580061	6581374
chr1	6770462	6771408
chr1	7912692	7913515
chr1	7973075	7973483
chr1	7980432	7983402
chr1	7986685	7993664
chr1	8104947	8105249
chr1	8126805	8128921
chr1	8168979	8169770
chr1	8181682	8183004
chr1	8215850	8217632
chr1	8223665	8225383
chr1	8257704	8259408
chr1	8363920	8364555
chr1	8367312	8368260
chr1	8391202	8393347
chr1	8396281	8397923
chr1	8574918	8576191
chr1	8792469	8792714
chr1	8823201	8823554
chr1	8825943	8826475
chr1	8890436	8890576
chr1	8911142	8912088
chr1	9084271	9085060
chr1	9279421	9280924
chr1	9299412	9301219
chr1	9388646	9389843
chr1	9428584	9429468
chr1	9444441	9444744
chr1	9564823	9566610
chr1	9593108	9593427
chr1	9623746	9624607
chr1	9625818	9627048
chr1	9681741	9682226
chr1	9719092	9719608
chr1	9766129	9767223
chr1	9788407	9789030
chr1	9804704	9804976
chr1	9951181	9951367
chr1	9958100	9959355
chr1	10042699	10042973
chr1	10055678	10056344
chr1	10058356	10060078
chr1	10377681	10379536
chr1	10456704	10456934
chr1	10458974	10459857
chr1	10471112	10473044
chr1	10599297	10599937
chr1	11014487	11014853
chr1	11654544	11655184
chr1	11676197	11676752
chr1	11680707	11681564
chr1	11787119	11787898
chr1	11814353	11815524
chr1	11875297	11876433
chr1	11969375	11970812
chr1	11984434	11984985
chr1	12006957	12007696
chr1	12131955	12133235
chr1	12218426	12218951
chr1	12386073	12386243
chr1	12550079	12550295
chr1	13756287	13761198
chr1	13798273	13799631
chr1	13801636	13801995
chr1	14913578	14914082
chr1	15222271	15222791
chr1	15415869	15416149
chr1	15734315	15735461
chr1	15788010	15788890
chr1	15878608	15880547
chr1	16162350	16163783
chr1	16167766	16167985
chr1	16188229	16189773
chr1	16303084	16303270
chr1	16324411	16324752
chr1	16370362	16372182
chr1	16378725	16380190
chr1	17137091	17138058
chr1	17226772	17227810
chr1	17229338	17229586
chr1	17236851	17237425
chr1	17348294	17348971
chr1	17487667	17490464
chr1	17577438	17578018
chr1	17582734	17583151
chr1	17586632	17589304
chr1	18415039	18416886
chr1	18887194	18888052
chr1	18943413	18943949
chr1	18945029	18947715
chr1	18954767	18957139
chr1	18964962	18966464
chr1	18997970	18998366
chr1	19032055	19032444
chr1	19043653	19043957
chr1	19050874	19054306
chr1	19080629	19081543
chr1	19369418	19370511
chr1	19395243	19396577
chr1	19397964	19399111
chr1	19400563	19402036
chr1	19424957	19425199
chr1	19469115	19470806
chr1	19471915	19472654
chr1	19654082	19654327
chr1	19850491	19850631
chr1	20485440	20486653
chr1	20496099	20496792
chr1	20507481	20508412
chr1	20589092	20589408
chr1	20616283	20616646
chr1	20632103	20634550
chr1	20698374	20699549
chr1	20717890	20718451
chr1	20732525	20733861
chr1	20940371	20941104
chr1	21022052	21023149
chr1	21024315	21025268
chr1	21058412	21058693
chr1	21064458	21064605
chr1	21088234	21088374
chr1	21090994	21091877
chr1	21317268	21319195
chr1	21329617	21329993
chr1	21607159	21607755
chr1	21638457	21639120
chr1	21730183	21730921
chr1	21741491	21741939
chr1	21804013	21805029
chr1	21809041	21810101
chr1	22029916	22031736
chr1	22039564	22040613
chr1	22048920	22049827
chr1	22141946	22143821
chr1	22287694	22289911
chr1	22291660	22292607
chr1	22326591	22327236
chr1	22388606	22389471
chr1	22406696	22407935
chr1	22826573	22827442
chr1	22996999	22998268
chr1	23003884	23004445
chr1	23018918	23023013
chr1	23038633	23039918
chr1	23103377	23103682
chr1	23216941	23217229
chr1	23379673	23380909
chr1	23411770	23412847
chr1	23627479	23628178
chr1	23634879	23635554
chr1	23637353	23637493
chr1	23651460	23651711
chr1	23759153	23759523
chr1	23770760	23771375
chr1	23868058	23868797
chr1	23948781	23949180
chr1	24022215	24023128
chr1	24117708	24118709
chr1	24129103	24129726
chr1	24202190	24202386
chr1	24274330	24275053
chr1	24310934	24312858
chr1	24391903	24392199
chr1	24463767	24466293
chr1	24649175	24649849
chr1	24673178	24673383
chr1	24681578	24684202
chr1	24688271	24688954
chr1	24735672	24735929
chr1	24760792	24766077
chr1	24780617	24781029
chr1	24801117	24801740
chr1	24805425	24805565
chr1	24806994	24807373
chr1	24817445	24817691
chr1	24847499	24848752
chr1	24878480	24879404
chr1	24951066	24951860
chr1	24959868	24960073
chr1	25063559	25063869
chr1	25429957	25431612
chr1	25506832	25507335
chr1	25538127	25538911
chr1	25567039	25569370
chr1	25799773	25800943
chr1	25832625	25833190
chr1	25834366	25835299
chr1	25848690	25849000
chr1	25905112	25906066
chr1	25990090	25990435
chr1	26045744	26045952
chr1	26122214	26122528
chr1	26147981	26148906
chr1	26164071	26165032
chr1	26200673	26201786
chr1	26290388	26291240
chr1	26315833	26319707
chr1	26321414	26322391
chr1	26326683	26330321
chr1	26331576	26331716
chr1	26336294	26337620
chr1	26342657	26343012
chr1	26370557	26372385
chr1	26385658	26386122
chr1	26471957	26474949
chr1	26486722	26488231
chr1	26545888	26546197
chr1	26567729	26568654
chr1	26701697	26702415
chr1	26722148	26724336
chr1	26725832	26726783
chr1	26799766	26800529
chr1	26831576	26832286
chr1	26838431	26839676
chr1	26844769	26845227
chr1	26858575	26858926
chr1	26997975	26999370
chr1	27026990	27027748
chr1	27031148	27031661
chr1	27099044	27100910
chr1	27103564	27105024
chr1	27111993	27112156
chr1	27234073	27235562
chr1	27247033	27247869
chr1	27392661	27392979
chr1	27422019	27422738
chr1	27438743	27439227
chr1	27455215	27456517
chr1	27459806	27461406
chr1	27463658	27463902
chr1	27466040	27470392
chr1	27476852	27478182
chr1	27482349	27482559
chr1	27507754	27508653
chr1	27517899	27518285
chr1	27522652	27530502
chr1	27555395	27562091
chr1	27563654	27565420
chr1	27658707	27659927
chr1	27717727	27718178
chr1	27719280	27720538
chr1	27822301	27824478
chr1	27858996	27859491
chr1	27933441	27934657
chr1	27943251	27944004
chr1	27966599	27968766
chr1	27974094	27974454
chr1	28059383	28060203
chr1	28148322	28148761
chr1	28157426	28157940
chr1	28197064	28197510
chr1	28241872	28244650
chr1	28266901	28267400
chr1	28292697	28292984
chr1	28375457	28376238
chr1	28391917	28392098
chr1	28418198	28418753
chr1	28449554	28450685
chr1	28471307	28471867
chr1	28500632	28501631
chr1	28572790	28574438
chr1	28577247	28577592
chr1	28589583	28590619
chr1	28598138	28599987
chr1	28679875	28680926
chr1	28744396	28751683
chr1	28754715	28755147
chr1	28760062	28762478
chr1	28781116	28783810
chr1	28785397	28785556
chr1	28886881	28887998
chr1	28914108	28914805
chr1	29145664	29146698
chr1	29155552	29158705
chr1	29175294	29175972
chr1	29186094	29186795
chr1	29189116	29192175
chr1	30778785	30779617
chr1	30782602	30782772
chr1	30803030	30803996
chr1	31005512	31005707
chr1	31007522	31008981
chr1	31032702	31035360
chr1	31047147	31049183
chr1	31071168	31071641
chr1	31102129	31103557
chr1	31145545	31146116
chr1	31327206	31327816
chr1	31342216	31343669
chr1	31372986	31374095
chr1	31394587	31395097
chr1	31421740	31422741
chr1	31453689	31454176
chr1	31548812	31550053
chr1	31589051	31589462
chr1	31633074	31635353
chr1	31685655	31687155
chr1	31700815	31701591
chr1	31748113	31748253
chr1	31815590	31815937
chr1	31922727	31924134
chr1	31925289	31926988
chr1	32004175	32004804
chr1	32018055	32018972
chr1	32062299	32064257
chr1	32065524	32066492
chr1	32115674	32116639
chr1	32120824	32122429
chr1	32200385	32200531
chr1	32405780	32406100
chr1	32438056	32439091
chr1	32447508	32449214
chr1	32499644	32501423
chr1	32508596	32508915
chr1	32520779	32520995
chr1	32612010	32612602
chr1	32702674	32703175
chr1	32712387	32712714
chr1	32715595	32717036
chr1	32724991	32725729
chr1	32745643	32746378
chr1	32780412	32781592
chr1	32933683	32937199
chr1	32984884	32985400
chr1	33006097	33006546
chr1	33149586	33150272
chr1	33181914	33182484
chr1	33188652	33189325
chr1	34069966	34070146
chr1	35265170	35265568
chr1	35440172	35440549
chr1	35468506	35470277
chr1	35474929	35476540
chr1	35569808	35571101
chr1	35623973	35625377
chr1	35637476	35637647
chr1	35707992	35708226
chr1	35717542	35719403
chr1	35869352	35871676
chr1	35911129	35912418
chr1	35946910	35947934
chr1	36073475	36074002
chr1	36135163	36136062
chr1	36166125	36166366
chr1	36178593	36179410
chr1	36272607	36273160
chr1	36275717	36276676
chr1	36280479	36280619
chr1	36310773	36311187
chr1	36368806	36369087
chr1	36373502	36374953
chr1	36377030	36378087
chr1	36420585	36421631
chr1	36446572	36446832
chr1	36479646	36480444
chr1	37207528	37208277
chr1	37214074	37215017
chr1	37556554	37556759
chr1	37925461	37925857
chr1	37949324	37951041
chr1	38843041	38844934
chr1	38854120	38854457
chr1	38867554	38868664
chr1	38997091	38997672
chr1	39060333	39061000
chr1	39176851	39179229
chr1	39183236	39186480
chr1	39201210	39202229
chr1	39241210	39241949
chr1	39244163	39244323
chr1	39255192	39256489
chr1	39282226	39282653
chr1	39344566	39344819
chr1	39346160	39347197
chr1	39574500	39577213
chr1	39606782	39606944
chr1	39738947	39739398
chr1	39802701	39803744
chr1	39969760	39970829
chr1	40058582	40059931
chr1	40096933	40097201
chr1	40107279	40108652
chr1	40250873	40251403
chr1	40373260	40374898
chr1	40449794	40451204
chr1	40477001	40477664
chr1	40508422	40509555
chr1	40531130	40532077
chr1	40704551	40707316
chr1	40735815	40737280
chr1	40750138	40750570
chr1	40787518	40787880
chr1	40802223	40802683
chr1	40905632	40907719
chr1	40931822	40932935
chr1	40985508	40985655
chr1	41344396	41344572
chr1	41423820	41424566
chr1	41433007	41433240
chr1	41482209	41483224
chr1	41495820	41496726
chr1	41503561	41504398
chr1	41890879	41891138
chr1	42165006	42165323
chr1	42269970	42270286
chr1	42820752	42821345
chr1	42823474	42824693
chr1	42963466	42964732
chr1	42966967	42967496
chr1	42978177	42978383
chr1	43038013	43039314
chr1	43049172	43049706
chr1	43058833	43059057
chr1	43069659	43073703
chr1	43083995	43084218
chr1	43152592	43153380
chr1	43170294	43172519
chr1	43227259	43227807
chr1	43231894	43232943
chr1	43371935	43373961
chr1	43465638	43466072
chr1	43554423	43554852
chr1	43643888	43644621
chr1	43707140	43707973
chr1	43821878	43822385
chr1	43885190	43885820
chr1	44015140	44015429
chr1	44359357	44360172
chr1	44713183	44713739
chr1	44726787	44727336
chr1	44785896	44786610
chr1	44793228	44794125
chr1	44985900	44987637
chr1	45301530	45301717
chr1	45334343	45337190
chr1	45410215	45411933
chr1	45496582	45496795
chr1	45557635	45557816
chr1	45575456	45576357
chr1	45611769	45612067
chr1	45882210	45882373
chr1	45891795	45892325
chr1	46053192	46054154
chr1	46114342	46114980
chr1	46164647	46164989
chr1	46168479	46169232
chr1	46216397	46219678
chr1	46221666	46223524
chr1	46243111	46243286
chr1	46246832	46248461
chr1	46347650	46348142
chr1	46767935	46769726
chr1	46805090	46808104
chr1	47253649	47254441
chr1	47317617	47318926
chr1	47363706	47363889
chr1	47402981	47403403
chr1	47408695	47409943
chr1	47434428	47434783
chr1	49257410	49257592
chr1	50873627	50874081
chr1	50968370	50968510
chr1	51247300	51247741
chr1	51592361	51593256
chr1	51607273	51608211
chr1	51610384	51611146
chr1	51626657	51630154
chr1	51660871	51661585
chr1	51671861	51672107
chr1	51677113	51677708
chr1	51850356	51851296
chr1	52042807	52043366
chr1	52095804	52096037
chr1	52141754	52142721
chr1	52368102	52368977
chr1	52556555	52557716
chr1	52701136	52701311
chr1	52739982	52740834
chr1	52842882	52843473
chr1	52918069	52918997
chr1	52927374	52928191
chr1	53367977	53368899
chr1	53517821	53520131
chr1	53799614	53799972
chr1	53811491	53811983
chr1	53896266	53896490
chr1	53902299	53903156
chr1	53906994	53908677
chr1	54250085	54250367
chr1	54355038	54355488
chr1	54471252	54473148
chr1	54474556	54474854
chr1	54763876	54765004
chr1	54877491	54877690
chr1	55179124	55179613
chr1	55212730	55217010
chr1	55225139	55225653
chr1	55420268	55421415
chr1	55428146	55429691
chr1	56031911	56032264
chr1	56079978	56080118
chr1	56456690	56456830
chr1	56493868	56495634
chr1	56506504	56507591
chr1	56508887	56509267
chr1	56521161	56522304
chr1	56547531	56548273
chr1	56595084	56595682
chr1	56600404	56600595
chr1	56662847	56663363
chr1	56688146	56689260
chr1	57591755	57592816
chr1	57599565	57599705
chr1	58310877	58311491
chr1	58619995	58620912
chr1	58783513	58784696
chr1	59139331	59140187
chr1	59141687	59143939
chr1	59426996	59427769
chr1	59669734	59671788
chr1	60568974	60569181
chr1	61616265	61616903
chr1	61709206	61709415
chr1	61719220	61720003
chr1	62186653	62188791
chr1	62209606	62210676
chr1	62223691	62224318
chr1	62278680	62281536
chr1	62283495	62283747
chr1	62312598	62312779
chr1	62321883	62322252
chr1	62406771	62407383
chr1	62424366	62426664
chr1	62687163	62689009
chr1	63032838	63033318
chr1	63628115	63629225
chr1	63773693	63774768
chr1	63831170	63831547
chr1	64343858	64344634
chr1	65163476	65164271
chr1	65169863	65171183
chr1	65174061	65174570
chr1	65254045	65256907
chr1	65434706	65435677
chr1	65527194	65528490
chr1	65554514	65554654
chr1	65621652	65622301
chr1	67061062	67061352
chr1	67148589	67149177
chr1	67162878	67163830
chr1	67376089	67378059
chr1	67514246	67514423
chr1	67548773	67549837
chr1	67551740	67552780
chr1	67589417	67590356
chr1	67699318	67701587
chr1	67738700	67739820
chr1	67759770	67760410
chr1	68320349	68320780
chr1	68322575	68324397
chr1	68881413	68881853
chr1	69055051	69055233
chr1	69474749	69475850
chr1	70846679	70847037
chr1	72019998	72020555
chr1	75091747	75092661
chr1	75706991	75707390
chr1	75887142	75887947
chr1	77687291	77688389
chr1	77761637	77762146
chr1	77866066	77867525
chr1	80053962	80054512
chr1	80258242	80258452
chr1	80509771	80510572
chr1	80547262	80549044
chr1	81192796	81193645
chr1	81549865	81551590
chr1	81634207	81636147
chr1	81662699	81663778
chr1	81678539	81683217
chr1	81688475	81691804
chr1	81781161	81781358
chr1	81879931	81880811
chr1	81894714	81895166
chr1	83055283	83055854
chr1	83627589	83628546
chr1	84077556	84078344
chr1	84102995	84103473
chr1	84606484	84606757
chr1	84620597	84621027
chr1	84882985	84884699
chr1	84945423	84945933
chr1	85230669	85230863
chr1	85243784	85245177
chr1	85314433	85314732
chr1	85465324	85465631
chr1	85569436	85572635
chr1	86792955	86793160
chr1	87015030	87015654
chr1	87057979	87058207
chr1	87093330	87094083
chr1	87344616	87345843
chr1	88193137	88193942
chr1	88763218	88764647
chr1	88782406	88784105
chr1	88877718	88879108
chr1	89017966	89018996
chr1	89020085	89020225
chr1	89049523	89050977
chr1	89839214	89839718
chr1	89971393	89975535
chr1	89980478	89982010
chr1	91530164	91530506
chr1	91596799	91597110
chr1	91749905	91750820
chr1	91768917	91769456
chr1	91846240	91846381
chr1	91864168	91865053
chr1	91866163	91868422
chr1	91870665	91875436
chr1	91878889	91879515
chr1	91882826	91886649
chr1	91893932	91894888
chr1	91927568	91929792
chr1	91954699	91955650
chr1	92404456	92405270
chr1	92714629	92716293
chr1	92747744	92748493
chr1	92752820	92753461
chr1	92913952	92916101
chr1	92923811	92924959
chr1	92933750	92933974
chr1	92951314	92951883
chr1	92956721	92958756
chr1	93471475	93472570
chr1	93496534	93496674
chr1	93614289	93619781
chr1	93712389	93713463
chr1	93716765	93718132
chr1	94129237	94131631
chr1	94247185	94248022
chr1	94322614	94323179
chr1	94333603	94337409
chr1	94462887	94463758
chr1	94511690	94513094
chr1	94615277	94617985
chr1	94735496	94735735
chr1	94746858	94747455
chr1	94783594	94784540
chr1	94920385	94920923
chr1	94953755	94955037
chr1	95726362	95726796
chr1	95742404	95743240
chr1	98358675	98359869
chr1	99573213	99574571
chr1	99682383	99682894
chr1	99758597	99759582
chr1	100047208	100051019
chr1	100246909	100247181
chr1	100977685	100978030
chr1	100982008	100983528
chr1	101098619	101099756
chr1	101254432	101256773
chr1	102825751	102826513
chr1	104462686	104464112
chr1	107642008	107649246
chr1	107673231	107673783
chr1	107676170	107678443
chr1	107965564	107965709
chr1	108016092	108016853
chr1	108083491	108083897
chr1	108085272	108085537
chr1	108208802	108209559
chr1	108216519	108217939
chr1	108501718	108504186
chr1	108569094	108569965
chr1	108827953	108828637
chr1	108920263	108920403
chr1	109036890	109037738
chr1	109066212	109067919
chr1	109070220	109070915
chr1	109084187	109085303
chr1	109167449	109167621
chr1	109220553	109221060
chr1	109249627	109249854
chr1	109355756	109356192
chr1	109382963	109384555
chr1	109563092	109565103
chr1	109655868	109656477
chr1	109724903	109726288
chr1	109739257	109740613
chr1	109747989	109748513
chr1	109788958	109792780
chr1	109806985	109807255
chr1	109930783	109931611
chr1	110328126	110328738
chr1	110330342	110331069
chr1	111149930	111151478
chr1	111161065	111164530
chr1	111206505	111206811
chr1	111208361	111209937
chr1	111228422	111228864
chr1	111359589	111361607
chr1	111422832	111423522
chr1	111507686	111508616
chr1	111592341	111593066
chr1	111777916	111779247
chr1	112794417	112795065
chr1	112880095	112883522
chr1	112902188	112908769
chr1	112935420	112938471
chr1	112973917	112974560
chr1	112977103	112978098
chr1	113199459	113202784
chr1	113217529	113218360
chr1	113293611	113293818
chr1	113311672	113312525
chr1	113785775	113786825
chr1	113978828	113979882
chr1	114468646	114469390
chr1	114545270	114546393
chr1	114550103	114551834
chr1	114669872	114670355
chr1	115036624	115037824
chr1	115112440	115112897
chr1	115177883	115181525
chr1	115289612	115290702
chr1	115426451	115427728
chr1	115496817	115497765
chr1	115641567	115643045
chr1	115668793	115669603
chr1	115828506	115829977
chr1	116109774	116110210
chr1	116111398	116112078
chr1	116138983	116139146
chr1	116152274	116152457
chr1	116474004	116475492
chr1	116622125	116623122
chr1	116626918	116627505
chr1	116635508	116637160
chr1	116687080	116688413
chr1	116694129	116695035
chr1	116696075	116697361
chr1	117097400	117098989
chr1	117202200	117202340
chr1	117376173	117376639
chr1	117570738	117572072
chr1	117605370	117605723
chr1	118076548	118078671
chr1	118147440	118148665
chr1	119475780	119476306
chr1	119599064	119599959
chr1	119603604	119606546
chr1	143728960	143729758
chr1	143756292	143756497
chr1	143804169	143804400
chr1	144971634	144971864
chr1	145214705	145216196
chr1	145801828	145802470
chr1	145845708	145845951
chr1	145849518	145850577
chr1	145877702	145878711
chr1	145891583	145892457
chr1	145917924	145919515
chr1	145988165	145992549
chr1	145996404	145997122
chr1	145999384	146000458
chr1	146015242	146015752
chr1	147515836	147517618
chr1	147540677	147541757
chr1	147567647	147569131
chr1	147750359	147751306
chr1	147890092	147890582
chr1	148257841	148259055
chr1	148280355	148280561
chr1	148286268	148286864
chr1	148297587	148297775
chr1	148388473	148388843
chr1	148423822	148425297
chr1	148458460	148459595
chr1	149176716	149176856
chr1	149607956	149608705
chr1	149810863	149813406
chr1	149847969	149850239
chr1	150006852	150008001
chr1	150293585	150295127
chr1	150592364	150592540
chr1	150614940	150616248
chr1	150618194	150619151
chr1	150696260	150697622
chr1	150885570	150886190
chr1	150962178	150962382
chr1	150976903	150977186
chr1	150979921	150983114
chr1	151047280	151049531
chr1	151125909	151126157
chr1	151187921	151190944
chr1	151248345	151248494
chr1	151289647	151290588
chr1	151416273	151417051
chr1	151443841	151444251
chr1	151477091	151477304
chr1	151536436	151537669
chr1	151590906	151591450
chr1	151601744	151601884
chr1	151739779	151740853
chr1	151790035	151791652
chr1	151836427	151837388
chr1	151905163	151906727
chr1	151922787	151926939
chr1	151976143	151981254
chr1	152051210	152051479
chr1	152167257	152167777
chr1	152188896	152189419
chr1	153575473	153576134
chr1	153578455	153579929
chr1	153906802	153907294
chr1	153908870	153909682
chr1	153945819	153946613
chr1	153985597	153987937
chr1	154000927	154002268
chr1	154232036	154233777
chr1	154334590	154335160
chr1	154812864	154814200
chr1	154979522	154980932
chr1	155006562	155009870
chr1	155045767	155047515
chr1	155105469	155106460
chr1	155237838	155238236
chr1	155241109	155241765
chr1	155250565	155250758
chr1	155252288	155252428
chr1	155253706	155256047
chr1	155257599	155257855
chr1	155329781	155331902
chr1	155511241	155512105
chr1	155527622	155527990
chr1	155546010	155546734
chr1	155626224	155626730
chr1	155635900	155636852
chr1	155728415	155729026
chr1	155767960	155769409
chr1	156003592	156003750
chr1	156007073	156007661
chr1	156081549	156083736
chr1	156181761	156184345
chr1	156233806	156233968
chr1	156276938	156277958
chr1	156291008	156292033
chr1	156395140	156402239
chr1	156408315	156408588
chr1	156447763	156448977
chr1	156471597	156472615
chr1	156676733	156677262
chr1	156693611	156694563
chr1	156705967	156706494
chr1	156772878	156773128
chr1	156914142	156914498
chr1	156920274	156920418
chr1	156968094	156969666
chr1	157081145	157081285
chr1	157102476	157103433
chr1	157132329	157133403
chr1	157539540	157541043
chr1	159010030	159010314
chr1	159848862	159849439
chr1	159944916	159946713
chr1	160031586	160032210
chr1	160400261	160400841
chr1	160636506	160638404
chr1	160726108	160727017
chr1	160813261	160813408
chr1	160994602	160995242
chr1	161040466	161040620
chr1	161066894	161067133
chr1	161072212	161075256
chr1	161104509	161105325
chr1	161330219	161331182
chr1	161539687	161540138
chr1	161730775	161730915
chr1	161733452	161734181
chr1	162152063	162153021
chr1	162191396	162191966
chr1	162350345	162350515
chr1	162412624	162413221
chr1	162545435	162545602
chr1	162548220	162549917
chr1	162680807	162681006
chr1	162690813	162691644
chr1	162696230	162696846
chr1	162912900	162914113
chr1	164647186	164648767
chr1	164658950	164661291
chr1	164682694	164684609
chr1	165084998	165086678
chr1	165168668	165169667
chr1	165598427	165598631
chr1	165640644	165640887
chr1	165816584	165817309
chr1	165882031	165883102
chr1	166469694	166472557
chr1	166603660	166606442
chr1	166609860	166611091
chr1	166653357	166654011
chr1	166668219	166671690
chr1	166843364	166843634
chr1	166910679	166911020
chr1	167059031	167059601
chr1	167066902	167067263
chr1	167147026	167147586
chr1	167226013	167226365
chr1	167267533	167268518
chr1	167442477	167442663
chr1	167553054	167554329
chr1	167744948	167745267
chr1	167748246	167749316
chr1	167771722	167772793
chr1	167793928	167794292
chr1	167853296	167855418
chr1	167878407	167881380
chr1	167898793	167899196
chr1	167901321	167901716
chr1	167904181	167905038
chr1	167926863	167928767
chr1	167984974	167985561
chr1	168170536	168171232
chr1	168181949	168182265
chr1	168348179	168348737
chr1	168396795	168397454
chr1	168465981	168468459
chr1	168469464	168471228
chr1	169105885	169110866
chr1	169497173	169498408
chr1	171396452	171399143
chr1	171402929	171403341
chr1	171479737	171480366
chr1	172466815	172467512
chr1	172470030	172470705
chr1	172496156	172497959
chr1	172548565	172550045
chr1	172670867	172672362
chr1	172674844	172675388
chr1	172680716	172680940
chr1	172682101	172683355
chr1	172717575	172718025
chr1	172719892	172720647
chr1	172893509	172893702
chr1	172917702	172918466
chr1	172993252	172993612
chr1	173258039	173259223
chr1	173274985	173275600
chr1	173419469	173420415
chr1	173636955	173639443
chr1	173642027	173642443
chr1	173817884	173819601
chr1	173861076	173861229
chr1	173894092	173894439
chr1	174080125	174081267
chr1	174152819	174153539
chr1	174194068	174195189
chr1	174614455	174615645
chr1	174626459	174626816
chr1	174849299	174849587
chr1	174874485	174875001
chr1	174943159	174943320
chr1	174971715	174972285
chr1	175023196	175023785
chr1	175177781	175179170
chr1	175192304	175193409
chr1	175220895	175222549
chr1	175278671	175280151
chr1	175306194	175306932
chr1	175825599	175826090
chr1	175992558	175993494
chr1	177915552	177915734
chr1	178119492	178120173
chr1	178151855	178152026
chr1	178172908	178173434
chr1	178208125	178209305
chr1	178294023	178295868
chr1	178299196	178300280
chr1	178311043	178312157
chr1	178388884	178389030
chr1	178498688	178499558
chr1	178502416	178502651
chr1	178506523	178507258
chr1	178529851	178530884
chr1	178532266	178532682
chr1	179087236	179088190
chr1	179090240	179090770
chr1	179209005	179210169
chr1	179218251	179218392
chr1	179678281	179678541
chr1	179866654	179867467
chr1	180516126	180516806
chr1	180644972	180645670
chr1	181044505	181045100
chr1	181094470	181094922
chr1	181139497	181139809
chr1	181181789	181182159
chr1	181469321	181470350
chr1	182085212	182085616
chr1	182107551	182107882
chr1	182290024	182290294
chr1	182309547	182310035
chr1	182575083	182576639
chr1	182642605	182645073
chr1	182782087	182782364
chr1	182789858	182790030
chr1	182927232	182927916
chr1	183015826	183016385
chr1	183034967	183035122
chr1	183037392	183038003
chr1	183076993	183080096
chr1	183083986	183085243
chr1	183125419	183128802
chr1	183148939	183149220
chr1	183228028	183229060
chr1	183234286	183235764
chr1	183286863	183288064
chr1	183310418	183311596
chr1	183338745	183340538
chr1	183374722	183375470
chr1	183439692	183440280
chr1	183882016	183882424
chr1	183996212	183996478
chr1	184056852	184057309
chr1	184213193	184213377
chr1	184392647	184393767
chr1	184440861	184441262
chr1	184460272	184461489
chr1	184545011	184546195
chr1	184547914	184548799
chr1	184566860	184568155
chr1	184589781	184590897
chr1	184759416	184760042
chr1	185382710	185384939
chr1	185399139	185401473
chr1	186240892	186241598
chr1	186347731	186350090
chr1	187072549	187073186
chr1	188757875	188758108
chr1	188768950	188769970
chr1	188903913	188904085
chr1	192992160	192994744
chr1	193111381	193111705
chr1	193132376	193133554
chr1	193167879	193168806
chr1	193395585	193396503
chr1	195609488	195609905
chr1	195706224	195706440
chr1	195847911	195848968
chr1	196360798	196360999
chr1	196378181	196378389
chr1	197146020	197146983
chr1	197173583	197174823
chr1	198937056	198937337
chr1	198939737	198939877
chr1	199759130	199759507
chr1	199808922	199809093
chr1	200353162	200353387
chr1	200364108	200364597
chr1	200374195	200377397
chr1	200382318	200382904
chr1	200487676	200488693
chr1	200626954	200628245
chr1	200687672	200688052
chr1	200743350	200744771
chr1	200746965	200747715
chr1	200755858	200758116
chr1	200759802	200760411
chr1	200886843	200888515
chr1	200915945	200918776
chr1	200945044	200945396
chr1	201496288	201496613
chr1	201500954	201501441
chr1	201566578	201567493
chr1	201902336	201905102
chr1	201912823	201913738
chr1	202030014	202030301
chr1	202037795	202038050
chr1	202039761	202040806
chr1	202050604	202051090
chr1	202062827	202064643
chr1	202069818	202070789
chr1	202079872	202082486
chr1	202086092	202086232
chr1	202134994	202135746
chr1	202222182	202223075
chr1	202482992	202484013
chr1	202531810	202532757
chr1	202585107	202586745
chr1	202825259	202826331
chr1	202844184	202845636
chr1	202852119	202852768
chr1	202953044	202953362
chr1	203026164	203026304
chr1	203153575	203154436
chr1	203267487	203267652
chr1	203290280	203290911
chr1	203327270	203328135
chr1	203487333	203488136
chr1	203505259	203505471
chr1	203543032	203544254
chr1	203555124	203556708
chr1	203558707	203559226
chr1	203580860	203581055
chr1	203583052	203585677
chr1	203636480	203636620
chr1	203672275	203675887
chr1	203677877	203680219
chr1	203690515	203691147
chr1	203798813	203799858
chr1	203888221	203890140
chr1	203925743	203926982
chr1	203929070	203930677
chr1	203933986	203934779
chr1	203937846	203938530
chr1	203943050	203945974
chr1	203951337	203952038
chr1	204018043	204019108
chr1	204056782	204057720
chr1	204069525	204070271
chr1	204108529	204120191
chr1	204151054	204152486
chr1	204196064	204196827
chr1	204213765	204214591
chr1	204258731	204259230
chr1	204275621	204277124
chr1	204290684	204298386
chr1	204348379	204352007
chr1	204360001	204361579
chr1	204422166	204423673
chr1	204431049	204432631
chr1	204454981	204455210
chr1	204456704	204457486
chr1	204479052	204482253
chr1	204503678	204504552
chr1	204532780	204533768
chr1	204555471	204555820
chr1	204559724	204560698
chr1	204562075	204563496
chr1	204573007	204573183
chr1	204623645	204624409
chr1	205258774	205259304
chr1	205273077	205274535
chr1	205280184	205281088
chr1	205309091	205309381
chr1	205329146	205329446
chr1	205515504	205516054
chr1	205543684	205543961
chr1	205769632	205770191
chr1	206059485	206059925
chr1	206314583	206315253
chr1	206325831	206326892
chr1	206358131	206358588
chr1	206685035	206686210
chr1	206775999	206780270
chr1	206905005	206905982
chr1	206961237	206962249
chr1	207762731	207763471
chr1	207826534	207827365
chr1	207868811	207869134
chr1	208024256	208025785
chr1	208047336	208049589
chr1	208052045	208052489
chr1	208107351	208110713
chr1	208117283	208121203
chr1	208132130	208132637
chr1	208154176	208155777
chr1	209354816	209358416
chr1	209397503	209400406
chr1	209414486	209417059
chr1	209811225	209811560
chr1	209839435	209840811
chr1	209895007	209896651
chr1	210292396	210293414
chr1	210597339	210599054
chr1	210751600	210752752
chr1	210791098	210792852
chr1	211249261	211250749
chr1	211514590	211514793
chr1	211524507	211525429
chr1	211527363	211528908
chr1	211535191	211535991
chr1	211548770	211549653
chr1	211551171	211552660
chr1	211576108	211580216
chr1	211584214	211585031
chr1	211638692	211639494
chr1	212148005	212154482
chr1	212183843	212184792
chr1	212220065	212220205
chr1	212260823	212261784
chr1	212288253	212288960
chr1	212464294	212464956
chr1	212571607	212572051
chr1	212665460	212665667
chr1	212831302	212831863
chr1	212916419	212916842
chr1	213376949	213377471
chr1	214284023	214284252
chr1	214316006	214316959
chr1	214427829	214429400
chr1	214458230	214460880
chr1	214463479	214467322
chr1	214471269	214471484
chr1	216694424	216694678
chr1	216966640	216966785
chr1	219480275	219480882
chr1	219516725	219518613
chr1	219583065	219583554
chr1	219585756	219586566
chr1	220374683	220375203
chr1	221947339	221948740
chr1	221957619	221959133
chr1	223118675	223120284
chr1	223730108	223731710
chr1	223752631	223753431
chr1	223769291	223769705
chr1	223771181	223773044
chr1	223825880	223827348
chr1	223884156	223885439
chr1	224148829	224150047
chr1	224194701	224196236
chr1	224198234	224199005
chr1	224256924	224257191
chr1	224260312	224260654
chr1	224306116	224306660
chr1	224430774	224430989
chr1	224542636	224543440
chr1	224638928	224639410
chr1	225224731	225224908
chr1	225228498	225229507
chr1	225425050	225429056
chr1	225611410	225613961
chr1	225617686	225619682
chr1	225645888	225647421
chr1	225713075	225714111
chr1	225719919	225721406
chr1	225754106	225755813
chr1	225800909	225801049
chr1	225810152	225810427
chr1	226083328	226083796
chr1	226121442	226121871
chr1	226214763	226215251
chr1	226602440	226603013
chr1	226672551	226672722
chr1	226944990	226945180
chr1	226988292	226988707
chr1	227281499	227281752
chr1	227298890	227299244
chr1	227335476	227335684
chr1	227416362	227416779
chr1	227440955	227441193
chr1	227542208	227543037
chr1	227759366	227759866
chr1	227763246	227765483
chr1	227917302	227917462
chr1	227935105	227935521
chr1	227936692	227937840
chr1	227994345	227995191
chr1	228130858	228131724
chr1	228448173	228449061
chr1	228663723	228664453
chr1	228676567	228677180
chr1	228682748	228683069
chr1	228801649	228802844
chr1	228842057	228842614
chr1	228958056	228958495
chr1	229024468	229025215
chr1	229164967	229165477
chr1	229172432	229173501
chr1	229217457	229218235
chr1	229223422	229223587
chr1	229224643	229227503
chr1	229238148	229239303
chr1	229268421	229269378
chr1	229447567	229448400
chr1	229757106	229759138
chr1	230066497	230067754
chr1	230084401	230085033
chr1	230104300	230107540
chr1	230118270	230118470
chr1	230133927	230134861
chr1	230850944	230851769
chr1	230863410	230864204
chr1	230978098	230979817
chr1	231358309	231358463
chr1	231408126	231408419
chr1	231443143	231443717
chr1	231508390	231509232
chr1	231603633	231604039
chr1	231626790	231627448
chr1	232459154	232460147
chr1	232528721	232531601
chr1	232593864	232594430
chr1	233294828	233295617
chr1	233327814	233328122
chr1	233367376	233368377
chr1	233455062	233455453
chr1	233472408	233473718
chr1	233543573	233544056
chr1	233609997	233610502
chr1	234508207	234509805
chr1	234851478	234852568
chr1	234862509	234863139
chr1	234975198	234975651
chr1	235018188	235018558
chr1	235060420	235061336
chr1	235067814	235068269
chr1	235192769	235192909
chr1	235239500	235239804
chr1	235675003	235675416
chr1	235999432	236000766
chr1	236108278	236109224
chr1	236117683	236118815
chr1	236130742	236132811
chr1	236281757	236282363
chr1	236489859	236490293
chr1	236526914	236527128
chr1	236530094	236530617
chr1	236543826	236544062
chr1	236849190	236849510
chr1	238647844	238648334
chr1	238664070	238664384
chr1	239629508	239630857
chr1	239642730	239643954
chr1	239814048	239814929
chr1	240765158	240766896
chr1	241162012	241162578
chr1	241202357	241202856
chr1	241518797	241520213
chr1	241801491	241801772
chr1	241818531	241818837
chr1	242004442	242006559
chr1	242199878	242200683
chr1	242787330	242788925
chr1	242890494	242890867
chr1	243101441	243101665
chr1	243440347	243441093
chr1	243490778	243493086
chr1	243591230	243592492
chr1	243657630	243659372
chr1	243680438	243681849
chr1	243717149	243720213
chr1	243819235	243820785
chr1	243850833	243851303
chr1	243944774	243945244
chr1	244022126	244022327
chr1	244273718	244274174
chr1	244313299	244314001
chr1	244361069	244363526
chr1	244473049	244473448
chr1	244731305	244731461
chr1	244840589	244841635
chr1	244861108	244865500
chr1	244899547	244900241
chr1	245655037	245655560
chr1	246434663	246436140
chr1	246448167	246449464
chr1	246507071	246507598
chr1	246748678	246749284
chr1	247007117	247008578
chr1	247204259	247205052
chr1	247476060	247477067
chr1	247739927	247740118
chr1	248815883	248816594
chr1	248842113	248842732
chr10	397772	398272
chr10	406978	407118
chr10	510868	512315
chr10	572371	573253
chr10	681342	681653
chr10	712541	713114
chr10	789233	789410
chr10	930165	932280
chr10	984471	984785
chr10	1110410	1111429
chr10	3048421	3048762
chr10	3061738	3062442
chr10	3082670	3084230
chr10	3131278	3134146
chr10	3135623	3136231
chr10	3180243	3180414
chr10	3399108	3400265
chr10	3404167	3404874
chr10	3525412	3526729
chr10	3619804	3621150
chr10	3654060	3655797
chr10	3664890	3665068
chr10	3691898	3692993
chr10	3766894	3768079
chr10	3963399	3963907
chr10	4062636	4063339
chr10	4343956	4344542
chr10	4691529	4692162
chr10	4732883	4734093
chr10	4736011	4736655
chr10	5412612	5413362
chr10	5442373	5443310
chr10	5483210	5483823
chr10	5544382	5544539
chr10	5563603	5563752
chr10	5595852	5596578
chr10	5618377	5619201
chr10	5715296	5715906
chr10	5736800	5737511
chr10	5793400	5794687
chr10	5846633	5846773
chr10	6203062	6203242
chr10	6218884	6219552
chr10	6239164	6239755
chr10	7837703	7838776
chr10	7861570	7861730
chr10	7865818	7866812
chr10	7872305	7872668
chr10	7887030	7888044
chr10	7907228	7909528
chr10	8037399	8038493
chr10	8122565	8123800
chr10	8346922	8347062
chr10	8399312	8401898
chr10	8425907	8427718
chr10	8543655	8545157
chr10	8810781	8811822
chr10	9183440	9183943
chr10	9808951	9809697
chr10	11546972	11547267
chr10	11574703	11575839
chr10	11626046	11626649
chr10	11793608	11795045
chr10	11879717	11881838
chr10	12221906	12222546
chr10	12234658	12235493
chr10	12264523	12264788
chr10	12321541	12322087
chr10	13018006	13018763
chr10	13143034	13145131
chr10	13316151	13316415
chr10	13528592	13529284
chr10	13538256	13538907
chr10	13660446	13660710
chr10	13870712	13871629
chr10	14407283	14408089
chr10	14415981	14416381
chr10	14591886	14593032
chr10	14990729	14992364
chr10	15168442	15168584
chr10	16562856	16563501
chr10	16685265	16686905
chr10	16996291	16996600
chr10	17030009	17030174
chr10	17348544	17349164
chr10	17648793	17649261
chr10	17650439	17651459
chr10	17655238	17656836
chr10	17683992	17684467
chr10	17835667	17837837
chr10	18601704	18601989
chr10	20295861	20296763
chr10	20330593	20331501
chr10	21195002	21195863
chr10	21314198	21316328
chr10	21372907	21373534
chr10	21396004	21397641
chr10	21403497	21403708
chr10	21421736	21421950
chr10	21451904	21452500
chr10	21540145	21540465
chr10	21545651	21545877
chr10	21547364	21551145
chr10	21561158	21561571
chr10	21620769	21621489
chr10	21662899	21663164
chr10	21757171	21757560
chr10	22229298	22229821
chr10	22597839	22598434
chr10	22623626	22626882
chr10	22653445	22655393
chr10	22658171	22663319
chr10	22667990	22669691
chr10	22683336	22684238
chr10	22710569	22710709
chr10	22825705	22826234
chr10	22877251	22877863
chr10	24431935	24433547
chr10	24463548	24466843
chr10	24644357	24644817
chr10	24706513	24707993
chr10	24736957	24737165
chr10	24762174	24763002
chr10	24811553	24812564
chr10	24821566	24822762
chr10	24824527	24825458
chr10	24873094	24873822
chr10	24915797	24915979
chr10	24952860	24953645
chr10	25253218	25253532
chr10	25493458	25493844
chr10	25714144	25714468
chr10	25720848	25724499
chr10	26247953	26249135
chr10	26391891	26392041
chr10	26430636	26433624
chr10	26475495	26475920
chr10	27237759	27238250
chr10	27742445	27742771
chr10	28322223	28323622
chr10	28335019	28335454
chr10	28336961	28337101
chr10	28338162	28340992
chr10	28356486	28360018
chr10	28368169	28368734
chr10	28370255	28371489
chr10	28380723	28380988
chr10	28669038	28669329
chr10	28892566	28893624
chr10	28995252	28995586
chr10	29022483	29022963
chr10	29025777	29026668
chr10	29102482	29102693
chr10	29132440	29135614
chr10	29140831	29141289
chr10	29142476	29143792
chr10	29163575	29163849
chr10	29236668	29238432
chr10	29243218	29244473
chr10	29314993	29315367
chr10	29553645	29557773
chr10	29618179	29619078
chr10	29621430	29622747
chr10	29624540	29624680
chr10	29660755	29661782
chr10	29694608	29695349
chr10	29699367	29701311
chr10	29739164	29739962
chr10	29765568	29765872
chr10	29783523	29785651
chr10	29875929	29876153
chr10	30000705	30001397
chr10	30098297	30098461
chr10	30170417	30172258
chr10	30229851	30230726
chr10	30331221	30331389
chr10	30359904	30360378
chr10	30427715	30428985
chr10	30462831	30464180
chr10	31759768	31760548
chr10	31887819	31888826
chr10	31897402	31898023
chr10	31941167	31941307
chr10	31958313	31959723
chr10	32230175	32230890
chr10	32263063	32263472
chr10	32881548	32881799
chr10	32924261	32924734
chr10	32929946	32930659
chr10	32938761	32939981
chr10	32943496	32944682
chr10	32950601	32951226
chr10	32953707	32953894
chr10	32971856	32972085
chr10	33159909	33160055
chr10	33291800	33292059
chr10	33332530	33332747
chr10	33334185	33335229
chr10	33498090	33499003
chr10	33506852	33507033
chr10	33509081	33510257
chr10	34122001	34122298
chr10	34305553	34305776
chr10	34718518	34720555
chr10	34728229	34729281
chr10	34965551	34966333
chr10	34969004	34969685
chr10	34986169	34986396
chr10	34993834	34995307
chr10	35006281	35006493
chr10	35105491	35105843
chr10	35126208	35129258
chr10	35312800	35313527
chr10	35390916	35391781
chr10	35420936	35422432
chr10	37853216	37853681
chr10	38004239	38004426
chr10	38007801	38008507
chr10	38094379	38095307
chr10	38355922	38356916
chr10	39042026	39043959
chr10	42552094	42553131
chr10	42753474	42754909
chr10	42767867	42768728
chr10	43203386	43203526
chr10	43348337	43350892
chr10	43355225	43358348
chr10	43413269	43414322
chr10	43460852	43461215
chr10	43574177	43574414
chr10	45726967	45727487
chr10	46053007	46054687
chr10	46079826	46080196
chr10	46314427	46316151
chr10	46544028	46544548
chr10	46584291	46584485
chr10	47360017	47361131
chr10	47441959	47442932
chr10	47458557	47459078
chr10	47461100	47463446
chr10	48454186	48454332
chr10	48465719	48467070
chr10	48494161	48497483
chr10	49360118	49361387
chr10	49550157	49552809
chr10	49554802	49554942
chr10	49568949	49569199
chr10	49734085	49735352
chr10	49762000	49762197
chr10	49912332	49913090
chr10	49941376	49942904
chr10	50358486	50358758
chr10	50374940	50375653
chr10	50392540	50394796
chr10	50406377	50407781
chr10	50470572	50470800
chr10	50586476	50586622
chr10	51162045	51165109
chr10	51580799	51581639
chr10	51691520	51691767
chr10	52019669	52020158
chr10	52171283	52172245
chr10	52249331	52249890
chr10	52786343	52786788
chr10	52883939	52884641
chr10	52965960	52966293
chr10	53395903	53396394
chr10	54868198	54869112
chr10	54870345	54871476
chr10	55899900	55900040
chr10	58278281	58278653
chr10	58286241	58286541
chr10	58299159	58299497
chr10	58755611	58756152
chr10	59173193	59174281
chr10	59205870	59207637
chr10	59854691	59855822
chr10	59871792	59872273
chr10	59882002	59882742
chr10	60175193	60175817
chr10	60218950	60220617
chr10	60692559	60694776
chr10	61937060	61937448
chr10	62001269	62001409
chr10	62027660	62029130
chr10	62080635	62084875
chr10	62087622	62088814
chr10	62177580	62179682
chr10	62233959	62234581
chr10	62243417	62245798
chr10	62264517	62266194
chr10	62268232	62269224
chr10	62336266	62336409
chr10	62816502	62816664
chr10	63430359	63430954
chr10	63437783	63439165
chr10	63456402	63457420
chr10	63634001	63634794
chr10	64359508	64361122
chr10	67277975	67280926
chr10	67763809	67764989
chr10	68328224	68328624
chr10	68334944	68335630
chr10	68517088	68518727
chr10	68525295	68531273
chr10	68542841	68543093
chr10	68608873	68609013
chr10	68620377	68621212
chr10	68628252	68628751
chr10	68713687	68714634
chr10	69222514	69222787
chr10	69285120	69285260
chr10	69321984	69322124
chr10	69323693	69324101
chr10	69325184	69326649
chr10	69327933	69328333
chr10	69408487	69412737
chr10	69449697	69455351
chr10	69457434	69463026
chr10	69506973	69507395
chr10	69630308	69630652
chr10	70364326	70364478
chr10	70375211	70375364
chr10	70387425	70387653
chr10	70404198	70406121
chr10	70815941	70816547
chr10	70974172	70974880
chr10	71319312	71320244
chr10	71333088	71334002
chr10	71345476	71345957
chr10	71348927	71350187
chr10	71434358	71434498
chr10	71621339	71623493
chr10	71642442	71642836
chr10	71696681	71696821
chr10	71711167	71711692
chr10	71862436	71863627
chr10	71867986	71868664
chr10	72265738	72266107
chr10	72267839	72268846
chr10	72297278	72299258
chr10	72305565	72305705
chr10	72625706	72626642
chr10	72676359	72677255
chr10	72772309	72772494
chr10	72839550	72840333
chr10	73041089	73041805
chr10	73117735	73118948
chr10	73255033	73255530
chr10	73286532	73287312
chr10	73332200	73332638
chr10	73406199	73408094
chr10	73516810	73518268
chr10	73530832	73531273
chr10	73600998	73601974
chr10	73641461	73642054
chr10	73648581	73649028
chr10	73913840	73915771
chr10	74003457	74003650
chr10	74021069	74021524
chr10	74048002	74048944
chr10	74052513	74052777
chr10	74185257	74186327
chr10	74196023	74197620
chr10	74223452	74224223
chr10	74237798	74238384
chr10	74253448	74256363
chr10	74469549	74470309
chr10	74476798	74478347
chr10	74585695	74585863
chr10	74640226	74641521
chr10	74642708	74643685
chr10	75100336	75100623
chr10	75142015	75142297
chr10	75215070	75216104
chr10	75228552	75229741
chr10	75409220	75409605
chr10	75430660	75432904
chr10	77187331	77187598
chr10	77188658	77189480
chr10	77194481	77197923
chr10	77207345	77208334
chr10	77390364	77391005
chr10	77564804	77565021
chr10	77659647	77660165
chr10	77723290	77723570
chr10	77826183	77826852
chr10	77873069	77876600
chr10	77918771	77920145
chr10	77936358	77937663
chr10	77974737	77975291
chr10	78972511	78974554
chr10	79067055	79067413
chr10	79102143	79102573
chr10	79151636	79152733
chr10	79208244	79208612
chr10	79211312	79211914
chr10	79273999	79274635
chr10	79445391	79445576
chr10	79955927	79957487
chr10	80144083	80144669
chr10	80158185	80159945
chr10	80191825	80192036
chr10	80196106	80196660
chr10	80259672	80259863
chr10	80442933	80443758
chr10	80480946	80481696
chr10	80855894	80856555
chr10	83487300	83488026
chr10	83691700	83693166
chr10	84279818	84280449
chr10	84281516	84281763
chr10	84293052	84294118
chr10	84314096	84314359
chr10	84315631	84316272
chr10	84340719	84341303
chr10	84351485	84352365
chr10	84360773	84361574
chr10	84375184	84375586
chr10	84467923	84469675
chr10	84535517	84535829
chr10	84537005	84537435
chr10	84539885	84540605
chr10	84623376	84623777
chr10	85279927	85280872
chr10	86506739	86509487
chr10	86535730	86535982
chr10	86863605	86865833
chr10	86958921	86960943
chr10	87081331	87082035
chr10	87113844	87114037
chr10	87203756	87205354
chr10	87394271	87394800
chr10	87504652	87505168
chr10	87550445	87550655
chr10	87961274	87961414
chr10	88032869	88033009
chr10	88040976	88043987
chr10	90301667	90302261
chr10	90871701	90872508
chr10	91803464	91804123
chr10	92493033	92493378
chr10	93288134	93288934
chr10	93334034	93336966
chr10	93376350	93377401
chr10	93386474	93387126
chr10	93398057	93398587
chr10	93403896	93404053
chr10	93430414	93432623
chr10	93578539	93579127
chr10	93812417	93812832
chr10	94284041	94284193
chr10	94330137	94330385
chr10	94408913	94409645
chr10	94583531	94584372
chr10	94641755	94641895
chr10	95183310	95184024
chr10	95229340	95231771
chr10	95294743	95295335
chr10	95331196	95332942
chr10	95467567	95467832
chr10	95617957	95618645
chr10	95891258	95892752
chr10	96580022	96581343
chr10	96606225	96606695
chr10	96632843	96633538
chr10	96800134	96800290
chr10	96840736	96841430
chr10	96975859	96976385
chr10	96978693	96979736
chr10	97406803	97409545
chr10	97412609	97413519
chr10	97414736	97415299
chr10	97453777	97454277
chr10	97463949	97464405
chr10	97466666	97469693
chr10	97566570	97566951
chr10	97633162	97633776
chr10	97701648	97701973
chr10	98267996	98270087
chr10	99391919	99392528
chr10	99918202	99918505
chr10	99929142	99932458
chr10	100005965	100006388
chr10	100044066	100044349
chr10	100111510	100112128
chr10	100266455	100268100
chr10	100363976	100365856
chr10	100380111	100383143
chr10	100433440	100433827
chr10	100887186	100888255
chr10	100969671	100969811
chr10	101111382	101112138
chr10	101260728	101261395
chr10	101354100	101355286
chr10	101559764	101560069
chr10	101570105	101570597
chr10	102119046	102123763
chr10	102127531	102128633
chr10	102132373	102134644
chr10	102135887	102136320
chr10	102157088	102157230
chr10	102169729	102170024
chr10	102270752	102271374
chr10	102385054	102385556
chr10	102399063	102399538
chr10	102401215	102402736
chr10	102467522	102468305
chr10	102523552	102524172
chr10	102571927	102572135
chr10	102628471	102630365
chr10	102661861	102663166
chr10	102711204	102712056
chr10	102717272	102720836
chr10	102755462	102755621
chr10	102758583	102758903
chr10	102782672	102783084
chr10	102800172	102803958
chr10	102805070	102806306
chr10	102837909	102839038
chr10	102941806	102942043
chr10	102944496	102946754
chr10	103120576	103127085
chr10	103130669	103132176
chr10	103153766	103155124
chr10	103171435	103171822
chr10	103200098	103200290
chr10	103214364	103216959
chr10	103254721	103255038
chr10	103349612	103351948
chr10	103471699	103471899
chr10	103513055	103513273
chr10	103555418	103556822
chr10	103557828	103559408
chr10	103605511	103605651
chr10	103685515	103686153
chr10	103693374	103693600
chr10	103720385	103721572
chr10	103739325	103739827
chr10	103745112	103746829
chr10	103772165	103773177
chr10	103824063	103824752
chr10	103871869	103874217
chr10	103908304	103909175
chr10	104231888	104232721
chr10	104314113	104315240
chr10	106493548	106493695
chr10	109081797	109082546
chr10	110356092	110356937
chr10	110368972	110369274
chr10	110483674	110484325
chr10	110507420	110508838
chr10	110511685	110512711
chr10	111297001	111298016
chr10	112170933	112171429
chr10	112231973	112233396
chr10	112280623	112281183
chr10	112295636	112296934
chr10	112307202	112309738
chr10	112490184	112492170
chr10	112688669	112689965
chr10	112826314	112826629
chr10	113011164	113013396
chr10	113015948	113020473
chr10	113047978	113049070
chr10	113065696	113065862
chr10	113133033	113133786
chr10	113167434	113171895
chr10	113175518	113176838
chr10	113201656	113203148
chr10	113229869	113230686
chr10	113666263	113666548
chr10	113956619	113959311
chr10	113987596	113988430
chr10	114228155	114228645
chr10	114245042	114247032
chr10	114306566	114307213
chr10	114320606	114321031
chr10	114345981	114346721
chr10	114367498	114368334
chr10	114403382	114404842
chr10	114408815	114409636
chr10	114412789	114413128
chr10	114654622	114655378
[truncated: 36,552 more rows]

## Sheet: EC3
Chromosome	Start	Stop
chr12	106247689	106247829
chr3	86990243	86991701
chr3	194685952	194686340
chr5	142014499	142015195
chr7	100258024	100258324
chr1	1124806	1133200
chr1	3458239	3462037
chr1	3471112	3472611
chr1	8448493	8450945
chr1	8455700	8458956
chr1	11926027	11931067
chr1	19785344	19788248
chr1	20206563	20214071
chr1	21450150	21454563
chr1	24792616	24795742
chr1	25667731	25671605
chr1	32240801	32242478
chr1	32536072	32537611
chr1	36341616	36343465
chr1	38008837	38009994
chr1	39838849	39841866
chr1	39899457	39902284
chr1	52507979	52510230
chr1	53253602	53260293
chr1	55245050	55247789
chr1	77513106	77516422
chr1	77539066	77541414
chr1	77888049	77890087
chr1	84246190	84248431
chr1	85611398	85618286
chr1	87134046	87142422
chr1	87247935	87251572
chr1	89565594	89568850
chr1	93778445	93781705
chr1	108810307	108817312
chr1	109161546	109163064
chr1	115595490	115596207
chr1	116648097	116652493
chr1	117780756	117784564
chr1	147105088	147107532
chr1	147109938	147118181
chr1	154614387	154617397
chr1	155159390	155168581
chr1	161790965	161792866
chr1	165894317	165900662
chr1	173521102	173522807
chr1	179545358	179552366
chr1	179804829	179809458
chr1	180092811	180098695
chr1	183240669	183245591
chr1	183630118	183635942
chr1	200934465	200936520
chr1	201709515	201715440
chr1	201749692	201765075
chr1	216458331	216465178
chr1	218487459	218491353
chr1	218492728	218500181
chr1	220690336	220696301
chr1	230057189	230059035
chr1	231019567	231023524
chr1	233080497	233082368
chr1	234451406	234453808
chr1	234522645	234524041
chr1	235011584	235013533
chr1	245790254	245792062
chr10	598141	599541
chr10	7605333	7608717
chr10	8222784	8225710
chr10	13885784	13895938
chr10	13956607	13958225
chr10	14701275	14703883
chr10	14819110	14823949
chr10	22340204	22341474
chr10	22426146	22429014
chr10	26513939	26519634
chr10	33113027	33116354
chr10	47164009	47168393
chr10	52116507	52121994
chr10	59243245	59244544
chr10	61906657	61908029
chr10	63664737	63668468
chr10	72026993	72029001
chr10	87132745	87135656
chr10	101402822	101404465
chr10	101903837	101909848
chr10	112382879	112388526
chr10	112668762	112681404
chr10	112722950	112734276
chr10	112746108	112756906
chr10	113469208	113482751
chr10	124568289	124570010
chr11	2254924	2274693
chr11	2739630	2756119
chr11	2824985	2828250
chr11	3904177	3906293
chr11	7513128	7514502
chr11	7662733	7674642
chr11	9330932	9333744
chr11	9919127	9923416
chr11	10348034	10353225
chr11	12428204	12435778
chr11	12442632	12446744
chr11	12493625	12500292
chr11	12539144	12546193
chr11	12623941	12633121
chr11	19507818	19509131
chr11	27330997	27333235
chr11	33000318	33007828
chr11	60949642	60953769
chr11	74552523	74554145
chr11	76571911	76579946
chr11	77283329	77288678
chr11	77547892	77551301
chr11	79233923	79238260
chr11	96033092	96039348
chr11	96049157	96056604
chr11	96185355	96189691
chr11	100634614	100636408
chr11	104966614	104969908
chr11	107719040	107721547
chr11	122701644	122711372
chr11	122730985	122738415
chr12	1656045	1663157
chr12	22036446	22040318
chr12	22041338	22048600
chr12	31005814	31009596
chr12	31385688	31387324
chr12	39060998	39066374
chr12	46769481	46772003
chr12	47079390	47083280
chr12	49255303	49267784
chr12	50184181	50194759
chr12	53862625	53863227
chr12	54430610	54433389
chr12	58310293	58315664
chr12	67037688	67041051
chr12	68969535	68972101
chr12	71276408	71278720
chr12	71299524	71302051
chr12	91885640	91888217
chr12	95177221	95181712
chr12	96415476	96424664
chr12	103557632	103562292
chr12	104136209	104144351
chr12	104175935	104185217
chr12	104365531	104372062
chr13	24144604	24149719
chr13	28563262	28570929
chr13	29992301	29993566
chr13	30869789	30870516
chr13	37655723	37657947
chr13	40777159	40800041
chr13	42991135	42993351
chr13	44893144	44896609
chr13	46166784	46173798
chr13	48779936	48787150
chr13	51576459	51579069
chr13	51637425	51639456
chr13	51713041	51715720
chr13	51725784	51731531
chr13	73165801	73170056
chr13	76884506	76891177
chr13	77417551	77419332
chr13	97024376	97029602
chr13	97198248	97203629
chr13	102706732	102713818
chr13	106318952	106320395
chr13	110333395	110342387
chr13	110408076	110421850
chr14	22288782	22292493
chr14	32742807	32746369
chr14	34240974	34245348
chr14	49916542	49920543
chr14	52834652	52835971
chr14	61596297	61599585
chr14	69046725	69052677
chr14	69085117	69097103
chr14	74400636	74402141
chr14	75607186	75613283
chr14	77541904	77550696
chr14	80207987	80216664
chr14	89629468	89631967
chr14	95467641	95471667
chr14	95523249	95528661
chr14	95529751	95536531
chr15	25597054	25597802
chr15	34038104	34049571
chr15	34053540	34061960
chr15	48469191	48471563
chr15	55220068	55223177
chr15	58874551	58881281
chr15	59438203	59438631
chr15	59965436	59968078
chr15	62495305	62499455
chr15	63517881	63524731
chr15	63559609	63561645
chr15	63600379	63601630
chr15	65824369	65834190
chr15	67144354	67150947
chr15	67173696	67178550
chr15	70180629	70182626
chr15	70427324	70431359
chr15	71294337	71296530
chr15	73926032	73928071
chr15	75988178	75995390
chr15	78022107	78026094
chr15	80694749	80696251
chr15	81336928	81342725
chr15	81783187	81786371
chr15	83304162	83306597
chr15	89457822	89459650
chr15	95195799	95197579
chr16	25131168	25135606
chr16	28166712	28168478
chr16	46883203	46886542
chr16	55659966	55666347
chr16	66604091	66610053
chr16	66611588	66622476
chr16	84563287	84572751
chr17	1980965	1982838
chr17	2954442	2958606
chr17	13328231	13330493
chr17	17969537	17972380
chr17	18910133	18911566
chr17	18943254	18944580
chr17	18978090	18984459
chr17	19010364	19012486
chr17	28910913	28912883
chr17	29792845	29795618
chr17	30223816	30228550
chr17	30919907	30922775
chr17	34974429	34975686
chr17	39699681	39706860
chr17	39787146	39789182
chr17	42512210	42514197
chr17	46005522	46014899
chr17	47204643	47206199
chr17	49499608	49500849
chr17	49686149	49692745
chr17	49703897	49705333
chr17	56913843	56916308
chr17	57984666	57985626
chr17	58048108	58050623
chr17	58055755	58057332
chr17	59287144	59299575
chr17	59425072	59426888
chr17	59505105	59507281
chr17	61293923	61297113
chr17	62916238	62917876
chr17	64440922	64444718
chr17	65467080	65469823
chr17	68325624	68329558
chr17	68439738	68458460
chr17	73585589	73588385
chr17	73643176	73646288
chr17	76250857	76253813
chr17	76258182	76267629
chr17	76666573	76669064
chr17	76871851	76873428
chr17	78341466	78347675
chr17	78822203	78824253
chr17	81953747	81962079
chr17	81986815	81992928
chr18	2518283	2519468
chr18	5410050	5411219
chr18	9037970	9039074
chr18	11856897	11860301
chr18	21374817	21376539
chr18	36424330	36431584
chr18	41074760	41076482
chr18	61951073	61953362
chr18	63769398	63777450
chr18	67515195	67518611
chr18	67599516	67605845
chr19	661090	680968
chr19	2996285	2998739
chr19	3052761	3062899
chr19	4231663	4237134
chr19	11017154	11023094
chr19	15097677	15100155
chr19	15104422	15112546
chr19	23310211	23316050
chr19	43042390	43045728
chr19	45467315	45469774
chr19	45900593	45907454
chr2	1685249	1695209
chr2	1735417	1745017
chr2	10056665	10063848
chr2	15898321	15918382
chr2	24490012	24498055
chr2	24557457	24561338
chr2	24671792	24677911
chr2	28618073	28622298
chr2	37097106	37100423
chr2	41424402	41425392
chr2	43071632	43077848
chr2	46063168	46069153
chr2	46133745	46139137
chr2	46141866	46151575
chr2	46174163	46177646
chr2	46193564	46199760
chr2	46224367	46225938
chr2	47654620	47657950
chr2	48268664	48271116
chr2	48305683	48309013
chr2	53505571	53509054
chr2	63861132	63866973
chr2	65395669	65397838
chr2	68355244	68357161
chr2	69762177	69768315
chr2	72675817	72679574
chr2	74071274	74094483
chr2	96185989	96189226
chr2	98535479	98539917
chr2	98663287	98668642
chr2	105455092	105456279
chr2	127524434	127533159
chr2	128260249	128261308
chr2	128300352	128303820
chr2	136327070	136328633
chr2	148508072	148509842
chr2	151520276	151523209
chr2	151926911	151932377
chr2	152541341	152546950
chr2	159134313	159136772
chr2	159185533	159187867
chr2	171481526	171483047
chr2	172835870	172840833
chr2	178132234	178135538
chr2	179262710	179280316
chr2	183997198	184001366
chr2	204077793	204079237
chr2	206217086	206219131
chr2	210421591	210423054
chr2	215104253	215108356
chr2	215325821	215330863
chr2	215417036	215423536
chr2	215869503	215871118
chr2	218170007	218171058
chr2	219568712	219572737
chr2	231036775	231039917
chr2	236607476	236609555
chr2	238895693	238900855
chr20	4996998	5001901
chr20	17800914	17808406
chr20	49612497	49615555
chr20	49625291	49632878
chr20	62632657	62649367
chr20	62955198	62957167
chr20	62971182	62971536
chr21	15055206	15066260
chr21	15192404	15202956
chr21	15206256	15211831
chr21	15252969	15257458
chr21	15270107	15282830
chr21	15288762	15293950
chr21	26738310	26739925
chr21	30222433	30224717
chr21	31333448	31339426
chr21	31786130	31805603
chr21	34218765	34223223
chr21	34305242	34309504
chr21	34333961	34339315
chr22	20878229	20881970
chr22	22396690	22398249
chr22	25689657	25694835
chr22	32733819	32738696
chr22	35648089	35649373
chr22	38467614	38468459
chr22	39457464	39458905
chr22	41264442	41268035
chr22	41974155	41978332
chr22	42021224	42023323
chr22	45200485	45202549
chr3	10803385	10806176
chr3	11733609	11735570
chr3	16605178	16608710
chr3	30768891	30770948
chr3	32833256	32838711
chr3	39275412	39279070
chr3	41985224	41989862
chr3	45552795	45555584
chr3	46389266	46396050
chr3	52271035	52279253
chr3	58101325	58109018
chr3	64143250	64144327
chr3	72444989	72452564
chr3	97234914	97237500
chr3	105597852	105599475
chr3	111032145	111034206
chr3	112364502	112369956
chr3	112389115	112397492
chr3	119293659	119297394
chr3	119578330	119580381
chr3	120166881	120170928
chr3	121561429	121563301
chr3	122743371	122746001
chr3	122854541	122860896
chr3	128170038	128181532
chr3	128252897	128258178
chr3	153043248	153046891
chr3	156656922	156661727
chr3	161025713	161027514
chr3	172250536	172266479
chr3	173395109	173396423
chr3	174407929	174409969
chr3	174438686	174441818
chr3	186944642	186949657
chr3	190523135	190531842
chr3	190558574	190567686
chr3	190580331	190587748
chr3	190588962	190598675
chr3	193881413	193882852
chr3	194723108	194728138
chr4	7954988	7967081
chr4	8579441	8584812
chr4	10605700	10612437
chr4	15911782	15914288
chr4	35190076	35190917
chr4	37976052	37979024
chr4	48861632	48864196
chr4	77196827	77199970
chr4	78627172	78631471
chr4	78648052	78652498
chr4	80071784	80074367
chr4	83107710	83116404
chr4	83657086	83659216
chr4	88791979	88793732
chr4	99784844	99787564
chr4	120922083	120923554
chr4	121723280	121725780
chr4	140161826	140165904
chr4	140236553	140239664
chr4	142377547	142385744
chr4	143389564	143394285
chr4	146388059	146390916
chr4	151225863	151229605
chr4	152062700	152064689
chr4	152959505	152965493
chr4	152977827	152984999
chr4	152995402	153000532
chr4	168318108	168318802
chr4	168336899	168338248
chr4	168480013	168481368
chr4	168736911	168742039
chr4	168847753	168861296
chr4	174559128	174561903
chr4	177568886	177570723
chr4	183822300	183824462
chr5	386066	387992
chr5	412994	416373
chr5	9347315	9349149
chr5	17156923	17158555
chr5	17290293	17293110
chr5	34714263	34722083
chr5	34816834	34824229
chr5	35337050	35346110
chr5	52787669	52792316
chr5	56304896	56309286
chr5	58041628	58044313
chr5	58187113	58192016
chr5	58352660	58355845
chr5	62384519	62386651
chr5	69146635	69152294
chr5	88836051	88837926
chr5	100864263	100866116
chr5	103343796	103348623
chr5	103449940	103453044
chr5	107576213	107577802
chr5	119059842	119062082
chr5	121791818	121794732
chr5	121858936	121868636
chr5	124976667	124980036
chr5	126515233	126517191
chr5	131251870	131259313
chr5	137921670	137924730
chr5	149278283	149284830
chr5	149322778	149326176
chr5	150566781	150569671
chr5	151589439	151594445
chr5	151644693	151649442
chr5	157266198	157271456
chr5	157557206	157559837
chr5	157607580	157614685
chr5	157959233	157965643
chr5	172429076	172438832
chr5	173805535	173807114
chr5	177543265	177547933
chr5	180303216	180303704
chr5	180330497	180332473
chr6	620462	622936
chr6	2501273	2505837
chr6	2853636	2854648
chr6	2957970	2962565
chr6	3205702	3209795
chr6	10399281	10421596
chr6	11007571	11010519
chr6	20840440	20841432
chr6	32836906	32838804
chr6	32851711	32854076
chr6	37135975	37148550
chr6	38075060	38082028
chr6	44199540	44208600
chr6	44237867	44238884
chr6	52408363	52412873
chr6	53142953	53150138
chr6	53293224	53296341
chr6	53722915	53735725
chr6	56377492	56394321
chr6	56455701	56461669
chr6	56478303	56482206
chr6	108966143	108969940
chr6	110687188	110694142
chr6	119959866	119961763
chr6	119977716	119979501
chr6	129901685	129903961
chr6	132083452	132086150
chr6	134287709	134289466
chr6	134539780	134542093
chr6	136402335	136403712
chr6	137169525	137174221
chr6	139980014	139985432
chr6	140434998	140437377
chr6	142274605	142281318
chr6	142296574	142307140
chr6	148210645	148214661
chr6	148237818	148242371
chr6	148243849	148248523
chr6	152270454	152274573
chr6	158923472	158925355
chr6	163341447	163342669
chr6	167858457	167860249
chr6	168692627	168695744
chr7	1054654	1060404
chr7	2706698	2712502
chr7	17037912	17042329
chr7	25846925	25851736
chr7	30162779	30169786
chr7	37728316	37730705
chr7	42155014	42165455
chr7	47494254	47503720
chr7	54985209	54986517
chr7	55185299	55189399
chr7	74717515	74731129
chr7	80086260	80092784
chr7	80721889	80724749
chr7	96978564	96981953
chr7	99361057	99364584
chr7	99365932	99382343
chr7	100563879	100567905
chr7	123816270	123820307
chr7	129464203	129468944
chr7	131239715	131244458
chr7	134153206	134155561
chr7	134676179	134679349
chr7	134931351	134943154
chr7	140634619	140644724
chr7	148513134	148517684
chr7	151600218	151602275
chr7	151681845	151689031
chr7	152637666	152640695
chr7	155774969	155777773
chr8	9132636	9137848
chr8	11812787	11815478
chr8	19420858	19422570
chr8	20128247	20129554
chr8	22648365	22651810
chr8	25183041	25188512
chr8	25241024	25246209
chr8	27360251	27366752
chr8	30110697	30114025
chr8	30117661	30119366
chr8	38625101	38629381
chr8	38703152	38705950
chr8	38833447	38843608
chr8	47674368	47677162
chr8	53350601	53354276
chr8	58283853	58286283
chr8	58296128	58301049
chr8	102742657	102743765
chr8	109574003	109576450
chr8	112454451	112460220
chr8	121163608	121165546
chr8	124477797	124482224
chr8	124626394	124628150
chr8	133569928	133577587
chr8	135440384	135442592
chr8	136535253	136540250
chr8	140491865	140496975
chr8	140716931	140719554
chr8	143038242	143047442
chr9	4932697	4933881
chr9	19183510	19184921
chr9	22008510	22009740
chr9	28924718	28931663
chr9	72690728	72693970
chr9	75996225	76000316
chr9	76040440	76050036
chr9	88457884	88463301
chr9	90007328	90008611
chr9	92506037	92507079
chr9	105286550	105293888
chr9	107172495	107175701
chr9	110006955	110008373
chr9	110026322	110030575
chr9	111637271	111639903
chr9	120410398	120413567
chr9	121438773	121440260
chr9	130071418	130074557
chr9	131089693	131099591
chr9	131273838	131278024
chrX	17290420	17292407
chrX	18484716	18487746
chrX	42754637	42756981
chrX	53088435	53089393
chrX	63425846	63436157
chrX	94511213	94512638
chrX	103585216	103586945
chrX	103676602	103688217
chrX	105699614	105702868
chrX	105742830	105747136
chrX	109758467	109762193
chrX	109839169	109843271
chrX	112731921	112736752
chrX	115580997	115583408
chrX	119757923	119760344
chrX	132171767	132175094
chrX	132226402	132229208
chrX	132487893	132490060
chrX	132608584	132612721
chrX	136250163	136251710
chrX	147846297	147849978
chrX	150965964	150967273
chr1	1182740	1184035
chr1	1247884	1248914
chr1	2127608	2128576
chr1	3463678	3464396
chr1	3466412	3468516
chr1	3476197	3476665
chr1	4836981	4838075
chr1	6155977	6157835
chr1	6752794	6755806
chr1	6758099	6758726
chr1	6809338	6811189
chr1	6835920	6837527
chr1	6850818	6854860
chr1	6868315	6869393
chr1	6893257	6893620
chr1	7387018	7387638
chr1	7404541	7404811
chr1	8509971	8511131
chr1	8589545	8591840
chr1	9071471	9071955
chr1	10530982	10531172
chr1	10867457	10868072
chr1	10881651	10881913
chr1	11207685	11208466
chr1	12082053	12083815
chr1	12096592	12099555
chr1	12405866	12406948
chr1	12448017	12450186
chr1	12451921	12458416
chr1	12461398	12467194
chr1	12488583	12489109
chr1	12495637	12497117
chr1	12585593	12586148
chr1	12595019	12596511
chr1	12734254	12735297
chr1	12756254	12758898
chr1	12762657	12763436
chr1	13705514	13706610
chr1	14019937	14021466
chr1	14880804	14882450
chr1	15633831	15633999
chr1	15659044	15661815
chr1	15923133	15925692
chr1	16463538	16465809
chr1	16503236	16504323
chr1	16537616	16540451
chr1	16588235	16588504
chr1	16604718	16606349
chr1	16867441	16869499
chr1	16979697	16981664
chr1	17015636	17017653
chr1	17040192	17041960
chr1	17043472	17045769
chr1	17199325	17202262
chr1	17204369	17205773
chr1	17466528	17470496
chr1	19370664	19372598
chr1	19376662	19379024
chr1	19759981	19760153
chr1	19765421	19766321
chr1	19767494	19769724
chr1	19773462	19775514
chr1	20180179	20180736
chr1	20183538	20185750
chr1	20201850	20203183
chr1	20237687	20239019
chr1	20603668	20604289
chr1	20868700	20869605
chr1	20894671	20897516
chr1	20947212	20948013
chr1	21461333	21461905
chr1	22486543	22491385
chr1	22645321	22646342
chr1	22861361	22862796
chr1	23358242	23359155
chr1	23420757	23420925
chr1	23466229	23467190
chr1	24968234	24968549
chr1	25310966	25311382
chr1	25319594	25321542
chr1	25354216	25356677
chr1	25369198	25372822
chr1	25640264	25644481
chr1	25906745	25907774
chr1	25912433	25915335
chr1	26388608	26389948
chr1	26548478	26549437
chr1	28287469	28290762
chr1	31409768	31409936
chr1	33175443	33176565
chr1	33327828	33328591
chr1	35972036	35974631
chr1	37958462	37965220
chr1	37968056	37970061
chr1	39949690	39950588
chr1	39954790	39955631
chr1	39995822	39996538
chr1	40000878	40002773
chr1	41158170	41160550
chr1	42147339	42148164
chr1	42179648	42180116
chr1	42398612	42400277
chr1	42423039	42424867
chr1	42432922	42434187
chr1	42523515	42524400
chr1	42592574	42595738
chr1	43510456	43514558
chr1	44857010	44863584
chr1	46288010	46289422
chr1	46447748	46448321
chr1	47211445	47211848
chr1	47215906	47216822
chr1	47715114	47715430
chr1	49331778	49332454
chr1	51955643	51956120
chr1	52194013	52195730
chr1	52238380	52239113
chr1	52426688	52427547
chr1	52454947	52456408
chr1	53123042	53123237
chr1	53193463	53194181
chr1	54108560	54109831
chr1	55932083	55932251
chr1	61139449	61140174
chr1	61445234	61445555
chr1	62047163	62048229
chr1	62057453	62059273
chr1	62115925	62116531
chr1	62354836	62356412
chr1	62384616	62386585
chr1	62697050	62699091
chr1	62707824	62708561
chr1	62744928	62746552
chr1	62762610	62766744
chr1	62768308	62768970
chr1	62795743	62796227
chr1	62821532	62825193
chr1	64062798	64063130
chr1	64163464	64163703
chr1	64171327	64174213
chr1	64187112	64188218
chr1	64219819	64223955
chr1	64910321	64911397
chr1	64915282	64917980
chr1	64933822	64934953
chr1	64950814	64952285
chr1	65002106	65003323
chr1	65066546	65067955
chr1	65494564	65495600
chr1	65995473	65999929
chr1	66267018	66268840
chr1	66270389	66272635
chr1	66371260	66372546
chr1	66572054	66572364
chr1	67529744	67531264
chr1	67769976	67770144
chr1	67787889	67788830
chr1	67888063	67889006
chr1	67947977	67948666
chr1	67987795	67987995
chr1	68041854	68042600
chr1	68890591	68891465
chr1	68906287	68907420
chr1	70985250	70986525
chr1	71014140	71014733
chr1	71036032	71040520
chr1	71045583	71046952
chr1	71696219	71696648
chr1	72283391	72285979
chr1	73519186	73521948
chr1	75418456	75418951
chr1	75422501	75422864
chr1	77322475	77322879
chr1	77511625	77512073
chr1	78105717	78106748
chr1	79131122	79132117
chr1	79193389	79193572
chr1	80417036	80418403
chr1	80846734	80848632
chr1	81186611	81187380
chr1	83057860	83059115
chr1	83060177	83061610
chr1	83086250	83089020
chr1	83098743	83099433
chr1	83764493	83764661
chr1	84267357	84268951
chr1	84365976	84368988
chr1	84370875	84371520
chr1	85142976	85147031
chr1	85495433	85496081
chr1	85609160	85609328
chr1	85683528	85684401
chr1	86429451	86430972
chr1	86744718	86747106
chr1	86748354	86750147
chr1	86761569	86764318
chr1	86767316	86768640
chr1	86773632	86777782
chr1	86884727	86885722
chr1	87077411	87078932
chr1	87132005	87132311
chr1	87153974	87155646
chr1	87157902	87159931
chr1	87199301	87201314
chr1	87210976	87211518
chr1	87219193	87222055
chr1	87265642	87267238
chr1	87278515	87281013
chr1	87284475	87285546
chr1	87290890	87292381
chr1	87293940	87295281
chr1	87399071	87399862
chr1	87403426	87404293
chr1	87427092	87427449
chr1	87439776	87440084
chr1	88433277	88436017
chr1	88455448	88456049
chr1	89021477	89023257
chr1	89064566	89065803
chr1	89112414	89113659
chr1	89129144	89129413
chr1	89197894	89198409
chr1	89278105	89278342
chr1	89362915	89363949
chr1	89458703	89459544
chr1	89460718	89462694
chr1	89465271	89465550
chr1	89472124	89475219
chr1	89509086	89509892
chr1	89516453	89516708
chr1	89556573	89557205
chr1	89581119	89585529
chr1	89588582	89593578
chr1	89633252	89634421
chr1	89649174	89649673
chr1	89753644	89754499
chr1	89757326	89757766
chr1	89762789	89764871
chr1	89770813	89772208
chr1	89779488	89781907
chr1	91558347	91559837
chr1	93736048	93736491
chr1	93738181	93740638
chr1	93753336	93760785
chr1	93762861	93763839
chr1	93766253	93770508
chr1	93775031	93776909
chr1	93801322	93802743
chr1	93811222	93814036
chr1	95095549	95096765
chr1	95257645	95257977
chr1	97042174	97043070
chr1	97258339	97258737
chr1	98593618	98594051
chr1	98826018	98827669
chr1	100837762	100838980
chr1	101532690	101533458
chr1	102252522	102253571
chr1	102344449	102345383
chr1	102879285	102880154
chr1	102896238	102898179
chr1	102932428	102932607
chr1	103109776	103109944
chr1	103332954	103333354
chr1	104195283	104195468
chr1	105771311	105772051
chr1	107061349	107063462
chr1	107578627	107580270
chr1	107593451	107595826
chr1	108800547	108802407
chr1	109442751	109444512
chr1	110172990	110174144
chr1	110186878	110189021
chr1	110513242	110515464
chr1	110777981	110778876
chr1	110986086	110986907
chr1	110990032	110991368
chr1	111006601	111008496
chr1	112451235	112456181
chr1	112460262	112462400
chr1	112463999	112466436
chr1	112487918	112488306
chr1	112840550	112841970
chr1	114587049	114589136
chr1	115236250	115236938
chr1	115506832	115509012
chr1	115912608	115912922
chr1	116330780	116330948
chr1	116333763	116334732
chr1	116654157	116656294
chr1	116765780	116768654
chr1	117334215	117336383
chr1	117339062	117341294
chr1	117496435	117497303
chr1	118191671	118192113
chr1	118264102	118264437
chr1	118482867	118483967
chr1	119033594	119036475
chr1	119116333	119117154
chr1	119829494	119830186
chr1	119936058	119936832
chr1	120127829	120128786
chr1	120159182	120159360
chr1	120462279	120463430
chr1	121160033	121160339
chr1	121227154	121227856
chr1	121229547	121231789
chr1	121234805	121235280
chr1	121414827	121415377
chr1	144426468	144426636
chr1	145307049	145307328
chr1	145577422	145577590
chr1	145700152	145701938
chr1	146174676	146174860
chr1	146986033	146986201
chr1	147819894	147822539
chr1	147849171	147855345
chr1	148345525	148347477
chr1	148575953	148576240
chr1	149445470	149446003
chr1	150026119	150026317
chr1	150041687	150043807
chr1	150409678	150410135
chr1	150881163	150883769
chr1	150891142	150894068
chr1	151811466	151811965
chr1	151859049	151859393
chr1	151867745	151869313
chr1	152089097	152090402
chr1	153363427	153364859
chr1	153688485	153689928
chr1	155042571	155044652
chr1	156549650	156555742
chr1	157234427	157235797
chr1	157239009	157240943
chr1	157246095	157248039
chr1	157311376	157312849
chr1	157359518	157359753
chr1	160090169	160091273
chr1	160171150	160172958
chr1	160499753	160501193
chr1	160502761	160503596
chr1	160883983	160886092
chr1	160887223	160889073
chr1	160950767	160951263
chr1	161077320	161078025
chr1	161267050	161268692
chr1	161273120	161273367
chr1	161274454	161275020
chr1	161489992	161491153
chr1	161494606	161495517
chr1	161499182	161501633
chr1	162537947	162539640
chr1	163338777	163340329
chr1	163341911	163343698
chr1	163346672	163349060
chr1	168084717	168086277
chr1	168202899	168203868
chr1	168228745	168230992
chr1	168235704	168236066
chr1	168599423	168600668
chr1	168718939	168719845
chr1	168771436	168772302
chr1	168773699	168775038
chr1	168783325	168783713
chr1	169925507	169926315
chr1	170219883	170221889
chr1	170444849	170445133
chr1	170585914	170587103
chr1	170985238	170986207
chr1	172382241	172383359
chr1	172407843	172411061
chr1	172414124	172415717
chr1	172459214	172460606
chr1	172638742	172639390
chr1	172646569	172647284
chr1	173040121	173040296
chr1	173056092	173056828
chr1	173485298	173486273
chr1	173488808	173490477
chr1	173491487	173491740
chr1	173529257	173529581
chr1	174220430	174222191
chr1	174224295	174227771
chr1	174659979	174660337
chr1	174974415	174977385
chr1	175095004	175096377
chr1	176431641	176432186
chr1	176434160	176438141
chr1	176439467	176442750
chr1	176444589	176445952
chr1	176467335	176471330
chr1	176479882	176480378
chr1	176558365	176559918
chr1	176772984	176774120
chr1	177526061	177526261
chr1	178262177	178265072
chr1	178683965	178685142
chr1	178941595	178941763
chr1	179071854	179072446
chr1	179075465	179079592
chr1	179617051	179618152
chr1	179761400	179762109
chr1	179817185	179818361
chr1	180065450	180066633
chr1	180073211	180074595
chr1	180131406	180131978
chr1	180136418	180137033
chr1	180144393	180146291
chr1	180525061	180525268
chr1	180889746	180890332
chr1	180897909	180899632
chr1	182003144	182004171
chr1	182064501	182066004
chr1	182092108	182092960
chr1	182170874	182171522
chr1	182716945	182718210
chr1	183222639	183224193
chr1	184443547	184444227
chr1	184827421	184828577
chr1	184877790	184879469
chr1	184881935	184883126
chr1	184929557	184930469
chr1	185551223	185551555
chr1	185631663	185634813
chr1	185644264	185646876
chr1	187920771	187921401
chr1	187943044	187943811
chr1	189524006	189524472
chr1	190168808	190171638
chr1	190306890	190307923
chr1	191839831	191840438
chr1	192096407	192096823
chr1	192147041	192148879
chr1	192402384	192402641
chr1	192701171	192702226
chr1	193260943	193261525
chr1	195327223	195328090
chr1	195709285	195710293
chr1	195768639	195769546
chr1	197222129	197222953
chr1	198186652	198187731
chr1	198253483	198254668
chr1	198655238	198655749
chr1	199267105	199267797
chr1	199271784	199274393
chr1	199449236	199449618
chr1	199855199	199857659
chr1	200161212	200162806
chr1	200287761	200289765
chr1	200706802	200709225
chr1	201335151	201335319
chr1	201793046	201793463
chr1	202364735	202365876
chr1	202416747	202418104
chr1	202742983	202743163
chr1	203039525	203040632
chr1	203099462	203100538
chr1	204932597	204932765
chr1	205792113	205793206
chr1	205816631	205819634
chr1	205832218	205833786
chr1	205836837	205838650
chr1	206239520	206240178
chr1	206248463	206249435
chr1	206252220	206252388
chr1	206429006	206430924
chr1	207114664	207116095
chr1	207184615	207184783
chr1	207259307	207260268
chr1	207797557	207798899
chr1	209616735	209616903
chr1	210269891	210270482
chr1	210800663	210800870
chr1	212166124	212167086
chr1	212178496	212181171
chr1	212188058	212190121
chr1	212310991	212312686
chr1	212666975	212668432
chr1	212671473	212671675
chr1	212783069	212783254
chr1	213415913	213416790
chr1	214707946	214708288
chr1	215594974	215596931
chr1	215636961	215637275
chr1	215844516	215846208
chr1	215922932	215923615
chr1	216531125	216531803
chr1	216534379	216539616
chr1	216540948	216542070
chr1	218314590	218316536
chr1	218345496	218348642
chr1	218349752	218350897
chr1	218353240	218354050
chr1	218356084	218358808
chr1	218368422	218372743
chr1	218374384	218374795
chr1	218392496	218392948
chr1	218431279	218432628
chr1	218443982	218444150
chr1	218479536	218481357
chr1	218513449	218514065
chr1	218515767	218519749
chr1	218524969	218530996
chr1	218536852	218538603
chr1	218743490	218744711
chr1	219358887	219359388
chr1	220326441	220327364
chr1	220451090	220452153
chr1	220528541	220529207
chr1	220593944	220595694
chr1	221559906	221560459
chr1	221582510	221584018
chr1	221891701	221891869
chr1	223462538	223463676
chr1	224498076	224499154
chr1	226147888	226148430
chr1	226316462	226317062
chr1	228981593	228983139
chr1	229563424	229564843
chr1	230045971	230046540
chr1	230048271	230048470
chr1	230055504	230056065
chr1	230122327	230124644
chr1	230139457	230140954
chr1	231045124	231053002
chr1	231065044	231067037
chr1	231078989	231079166
chr1	231521785	231523816
chr1	232543049	232544972
chr1	232549821	232552525
chr1	233143093	233144786
chr1	233170594	233171468
chr1	233313310	233313478
chr1	233315766	233316618
chr1	234468208	234468804
chr1	234470790	234471127
chr1	234531301	234532573
chr1	234820517	234821473
chr1	234833403	234834672
chr1	234962632	234964028
chr1	234970017	234971625
chr1	234980889	234981629
chr1	235075184	235075804
chr1	235532811	235533370
chr1	235539503	235540184
chr1	235647214	235650571
chr1	235656969	235660976
chr1	235688727	235690089
chr1	235721616	235722424
chr1	235878378	235878643
chr1	236870365	236871265
chr1	236876892	236878284
chr1	237681148	237681832
chr1	238139573	238140191
chr1	238809511	238811010
chr1	238815579	238817649
chr1	241614572	241616585
chr1	241705946	241708893
chr1	241718892	241719279
chr1	241823232	241823876
chr1	241842517	241842972
chr1	242534491	242536126
chr1	243318641	243320887
chr1	244041007	244042060
chr1	244329422	244331059
chr1	244335837	244337500
chr1	244343256	244343554
chr1	244981383	244982675
chr1	245070655	245071805
chr1	245106728	245109472
chr1	245458140	245459536
chr1	245461920	245462796
chr1	245599140	245600066
chr1	245787980	245788828
chr1	245822628	245823438
chr1	245878238	245879013
chr1	245900833	245901590
chr1	245937067	245939039
chr1	245971556	245972869
chr1	246108518	246108686
chr1	246289894	246290062
chr1	246427564	246427943
chr1	246608619	246609711
chr1	247494658	247494826
chr1	247574588	247574813
chr1	248863153	248863694
chr10	707406	708621
chr10	3167143	3167678
chr10	3538691	3540514
chr10	4264193	4265010
chr10	4396456	4397294
chr10	4399937	4400122
chr10	7537022	7538087
chr10	7551051	7552886
chr10	7557560	7558487
chr10	7560676	7562313
chr10	7563617	7563955
chr10	7603361	7603997
chr10	7622859	7623502
chr10	7763210	7764033
chr10	8504233	8504850
chr10	8669607	8672358
chr10	8676042	8677213
chr10	8721409	8721803
chr10	8768533	8769787
chr10	9219652	9220516
chr10	9243472	9244423
chr10	9762923	9763379
chr10	11325497	11326468
chr10	11328715	11329972
chr10	11335047	11335774
chr10	13385671	13386600
chr10	13839115	13841311
chr10	13902295	13905229
chr10	13971974	13972583
chr10	14526015	14528287
chr10	14532735	14533583
chr10	14705263	14706183
chr10	14712272	14713623
chr10	14741008	14743439
chr10	14852126	14853246
chr10	17640314	17641217
chr10	17788954	17789153
chr10	18748913	18750573
chr10	19024658	19026986
chr10	19638405	19639040
chr10	19683128	19689643
chr10	19766260	19770348
chr10	19773756	19786174
chr10	19815427	19817928
chr10	20084400	20085174
chr10	20890345	20891079
chr10	21832968	21833463
chr10	21967909	21970274
chr10	21976905	21977285
chr10	22252014	22252189
chr10	22733847	22740436
chr10	22760350	22760924
chr10	23030543	23031637
chr10	23352264	23352432
chr10	23399623	23399937
chr10	24975247	24975791
chr10	25098039	25098513
chr10	25793411	25794889
chr10	25796741	25800137
chr10	26277676	26278160
chr10	26453457	26454652
chr10	26467039	26467381
chr10	26973541	26974885
chr10	28047408	28050689
chr10	28076182	28078528
chr10	28946306	28950450
chr10	29759746	29760385
chr10	30479491	30483244
chr10	30485858	30488238
chr10	30493956	30494837
chr10	30977104	30978712
chr10	30985805	30987398
chr10	30991117	30991893
chr10	31034227	31036487
chr10	31051429	31052035
chr10	31318553	31319055
chr10	32412346	32413678
chr10	32990693	32993326
chr10	33176286	33177376
chr10	34341327	34342111
chr10	34609169	34610063
chr10	34639027	34640745
chr10	34881164	34881522
chr10	35185239	35186423
chr10	37101151	37101880
chr10	37106938	37108263
chr10	37111488	37111673
chr10	37118686	37118854
chr10	38054942	38055116
chr10	42475812	42476219
chr10	42859174	42859982
chr10	42865797	42866821
chr10	42952195	42952433
chr10	42974590	42975682
chr10	44946998	44948370
chr10	44949381	44950319
chr10	46204532	46204938
chr10	47037406	47038980
chr10	47078868	47079036
chr10	47082029	47082337
chr10	47121147	47122425
chr10	47173682	47174518
chr10	50308987	50310038
chr10	50674276	50674451
chr10	52056625	52057257
chr10	52676621	52678139
chr10	52692953	52694621
chr10	53246783	53247189
chr10	53905134	53905372
chr10	54976396	54976964
chr10	57790569	57791621
chr10	57881889	57882218
chr10	58188340	58189165
chr10	58743329	58743497
chr10	59763394	59765963
chr10	59773811	59775438
chr10	59798848	59800030
chr10	60612093	60612918
chr10	60917150	60918433
chr10	60963166	60965970
chr10	61067477	61069282
chr10	61629468	61630042
chr10	61942667	61944709
chr10	63093702	63094905
chr10	63670009	63672031
chr10	64160283	64160934
chr10	66490053	66490252
chr10	66678385	66679078
chr10	66747766	66748121
chr10	68080955	68081486
chr10	68103226	68104404
chr10	68136377	68136570
chr10	71292679	71294319
chr10	72811893	72813461
chr10	74431205	74433362
chr10	74494798	74496129
chr10	74539881	74546437
chr10	77715438	77715986
chr10	77775040	77775468
chr10	79321734	79323966
chr10	79483033	79484084
chr10	80122389	80123337
chr10	80448473	80450492
chr10	81818009	81818191
chr10	84244258	84244471
chr10	85555958	85557812
chr10	85570458	85571976
chr10	85577468	85578709
chr10	86061703	86061871
chr10	86078813	86079005
chr10	86635196	86636086
chr10	87059299	87060234
chr10	87614701	87614869
chr10	88461316	88461923
chr10	88471763	88473166
chr10	88476639	88478756
chr10	88499169	88500378
chr10	88526620	88529481
chr10	88537376	88545022
chr10	88693643	88694115
chr10	88702054	88704193
chr10	88705652	88708550
chr10	89235121	89235910
chr10	89260638	89263380
chr10	89277795	89278251
chr10	89295305	89296331
chr10	89306960	89307238
chr10	89392276	89393280
chr10	89414017	89415634
chr10	89475347	89475644
chr10	89478240	89479578
chr10	89481289	89482157
chr10	89553217	89555016
chr10	89592405	89593460
chr10	89698910	89699922
chr10	89766439	89767249
chr10	90163619	90163805
chr10	92836637	92839098
chr10	92891937	92893697
chr10	93030864	93032056
chr10	93267746	93269014
chr10	93816066	93816336
chr10	93997779	94001100
chr10	94230044	94231015
chr10	94284556	94287012
chr10	94751146	94752342
chr10	95480344	95480564
chr10	95769094	95769262
chr10	96071933	96072734
chr10	96164698	96166249
chr10	96169877	96170329
chr10	96645884	96646955
chr10	96647995	96649312
chr10	99450478	99451629
chr10	99832715	99833788
chr10	100179047	100180374
chr10	100183022	100183534
chr10	100334515	100335541
chr10	100939295	100940657
chr10	100965963	100967138
chr10	101879007	101882507
chr10	101892907	101896128
chr10	101897140	101900258
chr10	101912639	101913280
chr10	101923029	101925304
chr10	101934147	101942677
chr10	101956322	101957240
chr10	101961799	101961975
chr10	101967079	101968505
chr10	102108936	102109104
chr10	102580172	102581511
chr10	103355374	103356616
chr10	104369925	104370276
chr10	109783402	109783925
chr10	109987224	109987841
chr10	110187468	110188291
chr10	110821004	110825095
chr10	112395591	112396632
chr10	112564411	112567299
chr10	112587356	112588800
chr10	112603873	112606403
chr10	112619107	112620024
chr10	112629475	112635660
chr10	112640613	112641905
chr10	112646413	112652265
chr10	112662855	112665088
chr10	112712235	112714435
chr10	112800976	112801395
chr10	113303242	113307588
chr10	113309164	113309421
chr10	113313072	113314652
chr10	113385431	113386438
chr10	113414917	113416720
chr10	113446561	113448347
chr10	113449853	113450830
chr10	113485279	113487214
chr10	113492029	113492807
chr10	113540207	113544495
chr10	113557250	113563972
chr10	113732617	113732800
chr10	115854542	115855482
chr10	118873602	118874600
chr10	119240791	119243810
chr10	119270588	119271486
chr10	119369207	119372351
chr10	119408945	119410737
chr10	119798870	119804753
chr10	119807637	119809058
chr10	119971606	119972772
chr10	122112516	122113214
chr10	122182881	122183885
chr10	122249353	122249530
chr10	122420763	122423241
chr10	122441897	122442620
chr10	122447082	122447465
chr10	123883897	123884065
chr10	124706979	124707398
chr10	124728282	124730143
chr10	124739044	124739215
chr10	125175682	125178093
chr10	125217760	125218762
chr10	126225657	126226767
chr10	126379507	126391751
chr10	126404522	126405446
chr10	126432344	126440581
chr10	126447707	126448084
chr10	126516452	126521158
chr10	126533073	126533286
chr10	126803445	126803827
chr10	127198244	127200222
chr10	127296491	127297008
chr10	128057747	128065894
chr10	133513264	133513605
chr10	133518320	133519677
chr11	2109492	2109806
chr11	2217824	2223957
chr11	2237764	2239369
chr11	2816068	2819114
chr11	2834780	2835934
chr11	3954142	3954499
chr11	3958939	3959946
chr11	4059839	4060277
chr11	5718072	5724999
chr11	6204263	6204751
chr11	6991553	6992760
chr11	7463951	7465383
chr11	7489891	7490504
chr11	7522800	7522997
chr11	7533461	7534516
chr11	7540100	7545004
chr11	7551284	7552369
chr11	7621154	7622463
chr11	7686748	7688188
chr11	8222661	8223984
chr11	9539361	9540387
chr11	9626104	9627209
chr11	9815045	9816271
chr11	10028865	10030204
chr11	10051800	10053065
chr11	10276309	10276962
chr11	10325037	10325786
chr11	10354396	10354564
chr11	10450676	10451238
chr11	10474323	10475407
chr11	10573513	10574201
chr11	10575503	10576438
chr11	10604015	10604410
chr11	10891039	10891898
chr11	12016091	12016733
chr11	12058494	12061000
chr11	12083457	12084550
chr11	12331317	12331601
chr11	12439579	12441577
chr11	12469337	12473369
chr11	12486001	12488680
chr11	12530045	12530293
chr11	12535049	12535217
chr11	12536479	12536759
chr11	12548147	12548690
chr11	12552243	12553520
chr11	12554881	12560072
chr11	12562783	12566497
chr11	12618585	12622666
chr11	12657594	12658478
chr11	12668152	12668672
chr11	12993940	12994169
chr11	14376779	14377296
chr11	14443709	14444833
chr11	14584310	14585190
chr11	14617709	14618702
chr11	14657050	14659219
chr11	14672522	14674908
chr11	14854044	14854236
chr11	15202372	15202738
chr11	15259456	15260382
chr11	17898417	17899371
chr11	17917321	17918130
chr11	17967148	17968486
chr11	19072836	19078389
chr11	19418666	19420534
chr11	19505456	19506168
chr11	19570382	19570568
chr11	19590024	19590612
chr11	19592251	19594209
chr11	19642132	19642300
chr11	19712058	19712715
chr11	19725347	19725651
chr11	19963177	19963345
chr11	19967133	19968287
chr11	20076050	20078359
chr11	21257314	21257958
chr11	22466800	22467916
chr11	23869383	23870449
chr11	26186195	26190490
chr11	26192803	26196383
chr11	26662782	26664977
chr11	26700861	26701348
chr11	27909300	27910324
chr11	28244182	28245167
chr11	28310358	28311969
chr11	29255420	29256000
chr11	29261606	29261847
chr11	32981910	32984554
chr11	33011535	33012902
chr11	33014939	33016957
chr11	33024678	33028867
chr11	33543202	33544497
chr11	33869668	33870869
chr11	35310679	35311764
chr11	35969140	35969532
chr11	35980479	35981838
chr11	36005989	36010573
chr11	37215625	37216408
chr11	37248657	37248870
chr11	39726164	39728344
chr11	43222561	43223224
chr11	43928492	43928739
chr11	43932751	43933504
chr11	43959140	43959945
chr11	43961212	43963029
chr11	44954970	44955435
chr11	45022742	45022964
chr11	45084986	45089813
chr11	45092470	45093575
chr11	46106725	46107299
chr11	47667292	47668021
chr11	48164448	48165946
chr11	48169645	48171420
chr11	49638554	49639814
chr11	49721012	49722496
chr11	56430171	56430819
chr11	57439314	57439753
chr11	57441081	57443317
chr11	57533934	57534504
chr11	59534595	59534795
chr11	60116866	60117320
chr11	60193843	60194896
chr11	60305581	60306325
chr11	60332924	60336130
chr11	60821267	60822426
chr11	60956202	60957221
chr11	61873373	61873552
chr11	63719598	63721134
chr11	64291400	64292447
chr11	64656605	64657278
chr11	65742723	65744502
chr11	67435848	67440891
chr11	68941278	68942443
chr11	70042449	70042842
chr11	71205914	71207537
chr11	71815911	71816858
chr11	71917181	71918460
chr11	71987796	71988567
chr11	72048187	72049786
chr11	72988587	72988774
chr11	73357753	73358064
chr11	73868482	73869391
chr11	74118752	74121556
chr11	74276892	74277121
chr11	74752666	74756887
chr11	74762525	74763367
chr11	74773252	74773997
chr11	74775351	74781109
chr11	74783753	74783997
chr11	74786204	74787374
chr11	75507396	75508963
chr11	76030189	76031269
chr11	76045017	76045658
chr11	76073905	76075008
chr11	76087589	76087921
chr11	76598419	76600206
chr11	76601267	76604181
chr11	76611059	76612805
chr11	76629268	76632982
chr11	76635401	76636141
chr11	76643667	76645554
chr11	76649062	76649924
chr11	76653710	76670674
chr11	77268325	77273201
chr11	77275531	77276484
chr11	77278561	77279317
chr11	77311655	77316591
chr11	77464119	77464987
chr11	77515073	77516399
chr11	77658143	77658758
chr11	78549929	78552120
chr11	79559497	79562791
chr11	79575450	79575664
chr11	81768449	81769980
chr11	81821231	81824138
chr11	81828857	81830560
chr11	82895518	82896034
chr11	82934329	82934705
chr11	82989568	82990137
chr11	83014373	83015991
chr11	83995767	83996778
chr11	84823718	84823903
chr11	84829177	84830222
chr11	84853998	84856017
chr11	84909053	84910176
chr11	85772324	85772624
chr11	85903238	85904130
chr11	86394532	86397248
chr11	86932806	86934376
chr11	86983912	86985933
chr11	88480024	88480696
chr11	89380857	89381585
chr11	90350277	90352258
chr11	90416125	90417252
chr11	90629999	90630244
chr11	92162512	92162999
chr11	92206327	92207577
chr11	92251568	92252008
chr11	92324610	92325988
chr11	94022312	94022833
chr11	94241808	94242453
chr11	95853499	95854347
chr11	95984433	95985645
chr11	96067012	96068909
chr11	96214554	96215387
chr11	96332329	96333963
chr11	97445517	97446027
chr11	97467513	97467710
chr11	97507747	97509682
chr11	97513410	97516256
chr11	97525139	97526039
chr11	97580179	97582219
chr11	100246246	100246982
chr11	100517058	100517521
chr11	100630349	100633472
chr11	100638614	100639514
chr11	100735684	100736367
chr11	100830306	100833920
chr11	100857170	100858617
chr11	100859868	100861256
chr11	100876738	100877883
chr11	101037204	101038290
chr11	101257789	101258476
chr11	103280852	103281862
chr11	103571765	103572426
chr11	103587455	103588321
chr11	103623251	103626427
chr11	103627681	103629047
chr11	103633274	103633816
chr11	104328041	104328470
chr11	104694281	104695633
chr11	105244364	105245090
chr11	106120969	106122260
chr11	106128676	106129890
chr11	106131158	106134118
chr11	106152327	106154383
chr11	106202782	106203199
chr11	106216778	106217981
chr11	106242445	106243841
chr11	106249525	106250436
chr11	106311239	106312424
chr11	106352951	106353664
chr11	106693919	106697617
chr11	106960143	106961092
chr11	107705859	107707291
chr11	107708915	107713237
chr11	107714788	107714956
chr11	107731272	107734384
chr11	107735564	107737161
chr11	107739666	107741072
chr11	107747161	107748211
chr11	107912819	107915542
chr11	107957199	107957807
chr11	107962173	107963494
chr11	110174424	110175414
chr11	111631253	111631738
chr11	111655613	111657310
chr11	111703806	111704297
chr11	111792960	111801134
chr11	111812660	111815025
chr11	111845348	111846673
chr11	111982978	111984050
chr11	111988113	111989262
chr11	114290642	114292168
chr11	114304660	114304923
chr11	116355537	116355705
chr11	116590828	116591791
chr11	116749736	116750376
chr11	117975873	117977142
chr11	117979160	117980046
chr11	117982052	117984558
chr11	117985813	117986849
chr11	119283293	119289153
chr11	119308219	119308908
chr11	119310291	119311004
chr11	119315004	119319807
chr11	120294434	120295054
chr11	120325368	120325916
chr11	120641661	120643338
chr11	121552538	121553185
chr11	122417319	122422757
chr11	122697008	122700140
chr11	122744158	122749674
chr11	122864256	122864559
chr11	123315331	123317344
chr11	123434641	123435909
chr11	124762875	124764585
chr11	124769232	124774228
chr11	124811245	124812646
chr11	127995151	127998985
chr11	128105362	128106647
chr11	128231198	128232400
chr11	128786917	128787085
chr11	133988221	133988389
chr11	134023819	134024159
chr11	134290496	134292030
chr12	445412	446864
chr12	1648585	1649197
chr12	1670386	1672003
chr12	2804728	2805005
chr12	3528861	3529272
chr12	3641803	3642868
chr12	3661417	3662489
chr12	3671215	3671911
chr12	3870254	3870423
chr12	6023507	6026448
chr12	6031520	6032605
chr12	6172090	6172595
chr12	8995103	8997589
chr12	9659782	9660497
chr12	9710319	9712359
chr12	9719836	9721878
chr12	9997457	9997682
chr12	10617940	10618372
chr12	10641363	10642633
chr12	10659080	10659629
chr12	14255471	14258780
chr12	14813094	14814413
chr12	14981568	14984593
chr12	15834867	15835164
chr12	15852217	15852573
chr12	17574437	17576538
chr12	18879615	18880999
chr12	19749582	19750427
chr12	19846880	19847442
chr12	19880426	19881497
chr12	19885489	19888107
chr12	21667195	21667376
chr12	21675238	21676089
chr12	21679627	21680231
chr12	22019666	22021647
chr12	22280499	22286450
chr12	22312711	22315072
chr12	22662700	22663489
chr12	22834621	22836168
chr12	22846827	22847744
chr12	23751503	23754233
chr12	23757350	23758751
chr12	24537939	24538130
chr12	25427527	25427967
chr12	25481891	25484286
chr12	25491852	25492748
chr12	25677354	25679331
chr12	25744938	25745106
chr12	26032713	26033888
chr12	26805670	26811029
chr12	26819389	26819728
chr12	26821888	26822576
chr12	27614991	27615961
chr12	27700359	27703551
chr12	27865913	27866624
chr12	27867915	27869875
chr12	27898095	27899496
chr12	28308288	28308911
chr12	28439992	28440243
chr12	28506660	28507838
chr12	28510627	28511667
chr12	28568400	28570789
chr12	28578584	28579808
chr12	30640463	30641899
chr12	30677401	30678772
chr12	31259514	31260719
chr12	31506679	31509053
chr12	31510091	31511347
chr12	31518267	31519781
chr12	31589961	31590932
chr12	32437012	32438382
chr12	32485084	32487250
chr12	32513872	32515778
chr12	32659909	32660540
chr12	38221713	38222562
chr12	38665801	38666803
chr12	38910563	38911899
chr12	38914380	38915772
chr12	39013651	39013990
chr12	39016752	39016985
chr12	39068067	39068522
chr12	39363743	39365128
chr12	39826995	39827299
chr12	40058179	40058484
chr12	42729803	42730289
chr12	42756707	42757541
chr12	42910763	42911108
chr12	43483175	43484961
chr12	43550872	43552063
chr12	43572781	43575052
chr12	43576919	43581353
chr12	43590365	43591990
chr12	43598167	43599990
chr12	45919907	45920704
chr12	46787353	46788386
chr12	47027792	47028874
chr12	47032958	47036597
chr12	47038735	47038919
chr12	47045990	47046852
chr12	47055573	47056335
chr12	47071229	47071821
chr12	47102546	47105105
chr12	47158602	47159300
chr12	47160691	47161107
chr12	47172882	47174091
chr12	47280653	47281084
chr12	47997660	47997908
chr12	48291413	48292609
chr12	48293948	48295511
chr12	49245051	49246895
chr12	49375348	49376078
chr12	49412514	49414532
chr12	49483128	49486087
chr12	49496308	49497109
chr12	49664320	49665857
chr12	49706565	49707330
chr12	50362510	50364132
chr12	51062272	51063586
chr12	51342782	51343952
chr12	51907470	51907638
chr12	54425914	54427353
chr12	55112883	55113051
chr12	55143069	55143310
chr12	56555077	56557278
chr12	56560555	56566243
chr12	59118848	59120835
chr12	59131035	59132031
chr12	59164279	59165576
chr12	59368148	59368599
chr12	59637809	59638744
chr12	59721413	59722629
chr12	60293743	60295344
chr12	63152519	63153639
chr12	63288411	63289548
chr12	63301708	63303442
chr12	63446754	63448241
chr12	63608413	63615959
chr12	64184304	64184472
chr12	64193854	64194298
chr12	64531879	64534691
chr12	64729694	64730992
chr12	64790118	64790617
chr12	65237795	65238729
chr12	65278260	65278997
chr12	65518068	65520064
chr12	65523022	65524028
chr12	65532117	65532945
chr12	65899102	65900481
chr12	65937000	65939260
chr12	65996955	65997125
chr12	65998839	66000945
chr12	66824123	66824337
chr12	66891294	66891674
chr12	66924364	66928596
chr12	67034033	67035141
chr12	67045564	67046738
chr12	67366260	67366486
chr12	68109026	68110370
chr12	68359133	68360326
chr12	68428099	68428698
chr12	68439779	68440392
chr12	68445012	68448356
chr12	68450901	68452421
chr12	68453982	68454385
chr12	68888595	68890182
chr12	68905447	68906753
chr12	68939883	68941839
chr12	68950436	68951805
chr12	68952823	68954166
chr12	68989586	68991846
chr12	69007109	69007562
chr12	69015295	69016362
chr12	69024834	69025109
chr12	69136125	69137057
chr12	69693148	69694591
chr12	69897313	69899186
chr12	70190416	70191118
chr12	70743270	70746076
chr12	70747449	70748611
chr12	70756020	70756564
chr12	71214524	71215728
chr12	71281946	71283456
chr12	71591490	71591979
chr12	71719892	71720264
chr12	72269820	72270155
chr12	72275816	72277114
chr12	73638524	73639524
chr12	74284753	74286439
chr12	75443575	75444772
chr12	75472222	75473007
chr12	75478276	75478444
chr12	75480364	75482299
chr12	75553373	75554031
chr12	75820970	75822436
chr12	75825037	75826704
chr12	76112826	76113995
chr12	76916193	76916379
chr12	76942640	76945106
chr12	76952515	76953079
chr12	77947137	77947455
chr12	78935827	78935995
chr12	79299841	79301667
chr12	79317294	79319198
chr12	79331354	79332707
chr12	79705565	79707451
chr12	79995943	79997530
chr12	80084268	80085079
chr12	80437219	80438058
[truncated: 5,349 more rows]
