# Supplementary material for: Dynamic and distinct histone modifications facilitate human trophoblast lineage differentiation
Source: Sci Rep. 2024 Feb 24;14:4505. doi: 10.1038/s41598-024-55189-0 (PMC10894295; doi:10.1038/s41598-024-55189-0)
Supplement: Supplementary file 7 — Supplementary Table 7. [file 41598_2024_55189_MOESM7_ESM.xlsx]

## Sheet: E1
Chromosome	Start	Stop
chr1	523789	523789
chr1	669402	669402
chr1	671966	671966
chr1	673117	673117
chr1	786875	787337
chr1	944528	944528
chr1	1184113	1184113
chr1	1217334	1217871
chr1	1487393	1487393
chr1	1502834	1503394
chr1	1515379	1515379
chr1	1522473	1523090
chr1	1672799	1673594
chr1	1712329	1712329
chr1	1927589	1927589
chr1	2018429	2018429
chr1	2022929	2022929
chr1	2033436	2033436
chr1	2043450	2043450
chr1	2044977	2044977
chr1	2052837	2052837
chr1	2110849	2111489
chr1	2247717	2247717
chr1	2325362	2325362
chr1	2335871	2336475
chr1	2337745	2337745
chr1	2340378	2340378
chr1	2460656	2460656
chr1	2464718	2466705
chr1	3392858	3392858
chr1	3399462	3400157
chr1	3541165	3541165
chr1	3554267	3554957
chr1	3556734	3557597
chr1	3579274	3579754
chr1	6288118	6288118
chr1	6346748	6346748
chr1	6442360	6442360
chr1	6466539	6466539
chr1	6467601	6467601
chr1	6499347	6499347
chr1	6531435	6531985
chr1	6573838	6573838
chr1	6575518	6575518
chr1	6671653	6671653
chr1	6793450	6793450
chr1	6914784	6915445
chr1	7530850	7531315
chr1	8062581	8062581
chr1	8180490	8180490
chr1	8194010	8194010
chr1	8195411	8195411
chr1	8244842	8244842
chr1	8268432	8269191
chr1	8408099	8408099
chr1	8660675	8660675
chr1	8889714	8889714
chr1	8931828	8931828
chr1	8959774	8959774
chr1	9096567	9097334
chr1	9099480	9099480
chr1	9131635	9131635
chr1	9138730	9139161
chr1	9144421	9145074
chr1	9170635	9170635
chr1	9184163	9185070
chr1	9336275	9336275
chr1	9340942	9340942
chr1	9345779	9345779
chr1	9363065	9363696
chr1	9449876	9450466
chr1	9685899	9686531
chr1	11207025	11207966
chr1	11209266	11209266
chr1	11213901	11213901
chr1	11215687	11215687
chr1	11848063	11848063
chr1	11852056	11852547
chr1	12191807	12191807
chr1	12193124	12193930
chr1	12199639	12200177
chr1	12215036	12215036
chr1	12216860	12216860
chr1	12223947	12223947
chr1	12225069	12225069
chr1	12227214	12227214
chr1	12228947	12228947
chr1	12446114	12446114
chr1	12541498	12541498
chr1	12616976	12616976
chr1	12632376	12633149
chr1	12640552	12641328
chr1	12645934	12645934
chr1	12765943	12765943
chr1	13155593	13155593
chr1	14462613	14462613
chr1	14464385	14465066
chr1	15225320	15225980
chr1	15250901	15250901
chr1	15253187	15253187
chr1	15256426	15256426
chr1	15270997	15272422
chr1	15274022	15274022
chr1	15295427	15295427
chr1	15314479	15314479
chr1	15324895	15325553
chr1	15327106	15328134
chr1	15342809	15342809
chr1	15346413	15346413
chr1	15348127	15348127
chr1	15350043	15350043
chr1	15351814	15351814
chr1	15353196	15353196
chr1	15354489	15354489
chr1	15416816	15416816
chr1	15924131	15924131
chr1	15928296	15928296
chr1	15942018	15942018
chr1	15957221	15957221
chr1	16004576	16005594
chr1	16075930	16075930
chr1	16078157	16078157
chr1	16111341	16111341
chr1	16115153	16115153
chr1	16121532	16121532
chr1	16123238	16124528
chr1	16135336	16136144
chr1	16210099	16210099
chr1	16224105	16224105
chr1	16346660	16346660
chr1	16415339	16415339
chr1	16419609	16419609
chr1	16420913	16420913
chr1	16487516	16487516
chr1	16701935	16702790
chr1	17311023	17311985
chr1	17335176	17335694
chr1	17385962	17385962
chr1	17486805	17487696
chr1	17672314	17672314
chr1	17674760	17674760
chr1	17846984	17846984
chr1	17849190	17849190
chr1	17912678	17912678
chr1	17921128	17923093
chr1	19213326	19213326
chr1	19640758	19640758
chr1	19660490	19660490
chr1	19797699	19798290
chr1	19873777	19873777
chr1	19874780	19874780
chr1	19876670	19876670
chr1	19878711	19878711
chr1	19885173	19885173
chr1	19907572	19907572
chr1	20030684	20030684
chr1	20086328	20087012
chr1	20111596	20111596
chr1	20117949	20119199
chr1	20132287	20132287
chr1	20134688	20134688
chr1	20138119	20138119
chr1	20206493	20206493
chr1	20247691	20247691
chr1	20296867	20296867
chr1	20437266	20437266
chr1	20464128	20465921
chr1	20479861	20479861
chr1	20480895	20480895
chr1	20512223	20512223
chr1	20560939	20560939
chr1	20915677	20915677
chr1	20933328	20933328
chr1	20938353	20938353
chr1	20944980	20944980
chr1	20946794	20947704
chr1	21042114	21042114
chr1	21053240	21053240
chr1	21628195	21628195
chr1	21643772	21644228
chr1	21656320	21656320
chr1	21728572	21728572
chr1	21731109	21731109
chr1	21794938	21794938
chr1	21836038	21836038
chr1	21837951	21838655
chr1	21843438	21843438
chr1	21845831	21845831
chr1	21951437	21951437
chr1	21962928	21962928
chr1	22258622	22258622
chr1	22555850	22556557
chr1	22595340	22595340
chr1	22773236	22773236
chr1	22781118	22781118
chr1	23158387	23158387
chr1	23190153	23190871
chr1	23504060	23504060
chr1	23506276	23506276
chr1	23537376	23537376
chr1	23604490	23604490
chr1	23655084	23655084
chr1	23693310	23693310
chr1	23709077	23709077
chr1	23871146	23871146
chr1	23893766	23893766
chr1	23945462	23945866
chr1	24165454	24165454
chr1	24192549	24192549
chr1	24563028	24563028
chr1	24579068	24579068
chr1	24588208	24588208
chr1	24591883	24592192
chr1	24601168	24601168
chr1	24629080	24629080
chr1	24709158	24709158
chr1	24745529	24745529
chr1	24746893	24747530
chr1	24790221	24790776
chr1	24798675	24798675
chr1	24799791	24799791
chr1	24894397	24894397
chr1	24920710	24920710
chr1	24923539	24923539
chr1	24924685	24924685
chr1	24930255	24930255
chr1	24934701	24934701
chr1	25001345	25001345
chr1	25004947	25005396
chr1	25006480	25008274
chr1	25010132	25010132
chr1	25016958	25017433
chr1	25022406	25023158
chr1	25043114	25043114
chr1	25076484	25076484
chr1	25127785	25127785
chr1	25237663	25237663
chr1	25276610	25276610
chr1	25280401	25280401
chr1	25283096	25284452
chr1	25285973	25285973
chr1	25293157	25293157
chr1	25833366	25833366
chr1	25943671	25943671
chr1	25950074	25950074
chr1	25956552	25956552
chr1	25957744	25959184
chr1	25960876	25960876
chr1	25962455	25962455
chr1	25963540	25963966
chr1	25971255	25971255
chr1	25972349	25972349
chr1	25982931	25983796
chr1	25985596	25986193
chr1	25994258	25994258
chr1	26204636	26204636
chr1	26238226	26238226
chr1	26242942	26242942
chr1	26280510	26280510
chr1	26330361	26330361
chr1	26331892	26331892
chr1	26335497	26335497
chr1	26341878	26341878
chr1	26344079	26344079
chr1	26347615	26347615
chr1	26372848	26372848
chr1	26395578	26395578
chr1	26404260	26404260
chr1	26405558	26405558
chr1	26448766	26448766
chr1	26450342	26450342
chr1	26452901	26453512
chr1	26575608	26575608
chr1	26598561	26598561
chr1	26602674	26603242
chr1	26604680	26605086
chr1	26616210	26616210
chr1	26657978	26657978
chr1	26669355	26669355
chr1	26686402	26686402
chr1	26703795	26703795
chr1	26723159	26723159
chr1	26776843	26776843
chr1	26807799	26807799
chr1	26872689	26872689
chr1	26880758	26880758
chr1	26882949	26882949
chr1	27029833	27029833
chr1	27031090	27031090
chr1	27053240	27053240
chr1	27073291	27073291
chr1	27097908	27097908
chr1	27099040	27099040
chr1	27111400	27111400
chr1	27162383	27162383
chr1	27324587	27324587
chr1	27325705	27326442
chr1	27438338	27438338
chr1	27454195	27454195
chr1	27455723	27455723
chr1	27458762	27458762
chr1	27459892	27459892
chr1	27483602	27483602
chr1	27488798	27488798
chr1	27502831	27502831
chr1	27552677	27552677
chr1	27561125	27561125
chr1	27564453	27564988
chr1	27625877	27625877
chr1	27628925	27628925
chr1	27831773	27831773
chr1	27864553	27864553
chr1	27871021	27871021
chr1	28016450	28016450
chr1	28107271	28107928
chr1	28232699	28232699
chr1	28269326	28270335
chr1	28295027	28295695
chr1	28489518	28489966
chr1	28681295	28681295
chr1	28745278	28745278
chr1	28856443	28856443
chr1	28909783	28909783
chr1	29004759	29004759
chr1	29213765	29213765
chr1	29382204	29382204
chr1	29455621	29456360
chr1	29472150	29472150
chr1	29473780	29473780
chr1	29563203	29563203
chr1	29564393	29564393
chr1	30494249	30494249
chr1	30895608	30895608
chr1	31269601	31269601
chr1	31270672	31271332
chr1	31290191	31290191
chr1	31331767	31331767
chr1	31334615	31335552
chr1	31350189	31350807
chr1	31352660	31352660
chr1	31360293	31361095
chr1	31380811	31380811
chr1	31472162	31472162
chr1	31498647	31498647
chr1	31585738	31585738
chr1	31617113	31617445
chr1	31618515	31618515
chr1	31626198	31626198
chr1	31717262	31717262
chr1	31726970	31726970
chr1	31800221	31800656
chr1	31927019	31927019
chr1	31928147	31928147
chr1	31940117	31940117
chr1	31956109	31956109
chr1	31958361	31958361
chr1	31960493	31960493
chr1	31989118	31989118
chr1	31994712	31994712
chr1	32017459	32017459
chr1	32036450	32036450
chr1	32037466	32038812
chr1	32047947	32047947
chr1	32054914	32056428
chr1	32169001	32169001
chr1	32413987	32413987
chr1	32429715	32429715
chr1	32570505	32571034
chr1	32575327	32575327
chr1	32578711	32578711
chr1	32582060	32582060
chr1	32591437	32591437
chr1	32604440	32605194
chr1	32608173	32608868
chr1	32610425	32610425
chr1	32671455	32671455
chr1	32763610	32763610
chr1	32798368	32798368
chr1	33102742	33103405
chr1	33342663	33343037
chr1	33380659	33382126
chr1	33390755	33390755
chr1	33513681	33513681
chr1	33522663	33522663
chr1	33608939	33608939
chr1	33631256	33631256
chr1	33697152	33697152
chr1	33817687	33817687
chr1	33896346	33896346
chr1	34493859	34493859
chr1	34525068	34525878
chr1	34530936	34530936
chr1	34533583	34533583
chr1	34535747	34535747
chr1	35225681	35225681
chr1	36058894	36058894
chr1	36271569	36271569
chr1	36359817	36360615
chr1	36440934	36440934
chr1	36472362	36472362
chr1	36678887	36678887
chr1	36710752	36710752
chr1	36713270	36713900
chr1	36715381	36715381
chr1	36716581	36716581
chr1	36720927	36720927
chr1	36776591	36777445
chr1	36791754	36791754
chr1	36804812	36804812
chr1	36812238	36812238
chr1	36822842	36822842
chr1	36825328	36825945
chr1	36832862	36832862
chr1	36834585	36834585
chr1	36849080	36849080
chr1	36854098	36854098
chr1	36872520	36872520
chr1	36876318	36877825
chr1	36885543	36885543
chr1	36898715	36899421
chr1	36945803	36945803
chr1	37914828	37914828
chr1	37999792	37999792
chr1	38070465	38071438
chr1	38072900	38072900
chr1	38369147	38369147
chr1	38380579	38380579
chr1	38388527	38388527
chr1	38389619	38389619
chr1	39201141	39201862
chr1	39210479	39211086
chr1	39422764	39422764
chr1	39450356	39450356
chr1	39578081	39578081
chr1	39582847	39582847
chr1	39632988	39632988
chr1	39634015	39634015
chr1	39654005	39654005
chr1	40105548	40105548
chr1	40269607	40270060
chr1	40361956	40361956
chr1	40396125	40396125
chr1	40397510	40397510
chr1	40400473	40400473
chr1	40402452	40402947
chr1	40406416	40406416
chr1	40408202	40408202
chr1	40420500	40421850
chr1	40435964	40436720
chr1	40452824	40452824
chr1	40463812	40463812
chr1	40511388	40511932
chr1	40524277	40524818
chr1	40526037	40526037
chr1	40628230	40628230
chr1	40742027	40742027
chr1	40804713	40804713
chr1	40807454	40808316
chr1	41333864	41333864
chr1	41375470	41375470
chr1	41810491	41810491
chr1	41821280	41821280
chr1	41822873	41822873
chr1	41833954	41833954
chr1	41838410	41838410
chr1	42328216	42328216
chr1	42363801	42363801
chr1	42408417	42408417
chr1	42411002	42411831
chr1	42613702	42613702
chr1	43000381	43000381
chr1	43201404	43201404
chr1	43422429	43422429
chr1	43429114	43429114
chr1	43433056	43433056
chr1	43454515	43454515
chr1	43461312	43461999
chr1	43463438	43463979
chr1	43550213	43550213
chr1	43584706	43585243
chr1	43601691	43601691
chr1	43656210	43656210
chr1	43732657	43733292
chr1	43839324	43839324
chr1	43852836	43853614
chr1	44018173	44018173
chr1	44065964	44066791
chr1	44287503	44287503
chr1	44298542	44299509
chr1	44302555	44302555
chr1	44324256	44324256
chr1	44338589	44338589
chr1	44339972	44340808
chr1	44692758	44692758
chr1	45200383	45200788
chr1	45263082	45263082
chr1	45279221	45279221
chr1	45810397	45810397
chr1	45869297	45869297
chr1	45956671	45956671
chr1	45982074	45982620
chr1	46011372	46011372
chr1	46019820	46019820
chr1	46041450	46042634
chr1	46390986	46390986
chr1	46580123	46580941
chr1	46640104	46640958
chr1	46673009	46673009
chr1	46770863	46770863
chr1	46803152	46803152
chr1	47077347	47077347
chr1	47082375	47082375
chr1	47267787	47267787
chr1	47729927	47729927
chr1	47745320	47745320
chr1	49800080	49800080
chr1	50263044	50263570
chr1	50592976	50592976
chr1	51434084	51434084
chr1	51683307	51684158
chr1	51693658	51694793
chr1	51779871	51780338
chr1	51796505	51796505
chr1	52362970	52362970
chr1	52368106	52368106
chr1	52383120	52383575
chr1	52385422	52385422
chr1	52421358	52421358
chr1	52446950	52447799
chr1	52449182	52449182
chr1	52456210	52456210
chr1	52704493	52704493
chr1	52834379	52834379
chr1	53393172	53393172
chr1	53588681	53588681
chr1	53593591	53593591
chr1	53628948	53628948
chr1	53663791	53663791
chr1	53702862	53702862
chr1	53741561	53741561
chr1	53748207	53748820
chr1	53787627	53788121
chr1	53797320	53797320
chr1	53809074	53809628
chr1	53826101	53826101
chr1	54007679	54008398
chr1	54357826	54357826
chr1	54361533	54361533
chr1	54362562	54362562
chr1	54481695	54481695
chr1	54626033	54626033
chr1	54695697	54695697
chr1	54949429	54949429
chr1	55325630	55326189
chr1	55327290	55327290
chr1	55388595	55389570
chr1	55401081	55401081
chr1	55484296	55484296
chr1	55519350	55519350
chr1	55521072	55521714
chr1	55894585	55895293
chr1	55909922	55909922
chr1	55982451	55983236
chr1	55984442	55984442
chr1	56088165	56089573
chr1	56105072	56105072
chr1	56182235	56182235
chr1	56184277	56185106
chr1	56250693	56250693
chr1	56292822	56293469
chr1	56382860	56382860
chr1	56489615	56490236
chr1	56492259	56492259
chr1	56527982	56528943
chr1	56530117	56531080
chr1	56539586	56539586
chr1	56656124	56656769
chr1	56659523	56659523
chr1	56664136	56664136
chr1	56665991	56665991
chr1	56681182	56681182
chr1	56721652	56721652
chr1	56752772	56752772
chr1	56756941	56756941
chr1	56764843	56764843
chr1	56767753	56767753
chr1	56800565	56801350
chr1	56855223	56855223
chr1	56864347	56864347
chr1	56882769	56882769
chr1	56904366	56904366
chr1	56922432	56922432
chr1	56977033	56977033
chr1	56979081	56979924
chr1	57013373	57013373
chr1	57038393	57038393
chr1	59620897	59620897
chr1	59799166	59799859
chr1	61034796	61035500
chr1	61040070	61040070
chr1	61041442	61041442
chr1	61340296	61340296
chr1	61426861	61426861
chr1	61459043	61459043
chr1	61460799	61460799
chr1	61464363	61464363
chr1	61470174	61470174
chr1	62439620	62439620
chr1	62582123	62582772
chr1	62589568	62589568
chr1	62592297	62593242
chr1	63220535	63220535
chr1	63227862	63227862
chr1	64131501	64131501
chr1	64652950	64653870
chr1	64689468	64689468
chr1	65345221	65345221
chr1	65398786	65398786
chr1	65414714	65415355
chr1	65448711	65448711
chr1	65710994	65710994
chr1	65796811	65796811
chr1	65808787	65808787
chr1	68256248	68256248
chr1	68607040	68607040
chr1	68609013	68609013
chr1	68632663	68633045
chr1	68641128	68641720
chr1	68651027	68651960
chr1	68679460	68679460
chr1	68850511	68850511
chr1	69139862	69139862
chr1	70376035	70376684
chr1	70799990	70799990
chr1	70829535	70829535
chr1	70857422	70857422
chr1	70858539	70859098
chr1	71451383	71451903
chr1	71483157	71483157
chr1	72749232	72749232
chr1	76172859	76172859
chr1	76175038	76175038
chr1	78217708	78217708
chr1	78224118	78224118
chr1	78235879	78235879
chr1	78258833	78258833
chr1	78262674	78262674
chr1	79696896	79696896
chr1	79698388	79698970
chr1	79709100	79709100
chr1	81041110	81041110
chr1	81099802	81099802
chr1	81348215	81348215
chr1	81378793	81381008
chr1	81504534	81505080
chr1	81546569	81546569
chr1	81547580	81547580
chr1	81551090	81551090
chr1	81641195	81641195
chr1	81644814	81645586
chr1	84284536	84285066
chr1	84326433	84326433
chr1	84464999	84464999
chr1	85348847	85348847
chr1	85786572	85786572
chr1	86854310	86854310
chr1	87246664	87246664
chr1	87459005	87459005
chr1	87714327	87714327
chr1	90022119	90022618
chr1	90392991	90392991
chr1	91565228	91565228
chr1	91684799	91685465
chr1	91692301	91692301
chr1	91931829	91931829
chr1	92018958	92018958
chr1	92033435	92033825
chr1	92223730	92223730
chr1	92224870	92224870
chr1	92227540	92227540
chr1	92332464	92333060
chr1	92359975	92359975
chr1	92369800	92369800
chr1	92792395	92792395
chr1	92794836	92795590
chr1	92806141	92808395
chr1	92823483	92823483
chr1	93318406	93318406
chr1	93398988	93398988
chr1	93417141	93417141
chr1	93424917	93424917
chr1	93446889	93447364
chr1	94115591	94115591
chr1	94177935	94178775
chr1	94187624	94188461
chr1	94222789	94222789
chr1	94229435	94229435
chr1	94237524	94237524
chr1	94249425	94250000
chr1	94273172	94273172
chr1	94282815	94282815
chr1	94286693	94286693
chr1	94291423	94291423
chr1	94298586	94298586
chr1	94354612	94354612
chr1	94569299	94569299
chr1	94573685	94574064
chr1	94575181	94575181
chr1	94801007	94801007
chr1	95205612	95205612
chr1	95311913	95311913
chr1	95322098	95322098
chr1	95324070	95324070
chr1	95325253	95325253
chr1	98464767	98464767
chr1	98466138	98466138
chr1	98470415	98470862
chr1	99920900	99920900
chr1	99923383	99923383
chr1	99931105	99931105
chr1	99993185	99993185
chr1	100003461	100004688
chr1	100148406	100148406
chr1	102549946	102549946
chr1	102551238	102552057
chr1	102563457	102564555
chr1	102667127	102667603
chr1	103126046	103126046
chr1	103291430	103292002
chr1	103317021	103317664
chr1	103595277	103595277
chr1	107096731	107096731
chr1	107097928	107098673
chr1	107110748	107111224
chr1	107311010	107311010
chr1	107581348	107581348
chr1	107682976	107682976
chr1	108219426	108219426
chr1	108223474	108223474
chr1	108479846	108479846
chr1	108483792	108484726
chr1	108591265	108591265
chr1	109224866	109224866
chr1	109394641	109394641
chr1	109579975	109579975
chr1	109613007	109613007
chr1	109681025	109681025
chr1	109898809	109898809
chr1	109967105	109967105
chr1	110060411	110060411
chr1	110264468	110264468
chr1	110632553	110632553
chr1	110640935	110641582
chr1	110757837	110758980
chr1	110778252	110778252
chr1	110871358	110871358
chr1	111058422	111058984
chr1	111549019	111549019
chr1	111550260	111550260
chr1	111622048	111622048
chr1	111625500	111625500
chr1	111747910	111747910
chr1	111749237	111749773
chr1	111754500	111754500
chr1	111784164	111784164
chr1	112203048	112203048
chr1	112204564	112204564
chr1	112206766	112206766
chr1	112902631	112903210
chr1	112947333	112947923
chr1	113087182	113087182
chr1	113417004	113417497
chr1	113465446	113465446
chr1	113520441	113520441
chr1	113653182	113653182
chr1	114173304	114173304
chr1	114347251	114347251
chr1	114665807	114665807
chr1	114967962	114967962
chr1	114997277	114997685
chr1	115025807	115025807
chr1	115048222	115048222
chr1	115057476	115057476
chr1	115080612	115080612
chr1	115089998	115090440
chr1	115212973	115212973
chr1	115554574	115554574
chr1	115659296	115659296
chr1	115873054	115873054
chr1	115975206	115975206
chr1	116039015	116039015
chr1	116610169	116610169
chr1	116670405	116670405
chr1	116764356	116764356
chr1	116770599	116770599
chr1	116784106	116784106
chr1	116801670	116801670
chr1	116829849	116829849
chr1	116835917	116835917
chr1	116855138	116855138
chr1	116859419	116859419
chr1	116861188	116862073
chr1	116873101	116874095
chr1	117017640	117017640
chr1	117028724	117028724
chr1	117030747	117030747
chr1	117032293	117032293
chr1	117033578	117033578
chr1	117122335	117122335
chr1	117123470	117123470
chr1	117179828	117179828
chr1	117189390	117189390
chr1	117236976	117236976
chr1	117403401	117403401
chr1	117424821	117424821
chr1	117443036	117443036
chr1	117444636	117445260
chr1	117449182	117449182
chr1	117452658	117452658
chr1	117635791	117636421
chr1	117640514	117640514
chr1	117690116	117690116
chr1	117754087	117754087
chr1	117811434	117811434
chr1	117868978	117869535
chr1	117873824	117874344
chr1	117885480	117886311
chr1	117901072	117901072
chr1	117915930	117915930
chr1	117918514	117919184
chr1	117993484	117993955
chr1	118105683	118105683
chr1	118113645	118114188
chr1	118220741	118220741
chr1	118224304	118224304
chr1	118468221	118468221
chr1	118527768	118527768
chr1	118528872	118528872
chr1	118796988	118797926
chr1	118804290	118804290
chr1	119721386	119721386
chr1	119723776	119723776
chr1	120055650	120055650
chr1	120057006	120057006
chr1	120058881	120058881
chr1	120083823	120083823
chr1	120084887	120084887
chr1	120089859	120089859
chr1	120243298	120243298
chr1	120312932	120312932
chr1	120316886	120316886
chr1	120321220	120321220
chr1	120324343	120325940
chr1	120328983	120329607
chr1	120797249	120797249
chr1	120814723	120814723
chr1	120838246	120838246
chr1	142705573	142705573
chr1	143937582	143937582
chr1	144022880	144022880
chr1	144025186	144025859
chr1	144892194	144892194
chr1	144970562	144970562
chr1	145024467	145024467
chr1	145032791	145032791
chr1	145385842	145385842
chr1	147037298	147037298
chr1	147228925	147231218
chr1	147730540	147731333
chr1	147747581	147748081
chr1	147749658	147749658
chr1	147750689	147750689
chr1	147758631	147758631
chr1	147770181	147770181
chr1	147775933	147775933
chr1	148900396	148900396
chr1	149058486	149058486
chr1	149747146	149747146
chr1	149783793	149783793
chr1	150538413	150538413
chr1	150547524	150547524
chr1	150589962	150589962
chr1	150591465	150591465
chr1	150607797	150608542
chr1	150760560	150760560
chr1	150853852	150853852
chr1	150860097	150860097
chr1	151035679	151035679
chr1	151098419	151098419
chr1	151262985	151262985
chr1	151273728	151273728
chr1	151275328	151275328
chr1	151287236	151287236
chr1	151547425	151547425
chr1	151564264	151566587
chr1	151580748	151580748
chr1	151678037	151678037
chr1	151782548	151782548
chr1	151803736	151805171
chr1	151818609	151818609
chr1	151826090	151826646
chr1	151831317	151831317
chr1	151833267	151833267
chr1	151841779	151841779
chr1	151843639	151843639
chr1	152007541	152007541
chr1	152043338	152043338
chr1	152053706	152053706
chr1	152054946	152054946
chr1	152062395	152062395
chr1	152068589	152069255
chr1	152072844	152072844
chr1	152075323	152076027
chr1	152077862	152077862
chr1	152135130	152135130
chr1	152446626	152446626
chr1	152473986	152474705
chr1	152476210	152476210
chr1	152477447	152477447
chr1	152486381	152487612
chr1	152715535	152717778
chr1	152723022	152723022
chr1	152878727	152878727
chr1	152880651	152880651
chr1	153014272	153014272
chr1	153015405	153015405
chr1	153031809	153031809
chr1	153329977	153329977
chr1	153334048	153334048
chr1	153337241	153337241
chr1	153513960	153513960
chr1	153560259	153560259
chr1	153627892	153627892
chr1	153671554	153671554
chr1	153688611	153688611
chr1	153727265	153727265
chr1	153748045	153748045
chr1	153917644	153917644
chr1	154688200	154688200
chr1	154691536	154691536
chr1	154984962	154984962
chr1	155149703	155150120
chr1	155180557	155181179
chr1	155186469	155186469
chr1	155204857	155204857
chr1	155206141	155206141
chr1	155207903	155208726
chr1	155220444	155220444
chr1	155369202	155369995
chr1	155481147	155481147
chr1	155534431	155534431
chr1	155605748	155605748
chr1	155663295	155663295
chr1	155738794	155738794
chr1	155829002	155829002
chr1	155849477	155849477
chr1	155873992	155873992
chr1	155877303	155877303
chr1	155902337	155902337
chr1	155931491	155931491
chr1	155953214	155953839
chr1	155960659	155961547
chr1	156000241	156000241
chr1	156066475	156066475
chr1	156091089	156091089
chr1	156111256	156111256
chr1	156123527	156123527
chr1	156151601	156151601
chr1	156153065	156153065
chr1	156154158	156154158
chr1	156156522	156156522
chr1	156246754	156246754
chr1	156389347	156389347
chr1	156513716	156513716
chr1	156715158	156715158
chr1	156726891	156726891
chr1	157105767	157105767
chr1	158623198	158623198
chr1	160094271	160095989
chr1	160474355	160475576
chr1	160797718	160797718
chr1	161057444	161057444
chr1	161084963	161084963
chr1	161098711	161100161
chr1	161205028	161205028
chr1	161206949	161206949
chr1	161222747	161222747
chr1	161262925	161262925
chr1	161286119	161286119
chr1	161712835	161713625
chr1	162341900	162341900
chr1	162343542	162343542
chr1	162375569	162375569
chr1	162511619	162511619
chr1	162650808	162650808
chr1	164568679	164568679
chr1	164607300	164607300
chr1	164610597	164610597
chr1	164614690	164615093
chr1	164637337	164637337
chr1	164642603	164642603
chr1	164695381	164695911
chr1	164717490	164718054
chr1	164726413	164726413
chr1	164728163	164728861
chr1	164750611	164750611
chr1	164753292	164753292
chr1	165138115	165138966
chr1	165509088	165509088
chr1	165610105	165610105
chr1	165857597	165857597
chr1	165861594	165861594
chr1	166454763	166455175
chr1	166865455	166865455
chr1	167054137	167054137
chr1	167063817	167063817
chr1	167088974	167088974
chr1	167116599	167116599
chr1	167121689	167121689
chr1	167127921	167127921
chr1	167152160	167152160
chr1	167399881	167399881
chr1	167424637	167424637
chr1	167486662	167487205
chr1	167635541	167635541
chr1	167639536	167639536
chr1	167640760	167641700
chr1	167659165	167659165
chr1	167666872	167666872
chr1	167670133	167670133
chr1	167794651	167794651
chr1	167879241	167879241
chr1	168048993	168051095
chr1	168067784	168068379
chr1	168069757	168069757
chr1	168212861	168213474
chr1	168348769	168348769
chr1	168366091	168366091
chr1	168377635	168378121
chr1	168438840	168438840
chr1	168452584	168452584
chr1	168473128	168473815
chr1	169464671	169464671
chr1	169497232	169498216
chr1	171187619	171187619
chr1	171438292	171438292
chr1	171440079	171440079
chr1	171441887	171441887
chr1	171739141	171739713
chr1	172586164	172586164
chr1	172687277	172687277
chr1	172746903	172747471
chr1	172748521	172748521
chr1	172772442	172772442
chr1	172851451	172852171
chr1	172866745	172868038
chr1	172897918	172897918
chr1	172937492	172937492
chr1	173103937	173103937
chr1	173118999	173118999
chr1	173454402	173455130
chr1	173457002	173457002
chr1	174072779	174072779
chr1	174100505	174100505
chr1	174122594	174122594
chr1	174160797	174160797
chr1	174818386	174818386
chr1	175141048	175141048
chr1	175143347	175143347
chr1	175166492	175167201
chr1	175222887	175222887
chr1	175231569	175231569
chr1	175236153	175236153
chr1	175275471	175275471
chr1	175287393	175287393
chr1	175325239	175325239
chr1	175335183	175335183
chr1	175777681	175777681
chr1	175791495	175792966
chr1	175794778	175794778
chr1	176411785	176411785
chr1	176413236	176413236
chr1	176417347	176417347
chr1	176484495	176484874
chr1	176489457	176489457
chr1	177495089	177495089
chr1	177927474	177927474
chr1	178027300	178027300
chr1	178088742	178088742
chr1	178141628	178142395
chr1	178183281	178183281
chr1	178231275	178231275
chr1	179028332	179028332
chr1	179029904	179029904
chr1	179030965	179030965
chr1	179518632	179518632
chr1	179709044	179709044
chr1	179821694	179821694
chr1	179835797	179835797
chr1	179837328	179837328
chr1	180086390	180086810
chr1	180100512	180100512
chr1	180104470	180104470
chr1	180105589	180105589
chr1	180120454	180121764
chr1	180459093	180459653
chr1	180496939	180496939
chr1	180500122	180500122
chr1	180577532	180577532
chr1	180579430	180579983
chr1	181061238	181061238
chr1	181062406	181062406
chr1	181063710	181063710
chr1	181108815	181108815
chr1	181824791	181824791
chr1	181827865	181827865
chr1	182064922	182064922
chr1	182067316	182067870
chr1	182118480	182118480
chr1	182259208	182259208
chr1	182303242	182303242
chr1	182367362	182367362
chr1	183029382	183029382
chr1	183247242	183247242
chr1	183537495	183539597
chr1	183577949	183577949
chr1	183591187	183591187
chr1	184131279	184131279
chr1	184332532	184332532
chr1	184336803	184336803
chr1	184412892	184412892
chr1	184414081	184414942
chr1	184419008	184419008
chr1	184420468	184420468
chr1	184433321	184433321
chr1	184441495	184441495
chr1	184444195	184444195
chr1	184455087	184455893
chr1	184536685	184536685
chr1	184564555	184564555
chr1	184581336	184581336
chr1	184592773	184593618
chr1	184943246	184943246
chr1	184986409	184986409
chr1	185518527	185518527
chr1	185520028	185520534
chr1	185524123	185524123
chr1	185617466	185617466
chr1	185618723	185619311
chr1	187460010	187461111
chr1	187895908	187895908
chr1	187912061	187912554
chr1	187922187	187922187
chr1	191829813	191829813
chr1	192069824	192070536
chr1	192073871	192073871
chr1	192090198	192090198
chr1	192667803	192667803
chr1	193178935	193178935
chr1	193198802	193198802
chr1	193294700	193294700
chr1	195294520	195294520
chr1	195304626	195304626
chr1	195309245	195309245
chr1	197188941	197188941
chr1	197706307	197706307
chr1	197756647	197756647
chr1	197780771	197780771
chr1	198030037	198030037
chr1	198031294	198031294
chr1	198032488	198033217
chr1	198037675	198038283
chr1	198076079	198076861
chr1	198078507	198079258
chr1	198083003	198083003
chr1	198104438	198104438
chr1	198242051	198242051
chr1	198850211	198850211
chr1	199728672	199728672
chr1	200265235	200265829
chr1	200344206	200344206
chr1	200398757	200398757
chr1	200405588	200406076
chr1	200452471	200453801
chr1	200455776	200455776
chr1	200456803	200456803
chr1	200607294	200607294
chr1	200633898	200634452
chr1	200988374	200988374
chr1	201254879	201255594
chr1	201277303	201277303
chr1	201278448	201278448
chr1	201280096	201280096
chr1	201315826	201315826
chr1	201366632	201366632
chr1	201413950	201413950
chr1	201458801	201459799
chr1	201478406	201478406
chr1	201494338	201494338
chr1	201808459	201808459
chr1	201858003	201858003
chr1	201982428	201982428
chr1	201984217	201984217
chr1	202009727	202010281
chr1	202015808	202016658
chr1	202019657	202020294
chr1	202047785	202047785
chr1	202169345	202169345
chr1	202253556	202253556
chr1	202349354	202349354
chr1	202438291	202438291
chr1	202474573	202475137
chr1	202500975	202500975
chr1	202506227	202508319
chr1	202520725	202520725
chr1	202540834	202540834
chr1	202555338	202555956
chr1	202557066	202557066
chr1	202652002	202652666
chr1	202653730	202653730
chr1	202654746	202654746
chr1	202816701	202816701
chr1	203073940	203073940
chr1	203121416	203121795
chr1	203123757	203123757
chr1	203137694	203137694
chr1	203138783	203138783
chr1	203276859	203276859
chr1	203279259	203279259
chr1	203448256	203448256
chr1	203456897	203456897
chr1	203475048	203475048
chr1	203477591	203478215
chr1	203479697	203480656
chr1	203492298	203492298
chr1	203508981	203508981
chr1	203517085	203519248
chr1	203527974	203527974
chr1	203538848	203539503
chr1	203605532	203605532
chr1	203606772	203606772
chr1	203612014	203612014
chr1	203617207	203617207
chr1	203645600	203646494
chr1	203647756	203649442
chr1	203660214	203660214
chr1	203662157	203664446
chr1	203665578	203665578
chr1	203735032	203735032
chr1	203738224	203739199
chr1	203748699	203748699
chr1	203751574	203751574
chr1	203766993	203766993
chr1	203856437	203856437
chr1	203895091	203895609
chr1	203907432	203907432
chr1	203938886	203939446
chr1	203956015	203956015
chr1	203967654	203967654
chr1	204070485	204070485
chr1	204139657	204139657
chr1	204140770	204141332
chr1	204163826	204163826
chr1	204170152	204170152
chr1	204172353	204172933
chr1	204260666	204261021
chr1	204276857	204276857
chr1	204279941	204280481
chr1	204281592	204281592
chr1	204347553	204347553
chr1	204375799	204376612
chr1	204400258	204400258
chr1	204409228	204409228
chr1	204437879	204438848
chr1	204440031	204440031
chr1	204441072	204441072
chr1	204442541	204442541
chr1	204449700	204449700
chr1	204456013	204456983
chr1	204471074	204471074
chr1	205858317	205858317
chr1	205863752	205863752
chr1	206101223	206101223
chr1	206117041	206117041
chr1	206485866	206485866
chr1	206487708	206489240
chr1	206490693	206490693
chr1	206510016	206510016
chr1	206534771	206534771
chr1	206536120	206536120
chr1	206674626	206674626
chr1	206686437	206686437
chr1	206687584	206687584
chr1	206688695	206688695
chr1	206848254	206848254
chr1	206950326	206950801
chr1	206971054	206971054
chr1	206974214	206974938
chr1	207799501	207799928
chr1	207965416	207965416
chr1	207985760	207985760
chr1	207997421	207997421
chr1	208202452	208202452
chr1	208225991	208226781
chr1	208305768	208305768
chr1	208327772	208327772
chr1	208351810	208351810
chr1	208372394	208372394
chr1	208377001	208377001
chr1	209676574	209676574
chr1	210012222	210013612
chr1	210225828	210225828
chr1	210369593	210369593
chr1	211191235	211191235
chr1	211343358	211343358
chr1	211689086	211689086
chr1	211821615	211821982
chr1	211825969	211826583
chr1	212219351	212219351
chr1	212631589	212631589
chr1	212638866	212638866
chr1	212650978	212650978
chr1	212652909	212652909
chr1	212656596	212656596
chr1	212666948	212666948
chr1	212688873	212688873
chr1	212698964	212699494
chr1	212702637	212703426
chr1	212706146	212706146
chr1	212719853	212719853
chr1	212745037	212745037
chr1	212752141	212752141
chr1	212753167	212753684
chr1	212755584	212755584
chr1	212757634	212757634
chr1	212759384	212759384
chr1	212760957	212760957
chr1	213384109	213384109
chr1	213469018	213469018
chr1	213501134	213501134
chr1	213588912	213589457
chr1	213638420	213638851
chr1	214392349	214392349
chr1	214568403	214568403
chr1	214644006	214644006
chr1	214645371	214645371
chr1	215787154	215787669
chr1	216631171	216631171
chr1	216650895	216650895
chr1	216659123	216659123
chr1	216821892	216821892
chr1	216868013	216868013
chr1	216872563	216873063
chr1	216895675	216895675
chr1	218759162	218759162
chr1	218922946	218924368
chr1	219755264	219755264
chr1	219756782	219757252
chr1	219759157	219760036
chr1	219761270	219761733
chr1	220297825	220297825
chr1	220516484	220516484
chr1	220543676	220543676
chr1	220869324	220869324
chr1	220915753	220915753
chr1	220938508	220938508
chr1	220958310	220958310
chr1	221271757	221271757
chr1	221849629	221849629
chr1	223060736	223060736
chr1	223205043	223205712
chr1	223207059	223207059
chr1	223208143	223208143
chr1	223209307	223210403
chr1	223339646	223339646
chr1	223576339	223576339
chr1	223685855	223685855
chr1	223853722	223853722
chr1	224014022	224015004
chr1	224140259	224140799
chr1	224200398	224201119
chr1	224443089	224443089
chr1	224447593	224447593
chr1	224458391	224458391
chr1	224626738	224626738
chr1	224639055	224639055
chr1	224666579	224666579
chr1	224669108	224669108
chr1	224670412	224670412
chr1	224699285	224699285
chr1	224730237	224730996
chr1	224759563	224759563
chr1	225413061	225413061
chr1	225416260	225416864
chr1	225979706	225979706
chr1	226061485	226061485
chr1	226519749	226520473
chr1	226951437	226951437
chr1	227003230	227003230
chr1	227007126	227007126
chr1	227605274	227605274
chr1	228122375	228122977
chr1	228272063	228272063
chr1	228275914	228275914
chr1	228361661	228361661
chr1	228518040	228518040
chr1	228597716	228597716
chr1	228605493	228605493
chr1	228621859	228621859
chr1	228678055	228678544
chr1	228888073	228888073
chr1	228937476	228937476
chr1	228977950	228977950
chr1	229134918	229134918
chr1	229136016	229136016
chr1	229268874	229269943
chr1	229432624	229432624
chr1	229480867	229480867
chr1	229481928	229481928
chr1	229551463	229551463
chr1	229776855	229776855
chr1	230116359	230117572
chr1	230129951	230129951
chr1	230131074	230131074
chr1	230132293	230132293
chr1	230140288	230140288
chr1	230182260	230182260
chr1	230183761	230183761
chr1	230187509	230187509
chr1	230209948	230211576
chr1	230214065	230214065
chr1	230216185	230216185
chr1	230220064	230220064
chr1	230221865	230221865
chr1	230227785	230227785
chr1	230239781	230240298
chr1	230241538	230241984
chr1	230243285	230243285
chr1	230253861	230253861
chr1	230256161	230256161
chr1	230258080	230258080
chr1	230260266	230260266
chr1	230277290	230277290
chr1	230283390	230283390
chr1	230286420	230287329
chr1	230288653	230288653
chr1	230289662	230289662
chr1	230291502	230291502
chr1	230295809	230295809
chr1	230297335	230299454
chr1	230805134	230805134
chr1	230819907	230819907
chr1	230844710	230844710
chr1	231109061	231109061
chr1	231275552	231276122
chr1	231578820	231578820
chr1	231647677	231648334
chr1	231652743	231652743
chr1	231839208	231839208
chr1	232667412	232667412
chr1	232674317	232674317
chr1	232791947	232791947
chr1	233393486	233394082
chr1	234624906	234624906
chr1	234643576	234643576
chr1	234645394	234645394
chr1	234675398	234676294
chr1	234677445	234677445
chr1	234679933	234679933
chr1	234681628	234681628
chr1	234740700	234740700
chr1	234767980	234767980
chr1	234791126	234791126
chr1	234792165	234792165
chr1	234795044	234795575
chr1	234817610	234817610
chr1	234819917	234819917
chr1	234828778	234828778
chr1	234843177	234843177
chr1	234845197	234845197
chr1	234846902	234846902
chr1	234864244	234864244
chr1	235010726	235010726
chr1	235459855	235459855
chr1	235557375	235557375
chr1	235566695	235566695
chr1	235568080	235568080
chr1	235575951	235575951
chr1	235605040	235605040
chr1	235606434	235606434
chr1	235710228	235710228
chr1	235752508	235753012
chr1	235838086	235838086
chr1	236029969	236029969
chr1	236152971	236152971
chr1	236155445	236156410
chr1	236157782	236158337
chr1	236160117	236160117
chr1	236164860	236164860
chr1	236167106	236167106
chr1	236314235	236314235
chr1	236445081	236445081
chr1	236525778	236525778
chr1	236564928	236564928
chr1	236574199	236574199
chr1	236584192	236584747
chr1	237842918	237845051
chr1	238979918	238979918
chr1	240659648	240660072
chr1	240815883	240816290
chr1	240817656	240817656
chr1	240830033	240830033
chr1	240850998	240850998
chr1	241695447	241695447
chr1	241696724	241696724
chr1	241705460	241706012
chr1	241730392	241730392
chr1	241740070	241740778
chr1	241746357	241746357
chr1	241747782	241747782
chr1	241751390	241751390
chr1	241760186	241760186
chr1	241775372	241775372
chr1	242953947	242955322
chr1	242974946	242974946
chr1	243264822	243264822
chr1	243268994	243268994
chr1	243422391	243422391
chr1	243674215	243674215
chr1	243677892	243677892
chr1	243712346	243712976
chr1	243794844	243794844
chr1	244054383	244054383
chr1	244074299	244074299
chr1	244080772	244080772
chr1	244204708	244204708
chr1	244361098	244361098
chr1	244399772	244399772
chr1	244476466	244477264
chr1	244817767	244817767
chr1	244843546	244843546
chr1	244893374	244894061
chr1	245249280	245249280
chr1	245267643	245267643
chr1	245814288	245814288
chr1	245935241	245935694
chr1	246042351	246042351
chr1	246044325	246044882
chr1	246190369	246190827
chr1	246215395	246215395
chr1	246260150	246260150
chr1	246270268	246270268
chr1	246282854	246283797
chr1	246302839	246303506
chr1	246305339	246306079
chr1	246849815	246849815
chr1	246852714	246853105
chr1	246854828	246854828
chr1	246862360	246862360
chr1	246866806	246866806
chr1	246869942	246869942
chr1	246891077	246891077
chr1	246910835	246910835
chr1	246912088	246912088
chr1	246915193	246915193
chr1	246961329	246961329
chr1	249239659	249239659
chr10	603034	603034
chr10	727244	727244
chr10	758026	758026
chr10	759063	759063
chr10	938284	939209
chr10	1007392	1007392
chr10	1014405	1014921
chr10	1026611	1027380
chr10	1401470	1401991
chr10	3122153	3122153
chr10	3259420	3259420
chr10	3523217	3523217
chr10	4006059	4006059
chr10	4048982	4049542
chr10	4053448	4054007
chr10	4068666	4068666
chr10	4201148	4201847
chr10	4306037	4306037
chr10	4496008	4496008
chr10	4512291	4512291
chr10	4516679	4516679
chr10	4583987	4583987
chr10	4673099	4673099
chr10	4675281	4675281
chr10	5674292	5674292
chr10	5702211	5702211
chr10	5877650	5877650
chr10	6261250	6261250
chr10	6341146	6341697
chr10	7645345	7645345
chr10	7692337	7692337
chr10	7699667	7699667
chr10	8096961	8096961
chr10	8100031	8100031
chr10	8101281	8103441
chr10	8219428	8219854
chr10	8254088	8254088
chr10	8256212	8256212
chr10	8356755	8356755
chr10	8406072	8406072
chr10	8439292	8439292
chr10	8601676	8601676
chr10	8731334	8731334
chr10	8873384	8873384
chr10	11681259	11681706
chr10	11684473	11685040
chr10	11704657	11705157
chr10	11725917	11725917
chr10	11732415	11732415
chr10	11751234	11751234
chr10	12526596	12526596
chr10	12576779	12576779
chr10	13200583	13200583
chr10	13570707	13571269
chr10	13580404	13580404
chr10	13656719	13657589
chr10	13664784	13664784
chr10	13789080	13789080
chr10	14417043	14417688
chr10	14419528	14419528
chr10	14421114	14421114
chr10	14428615	14428615
chr10	14446911	14447665
chr10	14449451	14449451
chr10	14570508	14571506
chr10	14572649	14573787
chr10	14623159	14623159
chr10	14625423	14625423
chr10	14641088	14641088
chr10	14642149	14643075
chr10	14719356	14719356
chr10	14721337	14721337
chr10	14722925	14722925
chr10	14726927	14726927
chr10	14746715	14746715
chr10	14749556	14749556
chr10	14751274	14751274
chr10	14791144	14791144
chr10	14818848	14818848
chr10	15243224	15243224
chr10	15249069	15249069
chr10	15893119	15893119
chr10	16727422	16727422
chr10	16861374	16861374
chr10	17632825	17632825
chr10	17659247	17660077
chr10	17691192	17691192
chr10	17699047	17699047
chr10	17707662	17707662
chr10	17716363	17716363
chr10	17810816	17810816
chr10	18890833	18890833
chr10	21385633	21386766
chr10	21484000	21484000
chr10	21618944	21618944
chr10	21629844	21629844
chr10	21641299	21641299
chr10	21647787	21647787
chr10	21672806	21672806
chr10	21719178	21719178
chr10	21734627	21734627
chr10	21910169	21910169
chr10	21957509	21958183
chr10	22316265	22316265
chr10	22319116	22320445
chr10	23086729	23086729
chr10	23105781	23106352
chr10	23350568	23351176
chr10	23354253	23354253
chr10	23673837	23673837
chr10	23706743	23706743
chr10	23711534	23711534
chr10	24682729	24682729
chr10	24919972	24920831
chr10	25110731	25110731
chr10	25311501	25311501
chr10	26650849	26650849
chr10	26668236	26668236
chr10	28092838	28092838
chr10	28427948	28428541
chr10	28558048	28558048
chr10	28559127	28559127
chr10	28611627	28612316
chr10	28647928	28647928
chr10	28781340	28781340
chr10	28809764	28809764
chr10	29868052	29868562
chr10	29888314	29888314
chr10	30164873	30164873
chr10	30178818	30178818
chr10	30180471	30181054
chr10	30359583	30359583
chr10	30442913	30442913
chr10	30473310	30473766
chr10	30536587	30536587
chr10	30716586	30717091
chr10	30729292	30729292
chr10	30732529	30732529
chr10	30733866	30733866
chr10	30735088	30735088
chr10	30738854	30738854
chr10	30764402	30764402
chr10	30780052	30781197
chr10	30811493	30812319
chr10	30818626	30818626
chr10	30842735	30843176
chr10	30846664	30847408
chr10	30853177	30853177
chr10	30894027	30894027
chr10	30896597	30896597
chr10	30899574	30899574
chr10	30903021	30903021
chr10	31008527	31008527
chr10	31871688	31871688
chr10	31946375	31946375
chr10	31947395	31949053
chr10	31987164	31988379
chr10	32057836	32057836
chr10	32440008	32440008
chr10	32442427	32442427
chr10	32444246	32444246
chr10	32587385	32587385
chr10	32699080	32699080
chr10	32778640	32779444
chr10	33273542	33273542
chr10	33274699	33274699
chr10	33287139	33287139
chr10	33345694	33345694
chr10	33580714	33580714
chr10	33789606	33790922
chr10	33796309	33796309
chr10	34580084	34580084
chr10	34593871	34594616
chr10	34602957	34602957
chr10	34605495	34605495
chr10	34608139	34608139
chr10	34630943	34631540
chr10	34716131	34716131
chr10	35207583	35208386
chr10	35380904	35380904
chr10	35394400	35394400
chr10	35395889	35395889
chr10	35429540	35429540
chr10	35622137	35622137
chr10	36737996	36737996
chr10	38024628	38024628
chr10	38343950	38343950
chr10	43048138	43048138
chr10	44729026	44729026
chr10	44732657	44732657
chr10	44741380	44741380
chr10	45476619	45477255
chr10	45494277	45494277
chr10	45850232	45850232
chr10	45869956	45869956
chr10	47656105	47656105
chr10	47659199	47660838
chr10	47677700	47678425
chr10	47682657	47683093
chr10	48320196	48320590
chr10	48334477	48334477
chr10	49200181	49200181
chr10	50568015	50568750
chr10	50896908	50896908
chr10	51489321	51489321
chr10	51546368	51546790
chr10	51561508	51561508
chr10	51574389	51574389
chr10	52018178	52018178
chr10	52164766	52164766
chr10	52166184	52167125
chr10	52346127	52346127
chr10	54882536	54882536
chr10	54900781	54900781
chr10	60183368	60183368
chr10	60195777	60195777
chr10	60714317	60714317
chr10	60716624	60717345
chr10	60786153	60786153
chr10	60915204	60915800
chr10	60955172	60955172
chr10	61713883	61714541
chr10	61894586	61894586
chr10	61896770	61896770
chr10	62041709	62043049
chr10	62703995	62703995
chr10	62726209	62726209
chr10	62741359	62741359
chr10	62745233	62745233
chr10	62746638	62746638
chr10	62748489	62748489
chr10	62749586	62749586
chr10	62750773	62750773
chr10	62752391	62752848
chr10	62755926	62755926
chr10	62760581	62761503
chr10	62799611	62799611
chr10	62805925	62805925
chr10	62809979	62809979
chr10	62811843	62811843
chr10	62814499	62814499
chr10	62823869	62823869
chr10	62826387	62826387
chr10	62827864	62827864
chr10	62830626	62830626
chr10	62832751	62832751
chr10	62834468	62835330
chr10	63594819	63594819
chr10	63693914	63693914
chr10	63698291	63698291
chr10	63779483	63779483
chr10	63819568	63819568
chr10	63870860	63870860
chr10	64096425	64096425
chr10	64852349	64852349
chr10	64860613	64860613
chr10	64867732	64867732
chr10	64871751	64871751
chr10	64885125	64885125
chr10	64897118	64897118
chr10	65047299	65047299
chr10	65194513	65195098
chr10	65249191	65249191
chr10	65284525	65284525
chr10	65313364	65313364
chr10	66156929	66156929
chr10	69913834	69913834
chr10	70188236	70188236
chr10	70370180	70370180
chr10	70380213	70380213
chr10	70393494	70393494
chr10	70565081	70565462
chr10	70717386	70717386
chr10	70821582	70821582
chr10	70976916	70976916
chr10	70991957	70991957
chr10	71028917	71029532
chr10	71032860	71032860
chr10	71044922	71044922
chr10	71049848	71049848
chr10	71100571	71100571
chr10	71108802	71108802
chr10	71109836	71109836
chr10	71185461	71185461
chr10	71267491	71267491
chr10	71892341	71892341
chr10	72017923	72018464
chr10	72747752	72747752
chr10	73026001	73026482
chr10	73097352	73097352
chr10	73294579	73294579
chr10	73522457	73522457
chr10	73612434	73613360
chr10	73659777	73659777
chr10	73698907	73698907
chr10	73705763	73705763
chr10	73706830	73707777
chr10	73714887	73714887
chr10	73759003	73759003
chr10	73803189	73803189
chr10	73863354	73863354
chr10	73931335	73931335
chr10	73933462	73933462
chr10	73946425	73946425
chr10	73958604	73958604
chr10	74036120	74036120
chr10	74037266	74037266
chr10	74317056	74317056
chr10	75406554	75406554
chr10	75425910	75426592
chr10	75603519	75604020
chr10	75653640	75653640
chr10	75713210	75713846
chr10	75749294	75749294
chr10	75989465	75991994
chr10	76877603	76877603
chr10	76974884	76974884
chr10	76983361	76983361
chr10	76988177	76988177
chr10	77004661	77004661
chr10	77008813	77009437
chr10	77011660	77011660
chr10	77022827	77022827
chr10	77054937	77054937
chr10	78946966	78946966
chr10	78957091	78957091
chr10	79137512	79137512
chr10	79160757	79161989
chr10	79172410	79172410
chr10	79173657	79175060
chr10	79176509	79176509
chr10	79261541	79261966
chr10	79264182	79264182
chr10	79265508	79265508
chr10	79347213	79347213
chr10	79365270	79365270
chr10	79366987	79366987
chr10	79666471	79667994
chr10	79672318	79672318
chr10	79679114	79680023
chr10	79708772	79708772
chr10	80015771	80016333
chr10	80063057	80063057
chr10	80757907	80757907
chr10	80827241	80827241
chr10	80911908	80911908
chr10	80967540	80968084
chr10	81030103	81031181
chr10	81034425	81034425
chr10	81043969	81043969
chr10	81093262	81093262
chr10	81105631	81105631
chr10	81953986	81953986
chr10	81968652	81968652
chr10	82032411	82033072
chr10	82723703	82723703
chr10	82868634	82868634
chr10	86028928	86030037
chr10	86031040	86031040
chr10	86036351	86036351
chr10	86076210	86076210
chr10	86083723	86083723
chr10	86257479	86257479
chr10	86258682	86258682
chr10	86392443	86392443
chr10	88447307	88448000
chr10	88714016	88714016
chr10	88745961	88745961
chr10	88752703	88752703
chr10	88775693	88775693
chr10	88776789	88777657
chr10	88778899	88780121
chr10	88963560	88963560
chr10	88964634	88964634
chr10	89258346	89258346
chr10	89264952	89264952
chr10	89406679	89406679
chr10	89522586	89523281
chr10	89608120	89608120
chr10	89829864	89829864
chr10	90999781	90999781
chr10	91030238	91030238
chr10	91031732	91031732
chr10	91035100	91035565
chr10	91037890	91037890
chr10	91352516	91353230
chr10	91369770	91369770
chr10	91455429	91455429
chr10	92062001	92062001
chr10	92079167	92079167
chr10	92080567	92081215
chr10	92256540	92256540
chr10	93169971	93169971
chr10	93534267	93534762
chr10	93631828	93631828
chr10	93643765	93643765
chr10	93998455	93999070
chr10	94000692	94000692
chr10	94060462	94060462
chr10	94066985	94068717
chr10	94170133	94171095
chr10	94179930	94179930
chr10	94189883	94190297
chr10	94304187	94304187
chr10	94307930	94307930
chr10	94343765	94344880
chr10	94968292	94968292
chr10	95017816	95017816
chr10	95018940	95019416
chr10	95020652	95020652
chr10	95026863	95026863
chr10	95170916	95170916
chr10	95173785	95173785
chr10	95238347	95238347
chr10	96048240	96048240
chr10	96084302	96084302
chr10	96085336	96085336
chr10	96089916	96089916
chr10	96141447	96141447
chr10	96440815	96440815
chr10	96524460	96524460
chr10	97186562	97186562
chr10	97189239	97189239
chr10	97252989	97253613
chr10	97324620	97324620
chr10	97328856	97328856
chr10	97347769	97347769
chr10	97349390	97349390
chr10	97351416	97351943
chr10	97469713	97469713
chr10	97479278	97479278
chr10	97480407	97480407
[truncated: 13,390 more rows]

## Sheet: E2
Chromosome	Start	Stop
chr1	780909	781547
chr1	896102	896102
chr1	911542	911542
chr1	958205	958205
chr1	1253556	1253556
chr1	1351220	1351220
chr1	1352661	1352661
chr1	1353895	1353895
chr1	1363722	1363722
chr1	1373473	1373473
chr1	1408377	1408377
chr1	1790420	1791313
chr1	1984017	1984017
chr1	2019800	2020252
chr1	2131099	2131099
chr1	2161580	2161580
chr1	2246484	2246484
chr1	3464390	3464390
chr1	3597616	3597616
chr1	3663776	3663776
chr1	3688870	3689485
chr1	3690524	3690524
chr1	3692034	3692034
chr1	3813451	3813451
chr1	4736040	4736040
chr1	6119070	6119070
chr1	6134305	6134305
chr1	6294037	6294037
chr1	6417859	6418461
chr1	6470347	6470347
chr1	6473763	6473763
chr1	6476341	6476341
chr1	6830779	6830779
chr1	7973121	7973121
chr1	8042716	8042716
chr1	8083481	8083481
chr1	8149626	8149626
chr1	8165094	8165094
chr1	8169672	8169672
chr1	8170760	8171198
chr1	8184321	8184321
chr1	8197193	8197818
chr1	8214738	8214738
chr1	8260427	8260427
chr1	8261945	8261945
chr1	8277022	8277022
chr1	8453161	8453161
chr1	8456875	8456875
chr1	8635072	8635072
chr1	8886098	8886098
chr1	8962720	8962720
chr1	8963732	8964381
chr1	8965780	8965780
chr1	8971742	8971742
chr1	9488793	9488793
chr1	9735520	9735520
chr1	9747495	9747495
chr1	9749334	9750221
chr1	9777675	9777675
chr1	9950421	9950421
chr1	9951643	9952112
chr1	9953135	9953135
chr1	10094860	10095619
chr1	10119124	10119481
chr1	10143070	10143657
chr1	10144873	10144873
chr1	10460579	10460579
chr1	10519535	10519535
chr1	10951540	10951540
chr1	10979880	10980593
chr1	11114853	11115279
chr1	11867524	11867524
chr1	11918872	11919319
chr1	12042166	12042166
chr1	12067472	12067472
chr1	14125200	14125200
chr1	14128392	14128392
chr1	15541396	15541396
chr1	15549220	15549220
chr1	15888791	15889642
chr1	16061170	16061170
chr1	16345610	16345610
chr1	16470183	16470183
chr1	16478772	16479247
chr1	16494370	16494370
chr1	16502383	16502383
chr1	16505598	16505598
chr1	16515855	16515855
chr1	16587741	16587741
chr1	16947488	16947488
chr1	16973994	16973994
chr1	17537042	17537042
chr1	17555989	17555989
chr1	17767952	17768556
chr1	17770092	17770092
chr1	17814893	17815129
chr1	17914536	17915206
chr1	18734084	18734084
chr1	19219985	19219985
chr1	19227556	19227556
chr1	19240024	19241590
chr1	19248751	19249153
chr1	19265204	19267403
chr1	19292259	19292259
chr1	19324779	19324779
chr1	19356335	19356335
chr1	19360254	19361219
chr1	19378761	19379480
chr1	19519262	19519735
chr1	19534653	19534653
chr1	19722050	19722050
chr1	19856768	19856768
chr1	20252742	20253932
chr1	20539834	20539834
chr1	20958712	20958712
chr1	21339281	21339281
chr1	21417967	21417967
chr1	21616329	21616329
chr1	21955929	21955929
chr1	21957573	21959231
chr1	22056833	22056833
chr1	22068219	22068219
chr1	22107356	22108325
chr1	22114531	22114531
chr1	22237728	22238467
chr1	22240449	22240449
chr1	22241780	22241780
chr1	22245486	22246362
chr1	22249043	22249043
chr1	22250067	22250067
chr1	22251375	22251375
chr1	22252831	22254174
chr1	22301421	22301421
chr1	22326321	22326321
chr1	22356889	22357338
chr1	22366666	22366666
chr1	22368831	22371621
chr1	22469919	22469919
chr1	22577237	22577237
chr1	22609062	22610177
chr1	22623531	22623932
chr1	22653115	22653115
chr1	22707304	22707304
chr1	22740701	22741176
chr1	23323975	23323975
chr1	23337261	23337261
chr1	23347750	23347750
chr1	23376496	23376496
chr1	23543531	23543531
chr1	23702563	23702563
chr1	23855176	23855176
chr1	23856569	23856569
chr1	23857595	23857595
chr1	23914563	23914563
chr1	23925116	23925116
chr1	23954487	23954487
chr1	24097340	24097340
chr1	24643489	24643489
chr1	24645518	24645518
chr1	25092482	25092482
chr1	25175106	25175106
chr1	25235970	25235970
chr1	25390250	25390250
chr1	25864824	25864824
chr1	26126449	26126449
chr1	26197893	26198332
chr1	26215495	26215495
chr1	26232316	26232316
chr1	26475329	26475329
chr1	26485251	26485251
chr1	26490955	26490955
chr1	26627747	26627747
chr1	26644538	26644538
chr1	26654735	26654735
chr1	26739432	26739432
chr1	27115966	27117483
chr1	27122503	27122959
chr1	27126890	27126890
chr1	27151713	27151713
chr1	27154383	27154383
chr1	27165347	27165776
chr1	27187552	27187552
chr1	27194301	27194301
chr1	27195357	27195357
chr1	27198833	27198833
chr1	27200098	27200098
chr1	27425638	27425638
chr1	27476200	27476200
chr1	27573902	27573902
chr1	27666877	27666877
chr1	27668670	27668670
chr1	27674019	27674019
chr1	27719277	27719277
chr1	27755027	27756549
chr1	27771141	27771141
chr1	27781932	27782311
chr1	27793509	27794137
chr1	27795235	27795235
chr1	27852063	27852063
chr1	27865821	27865821
chr1	27867759	27867759
chr1	27882513	27882890
chr1	27884118	27884118
chr1	27890951	27890951
chr1	27894791	27895373
chr1	27897834	27897834
chr1	27901972	27901972
chr1	27920924	27921407
chr1	27925962	27925962
chr1	27933697	27934458
chr1	27985732	27985732
chr1	28009108	28009108
chr1	28021489	28022859
chr1	28045900	28045900
chr1	28150035	28150035
chr1	28260321	28260321
chr1	28827571	28827571
chr1	28838303	28838885
chr1	28840019	28840019
chr1	28846814	28846814
chr1	28855071	28855071
chr1	28881068	28881068
chr1	28906409	28906409
chr1	28925466	28925466
chr1	29065806	29066482
chr1	29071420	29071420
chr1	29074331	29074331
chr1	29075969	29075969
chr1	29088123	29088123
chr1	29108365	29109099
chr1	29449528	29450802
chr1	29598219	29598620
chr1	31090685	31090685
chr1	31091686	31091686
chr1	31216075	31217961
chr1	31220905	31221306
chr1	31241848	31242287
chr1	31245321	31245816
chr1	31276659	31276659
chr1	31406005	31407258
chr1	31478474	31478474
chr1	31507721	31507721
chr1	31520792	31521211
chr1	31535902	31535902
chr1	31575674	31575674
chr1	31631688	31631688
chr1	31950348	31950348
chr1	32043390	32043390
chr1	32105211	32105211
chr1	32143607	32143607
chr1	32154143	32154143
chr1	32155412	32155412
chr1	32156798	32156798
chr1	32170688	32171164
chr1	32180536	32181722
chr1	32226045	32226792
chr1	32531200	32531200
chr1	32646851	32646851
chr1	32666051	32666051
chr1	32904313	32904313
chr1	32913775	32913775
chr1	32959471	32959471
chr1	32986501	32986501
chr1	33178116	33178116
chr1	33202906	33202906
chr1	33207969	33207969
chr1	33222736	33222736
chr1	33229218	33229557
chr1	33234971	33234971
chr1	33280341	33280341
chr1	33399487	33399487
chr1	33428394	33428394
chr1	33432150	33432150
chr1	33433797	33433797
chr1	33436768	33436768
chr1	33439571	33439571
chr1	33479177	33479177
chr1	33629523	33630084
chr1	33654493	33654493
chr1	33688429	33688429
chr1	33714677	33714677
chr1	33829426	33830266
chr1	35220859	35221340
chr1	35450802	35450802
chr1	35627726	35628597
chr1	35731075	35731075
chr1	35934797	35935154
chr1	35940801	35941478
chr1	36036590	36036590
chr1	36041054	36041594
chr1	36173670	36173670
chr1	36184343	36184343
chr1	36345431	36346032
chr1	36377180	36377180
chr1	36741481	36741481
chr1	36786589	36786589
chr1	36886772	36886772
chr1	36928022	36928022
chr1	36950848	36951248
chr1	37673473	37673473
chr1	37941885	37941885
chr1	37942912	37942912
chr1	38412560	38412958
chr1	38467296	38467296
chr1	39309131	39310333
chr1	39323786	39323786
chr1	39419393	39419393
chr1	39434783	39434783
chr1	39642908	39642908
chr1	39732783	39732783
chr1	39734466	39734466
chr1	39737542	39737542
chr1	39739351	39739351
chr1	39741135	39742494
chr1	39812775	39812775
chr1	39853122	39853122
chr1	40054328	40054328
chr1	40204690	40204690
chr1	40357205	40357205
chr1	40716956	40716956
chr1	40915566	40915912
chr1	40997472	40997472
chr1	41172753	41172753
chr1	41188527	41188527
chr1	41189592	41189592
chr1	41201880	41201880
chr1	41253316	41253316
chr1	41273061	41273061
chr1	41291283	41291283
chr1	41372336	41372336
chr1	41446775	41446775
chr1	41447798	41447798
chr1	41486824	41486824
chr1	41771466	41772032
chr1	41808088	41808565
chr1	41828620	41828620
chr1	41829719	41829719
chr1	41878419	41878419
chr1	41901678	41901678
chr1	41902879	41902879
chr1	41914147	41914147
chr1	41948780	41948780
chr1	42347681	42348136
chr1	42732282	42732282
chr1	43208927	43209387
chr1	43258842	43258842
chr1	43272194	43272194
chr1	43286509	43286509
chr1	43289225	43289225
chr1	43389091	43389091
chr1	43409126	43409746
chr1	43411730	43412480
chr1	43427015	43427015
chr1	43443931	43443931
chr1	43459626	43459626
chr1	43483618	43484330
chr1	43499743	43500283
chr1	43504090	43504638
chr1	43517874	43518302
chr1	43674256	43674256
chr1	43693401	43693401
chr1	43734910	43734910
chr1	43736810	43736810
chr1	43751150	43751496
chr1	43758644	43758644
chr1	43785103	43785103
chr1	43787375	43787375
chr1	43795841	43796261
chr1	43828683	43828683
chr1	43831823	43831823
chr1	43993446	43994313
chr1	44009583	44009583
chr1	44020452	44020452
chr1	44047206	44048275
chr1	44172877	44172877
chr1	44444664	44444664
chr1	45173955	45173955
chr1	45276009	45276009
chr1	45278145	45278145
chr1	45767288	45767288
chr1	45781498	45782251
chr1	45785890	45785890
chr1	45787280	45787280
chr1	45792337	45792337
chr1	45794662	45796128
chr1	45801502	45802380
chr1	46347977	46347977
chr1	46519220	46519220
chr1	46630439	46630439
chr1	46645270	46645270
chr1	46647517	46647517
chr1	46649210	46649210
chr1	46656720	46656720
chr1	46680336	46680336
chr1	46682670	46682670
chr1	46684090	46684090
chr1	47234701	47235088
chr1	47778588	47778588
chr1	47875534	47875534
chr1	47903206	47903846
chr1	47998742	47998742
chr1	51876739	51876739
chr1	51983365	51983365
chr1	52024741	52024741
chr1	52058165	52058165
chr1	52094527	52094527
chr1	52100428	52100914
chr1	52112652	52112652
chr1	52126860	52126860
chr1	52316148	52316739
chr1	52508591	52508591
chr1	53022988	53022988
chr1	53371746	53371746
chr1	53984927	53984927
chr1	54368397	54368397
chr1	54372946	54372946
chr1	54421766	54421766
chr1	54844254	54844785
chr1	54875642	54875642
chr1	54953794	54955094
chr1	55030336	55030336
chr1	55229985	55229985
chr1	55644920	55644920
chr1	55698393	55699129
chr1	55701284	55701284
chr1	55702886	55702886
chr1	55879071	55879071
chr1	55886973	55886973
chr1	56959675	56959675
chr1	56987155	56987155
chr1	57035207	57036868
chr1	57040139	57040139
chr1	57042194	57042892
chr1	57111201	57111201
chr1	57154505	57154505
chr1	57283979	57284999
chr1	59043537	59043537
chr1	59086360	59086360
chr1	59249568	59249568
chr1	59279809	59280260
chr1	59281282	59282289
chr1	59605446	59605446
chr1	59608660	59608660
chr1	59893372	59893372
chr1	59951952	59952301
chr1	60139551	60139985
chr1	61543025	61543025
chr1	62174949	62174949
chr1	62207689	62209272
chr1	62337884	62337884
chr1	62339090	62339719
chr1	62366151	62366151
chr1	62416432	62416432
chr1	62417619	62417619
chr1	62649089	62649089
chr1	62662606	62662606
chr1	62695524	62695524
chr1	62696872	62696872
chr1	62744714	62745270
chr1	62752909	62752909
chr1	62754452	62754452
chr1	62855229	62855578
chr1	62891106	62891106
chr1	62905204	62905204
chr1	62946835	62946835
chr1	63782615	63783409
chr1	64094085	64094705
chr1	64116521	64117425
chr1	64118618	64118618
chr1	64239819	64239819
chr1	64809859	64809859
chr1	65720497	65720497
chr1	67518174	67518699
chr1	67526862	67526862
chr1	67612098	67612098
chr1	67628653	67628653
chr1	67842491	67843009
chr1	68046716	68046716
chr1	68055588	68055588
chr1	68166238	68167004
chr1	68204453	68204453
chr1	68225549	68225969
chr1	68680508	68680508
chr1	68684152	68684152
chr1	68689359	68689359
chr1	68696668	68698432
chr1	68843302	68843302
chr1	68930480	68931200
chr1	68961262	68961262
chr1	68962611	68962611
chr1	69940570	69941118
chr1	70817782	70817782
chr1	70822390	70822390
chr1	70838573	70838573
chr1	72468153	72468811
chr1	75557713	75557713
chr1	75600071	75600988
chr1	75837711	75837711
chr1	76352922	76352922
chr1	78153464	78153945
chr1	81013078	81013533
chr1	82114669	82115876
chr1	82120760	82121470
chr1	82128976	82128976
chr1	82145647	82145647
chr1	82147548	82147548
chr1	82155721	82155721
chr1	82172229	82173004
chr1	82185982	82185982
chr1	82266751	82266751
chr1	82270434	82270434
chr1	82340089	82340504
chr1	82346017	82346017
chr1	84093345	84093345
chr1	84569069	84569069
chr1	84764501	84764501
chr1	85070060	85070060
chr1	85086583	85086583
chr1	85156592	85156592
chr1	85663919	85663919
chr1	85692670	85692670
chr1	85710224	85710224
chr1	85722583	85722583
chr1	85780181	85780181
chr1	85796547	85796547
chr1	86035758	86035758
chr1	86037937	86037937
chr1	86042451	86042451
chr1	87512610	87513091
chr1	87514102	87514544
chr1	87918582	87918582
chr1	87943962	87943962
chr1	88501676	88501676
chr1	88659176	88659176
chr1	89241744	89241744
chr1	89243238	89245609
chr1	89248896	89249710
chr1	90288408	90288408
chr1	90296144	90298604
chr1	90372203	90372545
chr1	90439350	90439350
chr1	90440873	90440873
chr1	90446241	90446841
chr1	91995928	91995928
chr1	92057401	92057401
chr1	92079969	92079969
chr1	92205207	92205207
chr1	92261352	92263673
chr1	92270097	92270097
chr1	92271167	92271167
chr1	92294161	92294161
chr1	92316517	92316517
chr1	92336982	92338115
chr1	92355411	92355411
chr1	92356984	92357715
chr1	92382449	92383021
chr1	92912431	92912772
chr1	93119447	93120036
chr1	93181392	93181392
chr1	93299305	93299305
chr1	93364983	93365721
chr1	93373281	93373568
chr1	93390003	93390003
chr1	93813291	93813291
chr1	93915046	93915046
chr1	93959175	93959175
chr1	94052260	94052260
chr1	94059330	94060178
chr1	94068859	94068859
chr1	94074667	94074667
chr1	94082843	94083138
chr1	94090987	94091533
chr1	94425925	94426778
chr1	94442424	94442424
chr1	94511655	94511655
chr1	94531645	94531645
chr1	94559293	94559293
chr1	94560557	94561507
chr1	94591537	94592116
chr1	95028305	95028305
chr1	95072679	95073752
chr1	95082450	95082450
chr1	95093932	95093932
chr1	95108933	95109398
chr1	95111788	95112453
chr1	95113532	95114307
chr1	95119306	95119306
chr1	95123441	95123942
chr1	95239432	95239432
chr1	95250016	95250016
chr1	95285653	95286121
chr1	95368823	95368823
chr1	95373564	95373923
chr1	95375396	95375396
chr1	95391242	95391242
chr1	95583043	95583043
chr1	96275692	96275692
chr1	98824669	98825224
chr1	98981910	98981910
chr1	100039033	100039574
chr1	100310599	100311474
chr1	100409009	100409009
chr1	100442985	100442985
chr1	100444876	100444876
chr1	100512874	100512874
chr1	101348229	101348229
chr1	101349845	101349845
chr1	101357067	101357067
chr1	101448172	101448172
chr1	101564382	101564851
chr1	102858999	102858999
chr1	105005571	105006182
chr1	108171025	108171025
chr1	108186258	108186919
chr1	108190052	108191511
chr1	108220603	108220603
chr1	108615076	108616227
chr1	108759259	108759259
chr1	109370783	109370783
chr1	109627771	109627771
chr1	109737250	109737250
chr1	109792368	109792368
chr1	109816192	109816192
chr1	109841551	109841551
chr1	109940092	109940980
chr1	110267955	110268545
chr1	110290664	110290664
chr1	110332009	110332009
chr1	110334677	110335186
chr1	110419722	110420513
chr1	110501284	110501284
chr1	110504433	110504433
chr1	110548081	110548081
chr1	110752527	110752527
chr1	110878761	110879456
chr1	111684554	111684554
chr1	111704451	111705070
chr1	111737748	111737748
chr1	111764126	111764126
chr1	111765305	111765882
chr1	111771398	111771398
chr1	111885105	111885700
chr1	111903447	111903447
chr1	112084944	112084944
chr1	112135592	112135592
chr1	113164230	113164230
chr1	113241468	113241950
chr1	113243303	113243303
chr1	113246068	113246391
chr1	113337167	113337167
chr1	113360558	113360558
chr1	113362236	113362236
chr1	113365118	113365118
chr1	113399233	113399233
chr1	113445253	113445253
chr1	113449869	113449869
chr1	113500426	113500426
chr1	113586873	113586873
chr1	113742313	113742972
chr1	113744148	113745287
chr1	113748270	113749414
chr1	113819175	113819716
chr1	113854656	113854656
chr1	114328482	114329049
chr1	114521878	114521878
chr1	115094404	115094404
chr1	115580211	115580211
chr1	115718637	115718637
chr1	115727568	115727568
chr1	115735153	115735153
chr1	115752503	115752503
chr1	115753529	115753529
chr1	115832617	115832996
chr1	115845302	115845302
chr1	115857377	115857377
chr1	116040096	116040096
chr1	116185515	116185515
chr1	116212148	116212148
chr1	116253846	116253846
chr1	116314450	116314450
chr1	116325434	116326077
chr1	116354222	116354222
chr1	116371228	116371228
chr1	116419521	116419973
chr1	116674450	116674933
chr1	116681694	116681694
chr1	116694983	116694983
chr1	117230086	117230733
chr1	117602494	117603239
chr1	118612869	118612869
chr1	118660970	118662157
chr1	118663169	118663988
chr1	120146275	120146275
chr1	120147285	120147285
chr1	120148313	120148313
chr1	143200956	143200956
chr1	143202974	143202974
chr1	143915416	143915416
chr1	144010649	144010649
chr1	144036572	144037424
chr1	144047488	144047488
chr1	145399928	145399928
chr1	145427768	145427768
chr1	145435285	145435285
chr1	145449490	145450650
chr1	145468732	145468732
chr1	145470080	145470763
chr1	145471795	145471795
chr1	145556477	145556477
chr1	145589254	145589254
chr1	145633169	145633169
chr1	146958455	146959411
chr1	146976491	146977233
chr1	147040708	147040708
chr1	147234714	147235441
chr1	147737213	147737213
chr1	148176388	148176388
chr1	148247777	148247777
chr1	149278748	149278748
chr1	149294383	149294383
chr1	149664303	149664303
chr1	149684462	149684462
chr1	149782631	149782631
chr1	149784857	149784857
chr1	149815173	149815173
chr1	149816439	149816439
chr1	149821223	149821223
chr1	150205859	150205859
chr1	150228337	150228915
chr1	150232809	150232809
chr1	150338929	150338929
chr1	150501938	150501938
chr1	150521283	150521283
chr1	150527333	150527333
chr1	150545170	150545170
chr1	150550220	150550220
chr1	151020050	151020414
chr1	151389389	151389389
chr1	151432381	151432381
chr1	151475275	151475275
chr1	151483294	151484043
chr1	151487645	151487645
chr1	151518369	151518369
chr1	151554361	151554361
chr1	151588376	151588376
chr1	151591076	151591076
chr1	151592239	151592239
chr1	151597161	151598109
chr1	151812499	151812499
chr1	151877860	151878560
chr1	151895814	151896398
chr1	151897606	151897606
chr1	151898845	151899203
chr1	151949267	151949267
chr1	151950703	151950703
chr1	151953454	151953454
chr1	151959878	151960847
chr1	151996656	151997050
chr1	153095225	153095749
chr1	153487158	153487158
chr1	153490203	153490203
chr1	153492190	153493339
chr1	153505627	153505627
chr1	153583438	153583438
chr1	153585458	153585458
chr1	153587127	153587127
chr1	153588658	153588658
chr1	153959048	153959048
chr1	153960104	153960104
chr1	154131764	154131764
chr1	154151213	154151213
chr1	154152530	154153456
chr1	154205277	154205277
chr1	154786072	154786072
chr1	154933161	154933161
chr1	154941319	154941595
chr1	154949170	154949170
chr1	154980597	154980597
chr1	154981602	154981602
chr1	155025792	155025792
chr1	155078188	155078738
chr1	155083990	155083990
chr1	155086114	155086114
chr1	155090886	155090886
chr1	155092643	155093354
chr1	155163237	155163237
chr1	155211262	155211262
chr1	155227584	155227584
chr1	155280433	155280433
chr1	155656354	155656354
chr1	155661671	155661671
chr1	155671531	155671531
chr1	155673808	155673808
chr1	155698691	155698691
chr1	155715080	155715080
chr1	155945557	155945557
chr1	155946648	155946648
chr1	156052472	156053062
chr1	156094949	156094949
chr1	156374723	156375297
chr1	156387743	156388143
chr1	156418631	156418631
chr1	156441861	156441861
chr1	156468848	156469393
chr1	156541523	156541523
chr1	156696174	156696926
chr1	156739816	156739816
chr1	156862424	156862424
chr1	156863665	156863665
chr1	156865247	156865247
chr1	156866430	156866990
chr1	156938322	156938778
chr1	156961381	156961942
chr1	156966160	156966939
chr1	157125370	157125854
chr1	157989663	157989663
chr1	159819085	159819085
chr1	159882343	159882343
chr1	159915708	159916113
chr1	160001514	160001514
chr1	160696637	160696637
chr1	161068394	161068394
chr1	161074983	161074983
chr1	161300880	161300880
chr1	161410470	161410470
chr1	161509810	161509810
chr1	161703857	161703857
chr1	162121940	162122498
chr1	162661056	162661056
chr1	162760152	162760643
chr1	162883524	162883524
chr1	164528446	164529342
chr1	164616545	164616545
chr1	165054333	165054900
chr1	165567739	165567739
chr1	165798153	165798424
chr1	166440480	166441188
chr1	166574560	166575079
chr1	166579914	166579914
chr1	166596367	166596367
chr1	166637856	166637856
chr1	166640811	166640811
chr1	167028384	167028748
chr1	167214279	167214279
chr1	167386518	167386518
chr1	167601123	167601714
chr1	167606966	167606966
chr1	167692838	167692838
chr1	167695384	167695384
chr1	167696936	167696936
chr1	167722219	167722219
chr1	167822596	167823454
chr1	167824540	167824540
chr1	167849343	167850153
chr1	167870830	167870830
chr1	168140349	168140349
chr1	168440383	168440383
chr1	171340910	171341539
chr1	171365786	171365786
chr1	172392347	172392347
chr1	172419608	172420078
chr1	172452980	172453946
chr1	172456272	172456272
chr1	172498765	172499745
chr1	172503658	172504286
chr1	172640106	172640693
chr1	172668227	172668227
chr1	172689104	172689104
chr1	172941017	172941017
chr1	172962510	172962510
chr1	173227504	173228063
chr1	173389425	173389425
chr1	173392556	173392556
chr1	173429984	173429984
chr1	173433294	173433294
chr1	173787442	173787942
chr1	173794917	173794917
chr1	173830289	173830289
chr1	173834830	173834830
chr1	174163289	174163289
chr1	174584637	174584637
chr1	174882425	174883056
chr1	174896751	174897127
chr1	174970836	174970836
chr1	175191220	175191220
chr1	175313041	175313041
chr1	175962206	175962206
chr1	176180937	176181304
chr1	178093173	178093173
chr1	178121044	178121044
chr1	178263727	178264863
chr1	178407940	178407940
chr1	178418207	178418207
chr1	178419562	178419562
chr1	178430875	178430875
chr1	178437552	178437552
chr1	178438576	178438576
chr1	178439750	178439750
chr1	178471667	178471667
chr1	178499548	178499548
chr1	178511249	178511984
chr1	179008032	179008590
chr1	179057173	179057173
chr1	179202686	179202686
chr1	179809665	179809665
chr1	180198955	180200660
chr1	180402950	180402950
chr1	180485814	180485814
chr1	180549001	180549001
chr1	180822506	180824170
chr1	180982143	180982643
chr1	181095573	181096462
chr1	181439398	181439398
chr1	182218467	182218467
chr1	182570355	182570355
chr1	182571499	182571499
chr1	182586064	182586064
chr1	182613206	182613206
chr1	182654704	182654704
chr1	182730895	182730895
chr1	182759048	182759048
chr1	182896923	182896923
chr1	182932054	182932054
chr1	182943673	182944791
chr1	182947660	182947660
chr1	182988206	182988529
chr1	182990236	182990695
chr1	182997141	182997141
chr1	183004224	183004224
chr1	183053222	183053222
chr1	183091999	183092597
chr1	183097103	183097747
chr1	183204191	183204191
chr1	183239886	183239886
chr1	183251331	183251331
chr1	183256965	183256965
chr1	183279695	183279695
chr1	183308910	183308910
chr1	183387204	183387752
chr1	183408901	183408901
chr1	183411081	183411081
chr1	183419116	183419116
chr1	184129957	184129957
chr1	184410078	184410078
chr1	184430263	184430263
chr1	184514309	184515210
chr1	184559411	184559411
chr1	185352420	185353959
chr1	185370185	185370185
chr1	185703378	185703378
chr1	186318078	186318078
chr1	186897037	186897037
chr1	187041730	187041730
chr1	187376996	187378449
chr1	188738781	188738781
chr1	188873152	188873152
chr1	191870840	191870840
chr1	193080751	193080751
chr1	193101895	193102361
chr1	193364794	193365539
chr1	193377359	193377359
chr1	195817264	195818048
chr1	198131913	198131913
chr1	199066145	199066145
chr1	199721899	199721899
chr1	199918444	199918444
chr1	200322409	200322409
chr1	200657075	200657075
chr1	200710130	200710130
chr1	200725479	200725479
chr1	200748104	200748872
chr1	200856183	200856183
chr1	200871194	200871902
chr1	200874320	200874801
chr1	200886380	200887129
chr1	201123305	201123305
chr1	201140262	201140262
chr1	201345590	201346353
chr1	201432525	201433477
chr1	201850708	201851948
chr1	201882040	201882040
chr1	201911010	201911373
chr1	201955818	201955818
chr1	202032552	202033533
chr1	202039870	202039870
chr1	202049095	202049095
chr1	202076993	202076993
chr1	202325396	202325396
chr1	202794841	202794841
chr1	203236680	203236680
chr1	203296456	203296969
chr1	203561892	203561892
chr1	203598995	203598995
chr1	203841832	203841832
chr1	203899434	203899434
chr1	203913736	203913736
chr1	204030172	204030172
chr1	204047585	204047585
chr1	204049901	204050730
chr1	204052255	204053151
chr1	204054684	204054684
chr1	204057166	204057166
chr1	204062651	204062651
chr1	204063919	204064251
chr1	204077705	204077705
chr1	204081715	204081715
chr1	204083625	204083625
chr1	204100121	204100121
chr1	204183012	204183012
chr1	204225740	204225740
chr1	204267048	204267048
chr1	204268661	204268661
chr1	204269786	204269786
chr1	204286699	204287316
chr1	204330174	204330174
chr1	204332247	204332838
chr1	204378144	204378144
chr1	204419730	204419730
chr1	204432987	204432987
chr1	204478492	204478492
chr1	204502779	204502779
chr1	204531721	204532277
chr1	204776359	204776359
chr1	205243536	205243536
chr1	205275390	205275390
chr1	205282137	205282536
chr1	205285112	205285112
chr1	205286770	205288399
chr1	205473396	205473880
chr1	205711696	205712968
chr1	206137611	206137611
chr1	206500090	206500090
chr1	206867472	206867849
chr1	207493056	207493056
chr1	207497156	207497156
chr1	207936709	207936709
chr1	208000016	208000016
chr1	208040081	208040081
chr1	208136826	208136826
chr1	208198530	208198530
chr1	208281947	208282577
chr1	208291081	208291989
chr1	208387028	208387527
chr1	208389787	208389787
chr1	208391233	208391233
chr1	208411979	208413132
chr1	208414645	208414645
chr1	209536881	209538522
chr1	209541525	209541525
chr1	209542885	209542885
chr1	209557212	209557834
chr1	209558994	209558994
chr1	209571799	209572489
chr1	209583015	209583015
chr1	209584980	209585514
chr1	209588015	209588015
chr1	209589345	209590027
chr1	209604099	209604099
chr1	209608822	209608822
chr1	209761105	209761510
chr1	209824593	209824593
chr1	209825991	209826717
chr1	210068851	210069435
chr1	210453450	210453450
chr1	210466166	210466166
chr1	210494734	210495233
chr1	210925608	210925608
chr1	210965551	210966021
chr1	211422910	211423599
chr1	211690121	211690475
chr1	211697986	211697986
chr1	211701583	211701583
chr1	211708613	211708613
chr1	211777816	211778552
chr1	211848481	211848481
chr1	211849562	211849562
chr1	212003986	212003986
chr1	212325885	212326636
chr1	212358000	212358000
chr1	212602383	212602383
chr1	212608139	212608139
chr1	212659302	212659883
chr1	212779425	212779425
chr1	212783594	212783594
chr1	213001734	213001734
chr1	213031219	213032517
chr1	214489482	214489482
chr1	214500125	214501423
chr1	214502947	214502947
chr1	214504344	214504344
chr1	214505504	214505504
chr1	214506673	214506673
chr1	214523728	214523728
chr1	214537094	214538038
chr1	214539512	214539512
chr1	214551253	214551253
chr1	214555112	214555112
chr1	214570150	214570150
chr1	214578654	214578654
chr1	214592943	214593449
chr1	214594897	214595285
chr1	214611732	214613244
chr1	214618535	214618535
chr1	214634133	214634133
chr1	214647813	214649888
chr1	214694787	214694787
chr1	214776713	214776713
chr1	216799440	216800093
chr1	216824088	216824088
chr1	216831700	216831700
chr1	216833170	216833170
chr1	216894202	216894202
chr1	217098920	217100992
chr1	217140038	217140038
chr1	218774739	218774739
chr1	219691864	219691864
chr1	220972364	220973385
chr1	222121573	222121573
chr1	222131367	222131367
chr1	223292621	223293124
chr1	223896717	223896717
chr1	223902878	223902878
chr1	223929589	223929589
chr1	223949440	223949440
chr1	223952709	223953371
chr1	223959738	223959738
chr1	223964177	223964177
chr1	224032174	224032174
chr1	224058865	224058865
chr1	224074310	224074310
chr1	224094439	224094439
chr1	224315366	224315366
chr1	224337399	224337399
chr1	224373377	224373377
chr1	224386036	224386581
chr1	224391329	224391329
chr1	224396648	224396648
chr1	224397674	224398170
chr1	224405984	224407537
chr1	224565062	224565681
chr1	224827054	224827054
chr1	225799427	225799427
chr1	225801076	225801076
chr1	225806352	225806352
chr1	225815722	225815722
chr1	225836657	225836657
chr1	225838321	225838943
chr1	225842867	225842867
chr1	225844699	225845645
chr1	225900948	225901383
chr1	225907958	225908606
chr1	225942238	225942238
chr1	225953799	225953799
chr1	225955385	225955385
chr1	225956781	225956781
chr1	225958397	225958397
chr1	225959932	225959932
chr1	225967006	225967006
chr1	226271108	226271108
chr1	226592389	226592389
chr1	226593464	226594301
chr1	227433791	227433791
chr1	227503518	227503518
chr1	227545089	227545507
chr1	227576465	227576946
chr1	227579578	227580798
chr1	227582881	227582881
chr1	227584576	227585380
chr1	227587127	227587127
chr1	227588135	227588135
chr1	227589146	227589146
chr1	227637634	227637634
chr1	227639492	227639492
chr1	227730212	227730660
chr1	227951083	227952501
chr1	227976343	227976343
chr1	228073488	228073488
chr1	228080295	228080730
chr1	228103263	228103762
chr1	228124655	228125363
chr1	228135287	228136230
chr1	228247695	228247695
chr1	228280780	228280780
chr1	228330051	228330051
chr1	228784060	228784060
chr1	228799924	228799924
chr1	228824004	228824004
chr1	228881515	228881515
chr1	228882878	228882878
chr1	229002894	229002894
chr1	229007803	229007803
chr1	229009168	229009168
chr1	229060659	229061236
chr1	229160732	229160732
chr1	229174202	229174202
chr1	229227274	229227274
chr1	229231914	229231914
chr1	229242599	229244084
chr1	229312282	229312282
chr1	229313304	229313304
chr1	229361071	229362089
chr1	229363135	229363135
chr1	229404535	229404535
chr1	229472421	229472421
chr1	229476367	229476367
chr1	229894095	229894601
chr1	229952575	229953611
chr1	230987412	230987412
chr1	231173549	231174310
chr1	231529396	231529973
chr1	231550751	231550751
chr1	231665828	231666592
chr1	231762627	231763114
chr1	233088685	233088685
chr1	233314809	233315736
chr1	233463671	233463671
chr1	233792785	233792785
chr1	234697982	234698286
chr1	234742433	234743236
chr1	234988188	234988188
chr1	235563804	235563804
chr1	236227988	236228793
chr1	236281064	236281976
chr1	236655772	236656136
chr1	236658261	236658660
chr1	236668152	236668767
chr1	237012716	237012716
chr1	239780431	239780921
chr1	239793140	239793140
chr1	239806409	239806409
chr1	239816786	239817505
chr1	239821319	239821319
chr1	239977486	239977486
chr1	239979958	239979958
chr1	240928896	240929667
chr1	241939016	241939016
chr1	242167967	242167967
chr1	242169550	242169550
chr1	242688569	242688569
chr1	242951070	242951070
chr1	243125442	243125442
chr1	243172820	243172820
chr1	243417557	243417557
chr1	243617547	243617547
chr1	243650867	243651234
chr1	243654267	243654267
chr1	243755387	243755387
chr1	243844705	243844705
chr1	243881848	243882816
chr1	243955586	243956206
chr1	244014223	244014223
chr1	244108201	244108201
chr1	244211161	244211161
chr1	244327290	244327290
chr1	244403055	244403055
chr1	244437118	244437118
chr1	244525392	244525392
chr1	244618097	244618097
chr1	244980172	244980172
chr1	245063350	245063350
chr1	245964859	245964859
chr1	246329821	246329821
chr1	246612164	246612164
chr1	246868489	246868489
chr1	247171212	247171212
chr1	247243112	247243112
chr1	247639536	247639968
chr1	247903352	247903352
chr10	180702	180702
chr10	181876	181876
chr10	556938	557545
chr10	566783	567265
chr10	594662	594662
chr10	619054	619054
chr10	656156	656666
chr10	672932	672932
chr10	3094395	3095219
chr10	3101273	3102126
chr10	3104032	3104032
chr10	3108868	3108868
chr10	3115704	3115704
chr10	3140454	3140454
chr10	3239896	3239896
chr10	3441987	3442330
chr10	3497458	3498065
chr10	3539041	3539041
chr10	3541966	3543086
chr10	3663024	3663024
chr10	3697640	3697640
chr10	3734590	3734590
chr10	3796982	3797701
chr10	3810052	3810052
chr10	3862520	3862520
chr10	3864562	3864562
chr10	3872948	3872948
chr10	3917861	3918480
chr10	3940902	3940902
chr10	3952247	3952247
chr10	3956190	3956795
chr10	3984781	3985205
chr10	4014170	4015083
chr10	4213327	4213327
chr10	4492991	4493728
chr10	4733906	4733906
chr10	4778280	4778280
chr10	5454653	5455243
chr10	5580168	5580854
chr10	5593439	5593439
chr10	5655917	5656514
chr10	5757736	5757736
chr10	5764272	5765263
chr10	5909879	5909879
chr10	7908460	7908460
chr10	7914344	7914344
chr10	7929461	7929461
chr10	7974906	7974906
chr10	8090743	8090743
chr10	8110311	8111495
chr10	8121231	8122191
chr10	8142194	8142194
chr10	8146211	8146211
chr10	8147311	8147311
chr10	8159291	8159291
chr10	8342833	8342833
chr10	8348719	8348719
chr10	8401471	8401471
chr10	8411522	8411522
chr10	8420422	8421235
chr10	8422503	8422503
chr10	8442085	8442767
chr10	8461645	8462793
chr10	8467998	8468678
chr10	8670197	8670924
chr10	9225488	9225488
chr10	9851025	9851025
chr10	9866725	9867908
chr10	11651219	11651219
chr10	11835890	11836393
chr10	11861393	11861393
chr10	11913454	11913454
chr10	11921956	11921956
chr10	11934692	11934692
chr10	11954206	11954206
chr10	12814353	12814353
chr10	13185937	13186763
chr10	13203190	13203705
chr10	13253622	13253622
chr10	13255010	13255010
chr10	13256196	13256196
chr10	13261728	13262279
chr10	13267218	13267218
chr10	13268385	13268385
chr10	13388862	13388862
chr10	13747703	13747703
chr10	13807525	13807525
chr10	13811886	13811886
chr10	13908610	13908610
chr10	13913043	13913043
chr10	15033043	15034028
chr10	16692508	16692508
chr10	17399256	17399668
chr10	17688350	17688350
chr10	17726075	17726361
chr10	18382947	18384002
chr10	18916661	18916661
chr10	20619635	20619635
chr10	21581625	21581625
chr10	21604317	21604317
chr10	21616478	21616478
chr10	21649549	21649549
chr10	21689119	21689119
chr10	21705751	21705751
chr10	21741164	21741164
chr10	21805520	21805867
chr10	21825602	21825602
chr10	21837110	21837110
chr10	21839404	21839404
chr10	22913279	22913279
chr10	22914719	22915009
chr10	22917581	22918059
chr10	22935205	22936711
chr10	22958518	22958518
chr10	22961458	22961845
chr10	23166273	23166273
chr10	23186106	23186106
chr10	24547485	24547485
chr10	24548671	24548671
chr10	24577624	24577624
chr10	24581790	24581790
chr10	24671238	24672580
chr10	24772539	24772539
chr10	25007395	25007395
chr10	25025995	25025995
chr10	25045216	25045216
chr10	25100635	25100635
chr10	25175642	25175642
chr10	25242312	25242312
chr10	25357587	25357587
chr10	25542372	25542372
chr10	25791421	25791421
chr10	25978915	25979313
chr10	26006084	26006084
chr10	26010125	26010125
chr10	26012837	26012837
chr10	26720690	26721328
chr10	26812543	26813971
chr10	27068734	27068734
chr10	28497614	28497614
chr10	28498732	28498732
chr10	28503481	28504118
chr10	28505185	28506791
chr10	28624045	28624045
chr10	28661623	28661623
chr10	28958069	28958069
chr10	28966757	28966757
chr10	29182202	29182202
chr10	29315517	29315517
chr10	29394345	29395673
chr10	29398450	29398450
chr10	29424158	29424158
chr10	29431737	29431737
chr10	29452675	29452675
chr10	29526491	29526491
chr10	29532417	29532845
chr10	29603993	29603993
chr10	29844896	29845623
chr10	29907526	29907935
chr10	29910406	29910406
chr10	29950207	29950207
chr10	29988509	29989169
chr10	30014593	30014593
chr10	30096384	30096384
chr10	30128676	30129224
chr10	30344965	30344965
chr10	30387352	30387352
chr10	30648923	30648923
chr10	30719999	30720365
chr10	31892296	31893146
chr10	32247315	32247315
chr10	32508016	32508734
chr10	32532746	32532746
chr10	32541557	32542225
chr10	33170614	33170614
chr10	33232896	33232896
chr10	33245023	33245464
chr10	33360737	33361234
chr10	33553116	33553116
chr10	33623375	33624031
chr10	33675700	33676295
chr10	33787699	33787699
chr10	35008644	35008644
chr10	35278245	35278245
chr10	35280845	35281454
chr10	35283974	35283974
chr10	35289863	35289863
chr10	35382128	35382128
chr10	35657660	35658042
chr10	35737006	35737833
chr10	38644967	38645433
chr10	43844240	43845469
chr10	43852169	43852169
chr10	43870805	43870805
chr10	43872739	43873157
chr10	43890057	43890057
chr10	43894134	43895925
chr10	43897736	43897736
chr10	43900308	43900308
chr10	43908839	43908839
chr10	43956554	43956554
chr10	44349482	44350137
chr10	45471592	45471592
chr10	45491996	45491996
chr10	46953431	46953992
chr10	46959628	46960443
chr10	47005158	47005158
chr10	47685739	47686543
chr10	47746667	47747910
chr10	47748931	47748931
chr10	47769263	47769263
chr10	48329445	48330379
chr10	48341101	48341101
chr10	48342522	48342522
chr10	49674256	49674256
chr10	49704301	49704301
chr10	50806975	50807438
chr10	50808497	50808497
chr10	50970166	50970166
chr10	51120490	51120490
chr10	51500094	51500479
chr10	51542716	51542716
chr10	52152406	52154185
chr10	52157096	52157096
chr10	52382298	52382298
chr10	52470475	52470475
chr10	52833261	52834329
chr10	52857184	52857760
chr10	52922936	52922936
chr10	52924077	52924766
chr10	53004448	53004448
chr10	53451382	53451382
chr10	54634391	54634391
chr10	54725806	54725806
chr10	54780680	54780680
chr10	55155765	55155765
chr10	55379392	55379392
chr10	56630628	56630628
chr10	57659729	57659729
chr10	58977784	58978113
chr10	59546935	59546935
chr10	59923223	59923223
chr10	59926465	59926465
chr10	60046070	60046070
chr10	60059026	60059026
chr10	61624757	61625748
chr10	61710338	61710338
chr10	61978825	61979452
chr10	62174473	62175928
chr10	62248350	62248350
chr10	62452935	62454071
chr10	62493150	62493150
chr10	63659715	63659715
chr10	63735062	63735062
chr10	63761079	63761079
chr10	63787691	63788213
chr10	63800955	63800955
chr10	63836661	63836661
chr10	63848222	63848222
chr10	63852855	63852855
chr10	63860058	63860422
chr10	63938153	63939371
chr10	63947092	63947535
chr10	64003307	64003307
chr10	64004666	64005332
chr10	64576326	64576326
chr10	65025207	65025539
chr10	65026562	65026562
chr10	65276709	65276709
chr10	65277758	65277758
chr10	65347959	65348928
chr10	66092789	66092789
chr10	66120440	66120440
chr10	67178776	67178776
chr10	69037844	69037844
chr10	69040069	69040069
chr10	69042666	69043856
chr10	70231592	70231592
chr10	70277337	70278126
chr10	70285337	70285337
chr10	70302735	70302735
chr10	70477925	70477925
chr10	70479124	70479124
chr10	70482775	70483196
chr10	71085491	71085491
chr10	71168896	71168896
chr10	71171198	71171640
chr10	71209920	71209920
chr10	71211532	71211532
chr10	71214594	71214594
chr10	71222690	71222690
chr10	71390119	71390119
chr10	72147307	72147307
chr10	72184907	72184907
chr10	72475999	72475999
chr10	72734143	72734508
chr10	73006562	73006562
chr10	73083543	73083978
chr10	73109078	73109645
chr10	73273055	73273055
chr10	73382305	73382305
chr10	73395153	73395601
chr10	73402474	73402474
chr10	73489125	73489125
chr10	73603901	73603901
chr10	74057683	74058657
chr10	74385719	74386225
chr10	74436485	74436485
chr10	74599408	74599408
chr10	74740655	74740655
chr10	74775566	74776163
chr10	74778028	74778484
chr10	74801463	74801463
chr10	74878189	74878189
chr10	75166391	75167146
chr10	75171695	75172144
chr10	75420642	75420642
chr10	75636184	75636184
chr10	75647161	75647161
chr10	75673926	75673926
chr10	75679189	75679189
chr10	75763304	75763304
chr10	75812329	75812329
chr10	75814527	75814527
chr10	75882802	75882802
chr10	75924852	75924852
chr10	75997796	75997796
chr10	76014901	76015571
chr10	76863585	76864535
chr10	76992716	76992716
chr10	77169181	77169181
chr10	78954910	78954910
chr10	78967217	78967217
chr10	79299351	79299351
chr10	79613068	79613068
chr10	79629489	79629489
chr10	79633609	79633928
chr10	79658226	79658226
chr10	79671153	79671153
chr10	80908309	80908309
chr10	81005677	81005677
chr10	81195158	81195492
chr10	81754238	81754238
chr10	81818512	81818878
chr10	81869889	81871150
chr10	81892584	81892584
chr10	82168039	82168434
chr10	82196039	82196634
chr10	82224415	82224951
chr10	82227667	82228386
chr10	82233830	82234591
chr10	82243412	82243412
chr10	82249227	82249227
chr10	82531194	82531626
chr10	82705013	82705013
chr10	83010968	83010968
chr10	85451543	85451886
chr10	86094357	86094357
chr10	86120950	86120950
chr10	86186957	86187793
chr10	86190230	86190230
chr10	86261136	86261136
chr10	86269752	86270383
chr10	86277404	86277772
chr10	86279378	86279378
chr10	86280704	86281546
chr10	86289425	86289425
chr10	87020387	87020387
chr10	88159915	88160391
chr10	88267085	88267085
chr10	88268108	88268108
chr10	88718921	88720145
chr10	88726642	88727105
chr10	88733157	88734906
chr10	88785192	88785749
chr10	89150220	89150220
chr10	89154473	89154473
chr10	89792666	89792666
chr10	92631841	92631841
chr10	93556771	93556771
chr10	93559822	93559822
chr10	93568202	93568746
chr10	94513203	94513203
chr10	95094340	95094340
chr10	95175129	95175129
chr10	95179832	95179832
chr10	95181531	95182123
chr10	95187089	95187089
chr10	95188688	95188688
chr10	95194701	95194701
chr10	95200272	95201838
chr10	95203145	95203145
chr10	95228183	95228183
chr10	95255892	95256591
chr10	95338758	95338758
chr10	95510765	95511347
chr10	95633493	95633493
chr10	96383287	96383287
chr10	96401574	96401574
chr10	96753160	96753160
chr10	96943131	96943131
chr10	97008228	97008228
chr10	97020770	97021348
chr10	97022793	97022793
chr10	97023860	97024513
chr10	97026262	97026262
chr10	97032989	97033717
chr10	97048619	97048619
chr10	97054797	97054797
chr10	97107468	97107468
chr10	97394922	97394922
chr10	97651610	97652186
chr10	98040576	98040576
chr10	98738523	98739371
chr10	99166924	99166924
chr10	99173005	99173005
chr10	99228795	99228795
chr10	99277954	99278407
chr10	99297441	99297441
chr10	99408527	99408527
chr10	99411302	99411302
chr10	99445349	99445349
chr10	99895911	99895911
chr10	100028350	100028350
chr10	101187767	101187767
chr10	101678018	101678018
chr10	101690282	101690979
chr10	102101930	102102485
chr10	102113012	102113556
chr10	102124825	102124825
chr10	102129456	102129456
chr10	102136167	102136738
chr10	102141127	102141127
chr10	102142343	102142808
chr10	102146511	102146511
chr10	102200524	102200524
chr10	102202239	102202744
chr10	102266701	102267183
chr10	102826256	102826256
chr10	102827312	102827312
chr10	102871221	102871221
chr10	102901972	102901972
chr10	102950842	102950842
chr10	103329952	103329952
chr10	103575354	103576140
chr10	103881653	103881653
chr10	103882787	103882787
chr10	104216183	104216183
chr10	104240568	104241308
chr10	104249274	104249761
chr10	104260605	104260605
chr10	104264079	104264079
chr10	104389914	104389914
chr10	104403504	104403504
chr10	104471611	104471611
chr10	104473941	104473941
chr10	104480195	104480195
chr10	104514009	104514009
chr10	104518535	104518535
chr10	104530331	104530331
chr10	104531581	104531581
chr10	104594244	104594244
chr10	104597902	104597902
chr10	104704897	104705354
chr10	104874296	104874619
chr10	104883360	104883360
chr10	104885534	104885922
chr10	104989775	104989775
chr10	105445812	105445812
chr10	105456625	105456924
chr10	105480580	105480580
chr10	105532329	105532329
chr10	105560909	105560909
chr10	105631708	105631708
chr10	105641209	105641922
chr10	105659932	105659932
chr10	105668472	105668472
chr10	106013307	106013307
chr10	106074103	106074833
chr10	106569057	106569057
chr10	108253327	108253327
chr10	108260147	108260786
chr10	109345265	109345265
chr10	112114071	112114071
chr10	112176006	112176695
chr10	112188577	112188577
chr10	112216005	112216005
chr10	112233432	112233432
chr10	112236071	112236071
chr10	112259246	112260401
chr10	113943258	113943755
chr10	114056482	114056482
chr10	114067906	114068973
chr10	114250080	114250895
chr10	114449609	114449609
chr10	114527858	114527858
chr10	114575282	114575282
chr10	114715308	114715308
chr10	114716843	114717341
chr10	114721410	114721410
chr10	114722535	114722535
chr10	114745898	114746412
chr10	114760480	114761117
chr10	114765935	114765935
chr10	114779156	114779156
chr10	114782003	114782003
chr10	114790624	114790624
chr10	114808363	114808363
chr10	114827820	114827820
chr10	114829341	114830333
chr10	114838261	114838261
chr10	114865176	114865176
chr10	114928878	114929625
chr10	114931524	114931524
chr10	114938946	114938946
chr10	114961475	114961475
chr10	114962742	114962742
chr10	115742496	115743002
chr10	116005186	116005588
chr10	116096273	116097898
chr10	116105787	116105787
chr10	116110032	116110032
chr10	116169024	116169024
chr10	116172831	116172831
chr10	116391764	116395417
chr10	116414548	116415022
chr10	118744906	118744906
chr10	120763462	120763462
chr10	120781392	120781392
chr10	120782407	120783158
chr10	120784338	120784812
chr10	120789602	120790528
chr10	120838512	120838512
chr10	121063444	121063444
chr10	121084655	121084655
chr10	121270051	121270051
chr10	121271903	121271903
chr10	121412516	121412516
chr10	121482662	121482662
chr10	121502915	121502915
chr10	121640337	121640337
chr10	121771933	121771933
chr10	122740702	122741937
chr10	122791441	122791441
chr10	122834335	122834916
chr10	122835952	122836806
chr10	122843048	122843048
chr10	122938594	122938594
chr10	123005254	123005254
chr10	123092725	123093375
chr10	123094871	123095522
chr10	123195827	123196272
chr10	123259986	123259986
chr10	123288187	123288187
chr10	123302073	123302073
chr10	123333099	123333394
chr10	123334472	123334472
chr10	123339203	123340478
chr10	123355501	123355501
chr10	123392963	123392963
chr10	123695280	123695803
chr10	123751358	123751358
chr10	123758995	123758995
chr10	123778274	123778274
chr10	124070160	124070160
chr10	124235329	124235724
chr10	124914035	124914717
chr10	126081910	126081910
chr10	126125197	126125197
chr10	126128500	126128500
chr10	126175176	126175176
chr10	126488846	126488846
chr10	126737039	126737039
chr10	126745642	126746093
chr10	126754894	126755294
chr10	126776576	126776576
chr10	126830210	126830210
chr10	126984816	126985587
chr10	127545964	127545964
chr10	127580276	127580276
chr10	128379920	128381611
chr10	128443451	128443451
chr10	128444623	128444623
chr10	129721255	129721832
chr10	129726317	129727179
chr10	129733307	129733307
chr10	129845343	129845343
chr10	129924528	129924528
chr10	131936661	131937089
chr10	134125505	134125505
chr10	134141423	134141423
chr10	134142865	134143187
chr10	134144209	134145928
chr10	134195094	134195725
chr10	134223293	134223827
chr10	134263002	134263002
chr10	134387929	134388594
chr10	135171416	135171416
chr10	135198953	135198953
chr11	233086	233086
chr11	284138	284138
chr11	333826	334758
chr11	350725	351223
chr11	422681	422681
chr11	441534	441534
chr11	504796	504796
chr11	518442	518442
chr11	555408	555408
chr11	718123	718123
chr11	742534	742534
chr11	749726	750115
chr11	797758	798183
chr11	827178	827178
chr11	844524	844524
chr11	959227	959667
chr11	973320	973320
chr11	986379	987037
chr11	1714805	1714805
chr11	1918139	1918567
chr11	1948518	1948518
chr11	1950000	1950000
chr11	1970810	1970810
chr11	2004677	2004677
chr11	2010643	2010643
chr11	2025557	2025557
chr11	2163471	2163912
chr11	2399069	2399069
chr11	2411935	2411935
chr11	2913624	2913624
chr11	3444100	3444100
chr11	3639208	3639208
chr11	4017633	4017633
chr11	4042119	4042119
chr11	5687462	5687462
chr11	5853049	5853049
chr11	6269402	6270161
chr11	6271547	6272322
chr11	6277570	6277570
chr11	6280079	6280079
chr11	6281628	6282445
chr11	6283742	6283742
chr11	6340694	6341369
chr11	6440146	6440557
chr11	6496712	6496712
chr11	6598367	6598367
chr11	6974555	6975305
chr11	7593804	7593804
chr11	7628590	7628590
chr11	7866500	7866500
chr11	7879590	7879590
chr11	8357834	8358286
chr11	8708901	8708901
chr11	8745598	8746156
chr11	8856250	8856250
chr11	8953941	8954905
chr11	9166092	9166809
chr11	9169499	9170147
chr11	9192096	9192096
chr11	9231062	9231062
chr11	9236882	9236882
chr11	9239032	9239032
chr11	9241191	9241191
chr11	9377007	9377007
chr11	9470175	9470175
chr11	9473279	9474405
chr11	9573697	9573697
chr11	9593453	9593453
chr11	9617022	9617022
chr11	9924816	9924816
chr11	10004312	10004807
chr11	10183950	10184562
chr11	10255539	10255539
chr11	10258405	10258405
chr11	10675774	10675774
chr11	10677094	10677094
chr11	10682849	10682849
chr11	10684909	10685419
chr11	10688451	10688800
chr11	10690702	10691321
chr11	10947589	10947589
chr11	10952482	10953462
chr11	10955662	10955662
chr11	12041628	12042074
chr11	12090004	12090004
chr11	12138439	12140126
chr11	12141515	12141916
chr11	12144271	12144271
chr11	12147901	12148617
chr11	12161588	12162193
chr11	12163307	12163307
chr11	12172449	12172449
chr11	12181024	12181024
chr11	12190746	12190746
chr11	12194106	12194106
chr11	12202174	12202174
chr11	12204071	12204071
chr11	12243758	12243758
chr11	12269945	12270430
chr11	12279131	12280413
chr11	12308436	12308943
chr11	12410989	12410989
chr11	12603601	12603601
chr11	12706419	12706419
chr11	12714157	12714157
chr11	12721303	12721303
chr11	12722633	12722633
chr11	12735885	12736467
chr11	12737869	12737869
chr11	12740753	12740753
chr11	12747951	12748891
chr11	12750488	12750488
chr11	12767582	12768426
chr11	12772998	12772998
chr11	12788870	12788870
chr11	12795654	12795654
chr11	12810242	12810242
chr11	12812652	12812652
chr11	12813759	12813759
chr11	12815242	12815242
chr11	12818854	12818854
chr11	12830241	12830241
chr11	12832113	12833101
chr11	12834809	12834809
chr11	12836046	12836046
chr11	12837739	12837739
chr11	12957708	12957708
chr11	13244236	13245122
chr11	13280364	13280883
chr11	13282688	13283561
chr11	13399529	13400534
chr11	13457702	13457702
[truncated: 9,948 more rows]

## Sheet: E3
Chromosome	Start	Stop
chr1	1058076	1058076
chr1	1292400	1292400
chr1	6818226	6818226
chr1	6870213	6870569
chr1	7447439	7447439
chr1	8516237	8516237
chr1	8525880	8525880
chr1	8570912	8570912
chr1	8772772	8772772
chr1	8937350	8937350
chr1	11267902	11267902
chr1	11840677	11840677
chr1	11990286	11990706
chr1	12157240	12158175
chr1	12210783	12210783
chr1	12466211	12466825
chr1	12508571	12508571
chr1	12509646	12509646
chr1	12522346	12523260
chr1	12525063	12525063
chr1	12794504	12795040
chr1	12822848	12822848
chr1	14032141	14032947
chr1	14346746	14347507
chr1	16147626	16147626
chr1	16176027	16176027
chr1	16250563	16250563
chr1	16251709	16252067
chr1	16582893	16582893
chr1	16865388	16865800
chr1	16866810	16866810
chr1	16892509	16892509
chr1	16914870	16914870
chr1	16929619	16929619
chr1	16931584	16931584
chr1	17194357	17194357
chr1	17195550	17195550
chr1	17372116	17372116
chr1	17503233	17503233
chr1	17508475	17508475
chr1	17526686	17526686
chr1	17527908	17527908
chr1	17530976	17530976
chr1	17766490	17766490
chr1	17794904	17796218
chr1	17806838	17806838
chr1	19704037	19705363
chr1	20092036	20092036
chr1	20095027	20095489
chr1	20190655	20190655
chr1	20195421	20196870
chr1	20210393	20210393
chr1	20230594	20230594
chr1	21195267	21195267
chr1	22262940	22262940
chr1	22277733	22278627
chr1	22814701	22817116
chr1	23112936	23112936
chr1	23114697	23114697
chr1	23331027	23331027
chr1	23360272	23360272
chr1	23521260	23521260
chr1	23772824	23773598
chr1	23790271	23790271
chr1	23797058	23797058
chr1	24373440	24373440
chr1	25068099	25068099
chr1	25119429	25120001
chr1	25121658	25121658
chr1	25646730	25647289
chr1	25681991	25682903
chr1	25696416	25696416
chr1	25698194	25698650
chr1	25831909	25831909
chr1	26248929	26249392
chr1	26406794	26406794
chr1	26875122	26875122
chr1	27070969	27070969
chr1	27078833	27078833
chr1	27472287	27472991
chr1	28364396	28364396
chr1	32178308	32178308
chr1	32706665	32706665
chr1	33002419	33002878
chr1	33564903	33564903
chr1	36213777	36213777
chr1	36761330	36761330
chr1	38312516	38312516
chr1	38424931	38424931
chr1	38427073	38427631
chr1	38430462	38430462
chr1	38433778	38434653
chr1	39341823	39341823
chr1	39461011	39461011
chr1	39605670	39606342
chr1	39681077	39681077
chr1	40305240	40305759
chr1	40312967	40312967
chr1	40314303	40314303
chr1	40466755	40468124
chr1	40473034	40473034
chr1	40474250	40474250
chr1	40475742	40475742
chr1	40501010	40501688
chr1	41625459	41625459
chr1	42657727	42658661
chr1	42684673	42684673
chr1	42685745	42685745
chr1	42690062	42690062
chr1	42694410	42694410
chr1	42724817	42725561
chr1	42802561	42802561
chr1	42898872	42898872
chr1	43978893	43979891
chr1	45323621	45323621
chr1	45326908	45327411
chr1	45328742	45328742
chr1	45378350	45378702
chr1	46767709	46767709
chr1	52023247	52023247
chr1	52084047	52084047
chr1	52108905	52108905
chr1	52119244	52119244
chr1	52660674	52660674
chr1	52892480	52892480
chr1	52921139	52921868
chr1	52974363	52974363
chr1	53696137	53696137
chr1	53720050	53720414
chr1	55711357	55711357
chr1	55712480	55713301
chr1	61605764	61605764
chr1	62518580	62518580
chr1	62523436	62524305
chr1	62820682	62821228
chr1	63155503	63155503
chr1	63163664	63164198
chr1	63229653	63230038
chr1	63231114	63231983
chr1	63234142	63234142
chr1	63238260	63238928
chr1	63240459	63241092
chr1	63247677	63247677
chr1	63252372	63252372
chr1	63261724	63261724
chr1	63288995	63289739
chr1	64528610	64528610
chr1	65455178	65455803
chr1	66461323	66461323
chr1	66732842	66732842
chr1	67459504	67459504
chr1	68001687	68001687
chr1	68026791	68026791
chr1	68037787	68038737
chr1	68172813	68173303
chr1	68214429	68214429
chr1	68254106	68254106
chr1	68353877	68354527
chr1	68413816	68413816
chr1	68507631	68507631
chr1	69357012	69357012
chr1	69372514	69372514
chr1	71339619	71339619
chr1	71501809	71501809
chr1	73987404	73987404
chr1	76231768	76231768
chr1	77977431	77977431
chr1	77980079	77981492
chr1	78290129	78290129
chr1	78353951	78354779
chr1	79597678	79597678
chr1	80883177	80883177
chr1	81312517	81312517
chr1	81314219	81314219
chr1	83524547	83524547
chr1	83552567	83552567
chr1	83553626	83554142
chr1	84713056	84713056
chr1	84737232	84738473
chr1	84834569	84834569
chr1	84837071	84837071
chr1	85610632	85610777
chr1	85612617	85612617
chr1	85961257	85961257
chr1	86895935	86895935
chr1	86981077	86984339
chr1	87211437	87212635
chr1	87600660	87600660
chr1	87602574	87603073
chr1	87617218	87617656
chr1	87657324	87657723
chr1	87731461	87731461
chr1	87739279	87739279
chr1	87744388	87744879
chr1	87750429	87751057
chr1	87759746	87759746
chr1	87864872	87864872
chr1	87869379	87869379
chr1	88921615	88921615
chr1	89450270	89451016
chr1	89487293	89487293
chr1	89488335	89488774
chr1	89530842	89530842
chr1	89538826	89538826
chr1	89552903	89552903
chr1	89555671	89555997
chr1	89578521	89579277
chr1	89926401	89926401
chr1	89927430	89927430
chr1	89938345	89938949
chr1	89982111	89982111
chr1	90033721	90033721
chr1	90046848	90046848
chr1	90055897	90056519
chr1	90058771	90058771
chr1	90228474	90228875
chr1	90236938	90237243
chr1	90245131	90245999
chr1	90299909	90300390
chr1	90411048	90411804
chr1	90462099	90462099
chr1	90466809	90466809
chr1	92030662	92030662
chr1	93815087	93815087
chr1	93970017	93970017
chr1	94095806	94095806
chr1	94101893	94101893
chr1	94141092	94141730
chr1	94204922	94205578
chr1	94232521	94232521
chr1	94268147	94268147
chr1	94278995	94278995
chr1	95561812	95561812
chr1	96504191	96504191
chr1	97724129	97724129
chr1	99292010	99292010
chr1	99293052	99293052
chr1	101303563	101304335
chr1	102810409	102810826
chr1	103398121	103398121
chr1	104737980	104737980
chr1	106314541	106314541
chr1	106373113	106373113
chr1	108122217	108122778
chr1	109343679	109344340
chr1	109351079	109351079
chr1	109353951	109353951
chr1	109704575	109704575
chr1	109806779	109807550
chr1	109819001	109819001
chr1	109986032	109986757
chr1	110113591	110113591
chr1	110716638	110716638
chr1	110729922	110730656
chr1	111279908	111280248
chr1	111656710	111656710
chr1	113373102	113373102
chr1	113383307	113383899
chr1	115052322	115052322
chr1	115076061	115076061
chr1	115605413	115605413
chr1	115765537	115765537
chr1	116050916	116050916
chr1	116138355	116138355
chr1	117197543	117197543
chr1	117198767	117198767
chr1	117203377	117203377
chr1	117399914	117399914
chr1	117908304	117908304
chr1	118039142	118039142
chr1	118325195	118325195
chr1	118758268	118758268
chr1	119026444	119026444
chr1	119576342	119577362
chr1	119659499	119659499
chr1	120009353	120009353
chr1	120053295	120053295
chr1	120195658	120195658
chr1	120231949	120231949
chr1	120372262	120372262
chr1	120557952	120557952
chr1	120586024	120586024
chr1	120596142	120597323
chr1	120601327	120602143
chr1	120666790	120666790
chr1	120760523	120761039
chr1	120762282	120762282
chr1	120863152	120863152
chr1	121122194	121122194
chr1	121157082	121157082
chr1	143913829	143913829
chr1	143959605	143959605
chr1	143989379	143989379
chr1	143991913	143991913
chr1	143992915	143992915
chr1	144048523	144048523
chr1	144934509	144934509
chr1	144946927	144946927
chr1	144989098	144989928
chr1	145207222	145207222
chr1	145232967	145232967
chr1	145263148	145263464
chr1	145267399	145267399
chr1	145733367	145733948
chr1	146585800	146585800
chr1	146587346	146588381
chr1	146639418	146639418
chr1	146641776	146641776
chr1	146881598	146881598
chr1	147253300	147253971
chr1	147293170	147293558
chr1	147321494	147321494
chr1	147325451	147325451
chr1	148016789	148016789
chr1	148241345	148241345
chr1	148529911	148530259
chr1	148928667	148928667
chr1	149998216	149998216
chr1	150014537	150014884
chr1	150135306	150135306
chr1	150382396	150382396
chr1	150845330	150845330
chr1	150846675	150847140
chr1	150854872	150855706
chr1	150895332	150895332
chr1	154101643	154101643
chr1	154587731	154588926
chr1	155097611	155097611
chr1	155105303	155106124
chr1	155133294	155133803
chr1	155134834	155135585
chr1	155137166	155137166
chr1	155927209	155927209
chr1	156098375	156098375
chr1	156718673	156718673
chr1	156719677	156719677
chr1	156722980	156722980
chr1	157205080	157205080
chr1	157216785	157216785
chr1	157282501	157282501
chr1	157295511	157295511
chr1	159815867	159816478
chr1	159838951	159838951
chr1	160066446	160066446
chr1	160068200	160068200
chr1	160690752	160690752
chr1	160857584	160858145
chr1	160874466	160875162
chr1	160876383	160876383
chr1	160881184	160883230
chr1	160975152	160975937
chr1	161052156	161052156
chr1	161056381	161056381
chr1	161169401	161169401
chr1	161237971	161238336
chr1	161459932	161459932
chr1	161469470	161469470
chr1	161470848	161470848
chr1	163309285	163309285
chr1	163313199	163313199
chr1	165580126	165580126
chr1	165604466	165604466
chr1	167129458	167129458
chr1	167170430	167170430
chr1	168172535	168172535
chr1	168568806	168569504
chr1	168740758	168740758
chr1	168743401	168743896
chr1	169860833	169860833
chr1	169895044	169895044
chr1	170043483	170043483
chr1	170190658	170190658
chr1	171189881	171189881
chr1	171191256	171191807
chr1	171545310	171545310
chr1	172377929	172377929
chr1	172383863	172383863
chr1	172429087	172429087
chr1	172550689	172550689
chr1	172608416	172608416
chr1	172879095	172879425
chr1	173009356	173009356
chr1	173025868	173025868
chr1	173444624	173444624
chr1	173572365	173572365
chr1	174190775	174190775
chr1	174194862	174195659
chr1	174943703	174943703
chr1	174945864	174946262
chr1	175064962	175064962
chr1	175288639	175288639
chr1	176437976	176438516
chr1	176439995	176439995
chr1	176528930	176528930
chr1	178654209	178654209
chr1	179041119	179041119
chr1	179256963	179258680
chr1	179323076	179323076
chr1	179410170	179410170
chr1	179786820	179786820
chr1	180042885	180043526
chr1	180064796	180064796
chr1	180132352	180133124
chr1	180136875	180138541
chr1	180170914	180170914
chr1	180858981	180859371
chr1	181072948	181072948
chr1	181084995	181084995
chr1	181972866	181972866
chr1	182033733	182034230
chr1	182091780	182091780
chr1	182167424	182167424
chr1	182307221	182308587
chr1	183070689	183070689
chr1	183192357	183192357
chr1	183252743	183252743
chr1	183464936	183464936
chr1	183466028	183466028
chr1	183474347	183475065
chr1	183600458	183600458
chr1	184796876	184797612
chr1	184847313	184848041
chr1	184851596	184851596
chr1	185226197	185226872
chr1	185249900	185249900
chr1	185670662	185670662
chr1	187890435	187890435
chr1	190138410	190138410
chr1	190276125	190276125
chr1	191809045	191809045
chr1	192065862	192065862
chr1	192116597	192117815
chr1	192371624	192371624
chr1	193184817	193184817
chr1	193230491	193230491
chr1	195678511	195678511
chr1	195709986	195710531
chr1	195738513	195738513
chr1	198130753	198130753
chr1	198467830	198468563
chr1	198637266	198637266
chr1	198638808	198638808
chr1	198899794	198899794
chr1	198901897	198901897
chr1	199236311	199236311
chr1	199243437	199243437
chr1	199825455	199826579
chr1	200131518	200131518
chr1	200610846	200610846
chr1	200626145	200626145
chr1	200742702	200742702
chr1	201511192	201511192
chr1	201679058	201679549
chr1	201731001	201731451
chr1	202334567	202334567
chr1	202386240	202386240
chr1	202712245	202712245
chr1	203760656	203760656
chr1	204406146	204406146
chr1	204407446	204407446
chr1	205296317	205296317
chr1	205761713	205762169
chr1	205787090	205788102
chr1	205801493	205801493
chr1	206089067	206089067
chr1	206162787	206162787
chr1	206603136	206603136
chr1	207248263	207248263
chr1	207416376	207417194
chr1	207432748	207432748
chr1	207456253	207456253
chr1	210445947	210445947
chr1	210971937	210971937
chr1	211430570	211430923
chr1	211786937	211786937
chr1	212352988	212353946
chr1	212361878	212362739
chr1	212740400	212741009
chr1	212844929	212844929
chr1	214470870	214470870
chr1	214671166	214671166
chr1	214881578	214881578
chr1	215752054	215752054
chr1	215773843	215773843
chr1	216018165	216018552
chr1	216096362	216096362
chr1	216636330	216636330
chr1	216704585	216704585
chr1	216708771	216709617
chr1	216774444	216774444
chr1	216825096	216825096
chr1	218488914	218488914
chr1	218519614	218519614
chr1	218520622	218520622
chr1	218526750	218526750
chr1	218530067	218530067
chr1	218531271	218531271
chr1	218566159	218566159
chr1	218604753	218605645
chr1	218650025	218650025
chr1	218662819	218663758
chr1	218666158	218666840
chr1	218668140	218668140
chr1	218690400	218691290
chr1	218698788	218700075
chr1	218702950	218702950
chr1	218710855	218711441
chr1	220500345	220500345
chr1	220767447	220768263
chr1	220868257	220868257
chr1	221756741	221757234
chr1	223636373	223636744
chr1	224268192	224268192
chr1	224486026	224486026
chr1	226504287	226504287
chr1	227489775	227490180
chr1	228379830	228379830
chr1	228913398	228913398
chr1	228921869	228922982
chr1	228966848	228966848
chr1	229066511	229066511
chr1	229118130	229118130
chr1	229137720	229137720
chr1	229163694	229163694
chr1	229699473	229699473
chr1	229758582	229758582
chr1	231158139	231158139
chr1	231188591	231188591
chr1	231201431	231201928
chr1	232680031	232680031
chr1	232687335	232688048
chr1	233098380	233098380
chr1	233216524	233217795
chr1	233221797	233221797
chr1	233278944	233279437
chr1	233306385	233306879
chr1	233451600	233451600
chr1	234604122	234604122
chr1	234752401	234752401
chr1	234956792	234956792
chr1	235106012	235106012
chr1	235132966	235132966
chr1	235267886	235267886
chr1	235272057	235273614
chr1	235276661	235276661
chr1	235549646	235549646
chr1	235811544	235811544
chr1	235812946	235812946
chr1	235821023	235822441
chr1	235885240	235885240
chr1	236041801	236041801
chr1	236056435	236056435
chr1	237034415	237034415
chr1	237040363	237040363
chr1	238303021	238303021
chr1	241777955	241778314
chr1	241779832	241779832
chr1	241869529	241869529
chr1	241970659	241970659
chr1	242698065	242698402
chr1	243463673	243464145
chr1	243482950	243483479
chr1	243611196	243611196
chr1	244500184	244500669
chr1	245145350	245145802
chr1	245625304	245625304
chr1	245953619	245954465
chr1	246100970	246102266
chr1	246134957	246134957
chr1	247291075	247291075
chr1	247296148	247296148
chr1	249164806	249164806
chr10	644457	645031
chr10	3163489	3163489
chr10	3209708	3209708
chr10	3462304	3462304
chr10	3466635	3466635
chr10	3846090	3846707
chr10	3850515	3850515
chr10	3866668	3867491
chr10	3869335	3870046
chr10	3925517	3926470
chr10	3939790	3939790
chr10	3947154	3947154
chr10	4307062	4307062
chr10	4311600	4312320
chr10	5486970	5486970
chr10	5761911	5761911
chr10	5828291	5828291
chr10	5993406	5993406
chr10	6207252	6207252
chr10	7594152	7594152
chr10	7602949	7603497
chr10	7614505	7614505
chr10	7616847	7616847
chr10	7665291	7665291
chr10	7805832	7805832
chr10	8108097	8108097
chr10	8241996	8241996
chr10	8340806	8341554
chr10	8455179	8455179
chr10	8495540	8495540
chr10	8681504	8681504
chr10	8711750	8712836
chr10	8748402	8748769
chr10	9262332	9262332
chr10	9285579	9286241
chr10	9805214	9805214
chr10	11371059	11371059
chr10	13882384	13882384
chr10	13932928	13933538
chr10	13945328	13945328
chr10	13999009	13999792
chr10	14014106	14014106
chr10	14082226	14082226
chr10	14894241	14894733
chr10	17629179	17629179
chr10	17682699	17682699
chr10	19038412	19038412
chr10	19306880	19306880
chr10	19315547	19315547
chr10	19927415	19927415
chr10	19972285	19973299
chr10	19974729	19975137
chr10	19977161	19977852
chr10	20056668	20056668
chr10	20057699	20057699
chr10	20064233	20064738
chr10	20068448	20068448
chr10	20070611	20071555
chr10	20104853	20105616
chr10	20373983	20373983
chr10	20392819	20392819
chr10	20565042	20565042
chr10	21179380	21179380
chr10	21553787	21553787
chr10	21651168	21651168
chr10	21813678	21813678
chr10	22122225	22122225
chr10	22213191	22213191
chr10	22215299	22216947
chr10	23023008	23025136
chr10	23026156	23026778
chr10	23028677	23029227
chr10	23188427	23188427
chr10	23341910	23342448
chr10	23389128	23389128
chr10	25353604	25353604
chr10	25994975	25994975
chr10	26082801	26083380
chr10	26087232	26087232
chr10	26093379	26093379
chr10	26734272	26735026
chr10	26746285	26746958
chr10	26756176	26756176
chr10	26774023	26774023
chr10	26803688	26804526
chr10	27263109	27263538
chr10	28948116	28948116
chr10	29235393	29235825
chr10	29238590	29239044
chr10	30721635	30721635
chr10	30775617	30775617
chr10	30930456	30930456
chr10	31151900	31151900
chr10	31154450	31154450
chr10	31274893	31274893
chr10	32621110	32621110
chr10	33230748	33230748
chr10	33279683	33279683
chr10	33281320	33281911
chr10	33405131	33405131
chr10	33465347	33466220
chr10	33993293	33993293
chr10	34817541	34817541
chr10	34898463	34898463
chr10	34928117	34928626
chr10	35170227	35170227
chr10	35471368	35471368
chr10	35474302	35474302
chr10	35480428	35480428
chr10	35595508	35595508
chr10	42985659	42985659
chr10	43170446	43170446
chr10	43361909	43361909
chr10	43447795	43447795
chr10	43455893	43455893
chr10	43467877	43468326
chr10	43470503	43470976
chr10	43832654	43832654
chr10	45443234	45443234
chr10	47009600	47009600
chr10	47133424	47133424
chr10	47576023	47576023
chr10	48572674	48572674
chr10	48574794	48574794
chr10	48617478	48618049
chr10	52305085	52305085
chr10	53479028	53479028
chr10	53879485	53879485
chr10	53881446	53881446
chr10	54008118	54008118
chr10	54453475	54453475
chr10	54759380	54759380
chr10	55006876	55006876
chr10	55016813	55016813
chr10	55665027	55665027
chr10	61523428	61523428
chr10	61741455	61741455
chr10	62423053	62423053
chr10	63665044	63665044
chr10	63666697	63667685
chr10	64875513	64876811
chr10	65426759	65427755
chr10	65920136	65920136
chr10	69840853	69840853
chr10	69863644	69863644
chr10	69896191	69896191
chr10	70359016	70359016
chr10	71094603	71094603
chr10	71918491	71918491
chr10	73053951	73053951
chr10	73102933	73103651
chr10	73515336	73515336
chr10	73530440	73531694
chr10	73638254	73638637
chr10	73648614	73648614
chr10	74571770	74572990
chr10	74865262	74865262
chr10	75853083	75854507
chr10	76043092	76043092
chr10	76165810	76165810
chr10	76192540	76192954
chr10	76255488	76255488
chr10	76897876	76898358
chr10	76980409	76980409
chr10	81758339	81758339
chr10	81777491	81777491
chr10	81882283	81882283
chr10	85366227	85366227
chr10	87838726	87838726
chr10	88893991	88894773
chr10	88901954	88901954
chr10	89576246	89576246
chr10	89691363	89691363
chr10	90232052	90232052
chr10	90237817	90237817
chr10	90287887	90288707
chr10	90297864	90298936
chr10	90299964	90299964
chr10	90301284	90301954
chr10	90453805	90453805
chr10	90462473	90462473
chr10	90463537	90463537
chr10	90465539	90466151
chr10	90467453	90468064
chr10	91020502	91020502
chr10	91152439	91152439
chr10	91235234	91235234
chr10	91238543	91239182
chr10	91314665	91314665
chr10	91608754	91608754
chr10	94596532	94597273
chr10	94652063	94652854
chr10	94790850	94790850
chr10	95759580	95759580
chr10	95766828	95766828
chr10	95990715	95990715
chr10	99293433	99293985
chr10	99486684	99486684
chr10	99968620	99969198
chr10	101210519	101210519
chr10	102229484	102230192
chr10	102726288	102726288
chr10	103463117	103463117
chr10	103476547	103477430
chr10	103482076	103482076
chr10	103640148	103641417
chr10	103652800	103652800
chr10	103654265	103654265
chr10	103658772	103658772
chr10	103694508	103694508
chr10	103695641	103695641
chr10	103696713	103696713
chr10	103716352	103716352
chr10	103746406	103746406
chr10	105116147	105116147
chr10	105208666	105208666
chr10	105246035	105246035
chr10	111947541	111947541
chr10	112170068	112170068
chr10	112582374	112583564
chr10	112615547	112615877
chr10	114325243	114326013
chr10	114336074	114336074
chr10	114347826	114348431
chr10	114365227	114365227
chr10	114379629	114379629
chr10	114392114	114392114
chr10	114394114	114394114
chr10	114400879	114400879
chr10	114407828	114407828
chr10	114409226	114409226
chr10	114410555	114410555
chr10	114423166	114423967
chr10	114429315	114430068
chr10	114431782	114431782
chr10	114473192	114473192
chr10	114487776	114487776
chr10	114491432	114491874
chr10	114493892	114493892
chr10	114501677	114501677
chr10	114506468	114506468
chr10	114534837	114535589
chr10	114560903	114560903
chr10	114727836	114727836
chr10	114739397	114739397
chr10	115089071	115089071
chr10	115229952	115231082
chr10	115245538	115246208
chr10	115251956	115251956
chr10	115279561	115280346
chr10	115301654	115302267
chr10	115303539	115304120
chr10	115317775	115317775
chr10	115319542	115320345
chr10	115323155	115323155
chr10	118707291	118707291
chr10	118734059	118734059
chr10	118755158	118755575
chr10	121030865	121030865
chr10	121129162	121129162
chr10	121558994	121559893
chr10	121567310	121568006
chr10	123443706	123443706
chr10	123689424	123689424
chr10	123872059	123872059
chr10	124201895	124201895
chr10	126417826	126418472
chr10	127582128	127582128
chr10	128068293	128069373
chr10	128072677	128072677
chr10	128073934	128073934
chr10	128075451	128075451
chr10	128121868	128122404
chr10	128124033	128124033
chr10	128126621	128126621
chr10	128205635	128206128
chr10	128221683	128221683
chr10	128282875	128282875
chr10	128465062	128465062
chr10	128570760	128570760
chr10	129860384	129861238
chr10	129862753	129863291
chr10	135090115	135090115
chr10	135332501	135332501
chr11	952165	952165
chr11	1851654	1851654
chr11	2130805	2130805
chr11	2219909	2220770
chr11	2232652	2232652
chr11	2241287	2241287
chr11	2244436	2244436
chr11	2270451	2270451
chr11	2282432	2282432
chr11	2283719	2284600
chr11	2587380	2588988
chr11	2714491	2714491
chr11	2771274	2771649
chr11	2774052	2774052
chr11	2776622	2776622
chr11	2837439	2837439
chr11	2838674	2838674
chr11	2856865	2856865
chr11	2902340	2902340
chr11	2909217	2909217
chr11	3085597	3085597
chr11	3825710	3825710
chr11	3887520	3887520
chr11	3899350	3899350
chr11	3975543	3975543
chr11	5739622	5739944
chr11	5741980	5742534
chr11	5744620	5744620
chr11	7486498	7486498
chr11	7492330	7492330
chr11	7503724	7503724
chr11	7522298	7522298
chr11	7555014	7555014
chr11	7561902	7562531
chr11	7564616	7564616
chr11	7565715	7565715
chr11	7573188	7573188
chr11	7624210	7624791
chr11	7689603	7689603
chr11	7691123	7691123
chr11	7708439	7708439
chr11	9223816	9224620
chr11	9339507	9340239
chr11	9530605	9530605
chr11	9561812	9561812
chr11	9758835	9758835
chr11	9919637	9919637
chr11	9940995	9941415
chr11	9942997	9943528
chr11	10144882	10144882
chr11	10372482	10372482
chr11	10373520	10373520
chr11	10429074	10429074
chr11	10550700	10550700
chr11	10604750	10604750
chr11	10609089	10609089
chr11	12441768	12441768
chr11	12442813	12443719
chr11	12450810	12452151
chr11	12455169	12455742
chr11	12466000	12466739
chr11	12492221	12492221
chr11	12494388	12494388
chr11	12551742	12551742
chr11	12564950	12565581
chr11	12567119	12567119
chr11	12574241	12574877
chr11	12576520	12576520
chr11	12580379	12580379
chr11	12581451	12581451
chr11	12584988	12585835
chr11	12586993	12586993
chr11	12621091	12621091
chr11	12627784	12627784
chr11	12640249	12641081
chr11	12646431	12646431
chr11	12651023	12651023
chr11	12653727	12653727
chr11	12679582	12679926
chr11	12744169	12744169
chr11	12839435	12839435
chr11	13666817	13667222
chr11	13668796	13669347
chr11	13714310	13714310
chr11	14297034	14297034
chr11	14435169	14435169
chr11	14606104	14606104
chr11	14639419	14640090
chr11	14678647	14680096
chr11	14875706	14875706
chr11	15088084	15088084
chr11	15224137	15224137
chr11	19095927	19095927
chr11	19097697	19097697
chr11	19446014	19446014
chr11	19592051	19592051
chr11	19612055	19612055
chr11	19614661	19614981
chr11	19734114	19734114
chr11	20032733	20033277
chr11	20040119	20040119
chr11	20042420	20042783
chr11	20047166	20047535
chr11	20051606	20051606
chr11	26207907	26207907
chr11	27353333	27353881
chr11	27948330	27948820
chr11	28266347	28266347
chr11	33004689	33004689
chr11	33010130	33010130
chr11	33022539	33022539
chr11	33025781	33025781
chr11	33027955	33027955
chr11	33037230	33038356
chr11	33047795	33047795
chr11	33049131	33049131
chr11	34068323	34068323
chr11	35965381	35965381
chr11	36002497	36002497
chr11	36030811	36031452
chr11	36033753	36034496
chr11	37270310	37270310
chr11	38009868	38009868
chr11	39747790	39748277
chr11	39749767	39749767
chr11	43845234	43845984
chr11	43959446	43959787
chr11	43973882	43973882
chr11	44972018	44972018
chr11	45044447	45044447
chr11	45108516	45108516
chr11	46685624	46686652
chr11	46705442	46705442
chr11	46791401	46791401
chr11	48186908	48186908
chr11	48192068	48192483
chr11	49660950	49660950
chr11	51356260	51356260
chr11	51357333	51357333
chr11	56198135	56198135
chr11	57209691	57209691
chr11	57301798	57301798
chr11	57543376	57543376
chr11	57640644	57640644
chr11	59302174	59302174
chr11	60103000	60103000
chr11	60682940	60682940
chr11	61143562	61143562
chr11	61210093	61210093
chr11	61815376	61815376
chr11	62246144	62246144
chr11	63487824	63488475
chr11	64045040	64045040
chr11	64059294	64059294
chr11	64424266	64424266
chr11	64428489	64428489
chr11	65246467	65247225
chr11	65581629	65581629
chr11	65585046	65585046
chr11	66006739	66006739
chr11	66014767	66014767
chr11	66702916	66702916
chr11	67205090	67206651
chr11	68554036	68554036
chr11	68645440	68645440
chr11	69557857	69557857
chr11	71527708	71527708
chr11	71628652	71629154
chr11	71651602	71652244
chr11	71862356	71862356
chr11	71880564	71880564
chr11	71881941	71882902
chr11	72699766	72699766
chr11	72882781	72882781
chr11	72981399	72981399
chr11	73467354	73467354
chr11	73834302	73834302
chr11	73835728	73835728
chr11	73843066	73843066
chr11	73988089	73988089
chr11	74263781	74263781
chr11	74487232	74488887
chr11	74497378	74497378
chr11	74760307	74760307
chr11	75741811	75741811
chr11	75842600	75842600
chr11	76322261	76322261
chr11	76342891	76343872
chr11	76365313	76366934
chr11	76368822	76368822
chr11	76370232	76370232
chr11	76374124	76374124
chr11	76375547	76378042
chr11	76379761	76379761
chr11	76981863	76981863
chr11	76982918	76982918
chr11	76990051	76990051
chr11	76996716	76996716
chr11	77024617	77024617
chr11	77227160	77227160
chr11	78015946	78015946
chr11	78239235	78239235
chr11	78261828	78261828
chr11	78868856	78868856
chr11	78877798	78878081
chr11	78949139	78949139
chr11	79272484	79273581
chr11	81532978	81532978
chr11	81534369	81534369
chr11	81540225	81541446
chr11	82719421	82721642
chr11	82726009	82726667
chr11	84572243	84572243
chr11	84621121	84621121
chr11	84826911	84826911
chr11	85614864	85614864
chr11	85948669	85948669
chr11	86645099	86645099
chr11	86695759	86695759
chr11	86740478	86740478
chr11	88213349	88213349
chr11	89114128	89114128
chr11	89278144	89278144
chr11	89290467	89290467
chr11	90083904	90083904
chr11	90573047	90573047
chr11	91940139	91940139
chr11	91985011	91985011
chr11	93885953	93885953
chr11	93971095	93971095
chr11	94211096	94211096
chr11	95586774	95587389
chr11	95768035	95769390
chr11	95788479	95788479
chr11	95804919	95804919
chr11	95821134	95822008
chr11	95827811	95827811
chr11	95878301	95878301
chr11	95920382	95920382
chr11	95922533	95922533
chr11	95925315	95925315
chr11	95936188	95936822
chr11	96065654	96066100
chr11	97380320	97380320
chr11	97384835	97385651
chr11	97396272	97396272
chr11	97451856	97451856
chr11	100501601	100502143
chr11	100503372	100503372
chr11	100702078	100702465
chr11	100703540	100704009
chr11	100748270	100748270
chr11	100908627	100908627
chr11	101780809	101780809
chr11	103498808	103499319
chr11	104565171	104566223
chr11	105992708	105992708
chr11	106002712	106003100
chr11	106088109	106088109
chr11	106565195	106566049
chr11	107569195	107569669
chr11	107576940	107577759
chr11	107580638	107581831
chr11	107589920	107589920
chr11	107607676	107607676
chr11	107610704	107611639
chr11	107618058	107618799
chr11	107828025	107828025
chr11	107833352	107833632
chr11	108382440	108382440
chr11	108783937	108783937
chr11	110045272	110045272
chr11	111502388	111502388
chr11	111527077	111527077
chr11	111716734	111716734
chr11	111859881	111859881
chr11	112798740	112798740
chr11	114162142	114162542
chr11	115493588	115493588
chr11	116620493	116620933
chr11	117847145	117847683
chr11	118787897	118787897
chr11	118795585	118795585
chr11	118851023	118851023
chr11	118902590	118902590
chr11	119186534	119186534
chr11	120083360	120083360
chr11	122527853	122527853
chr11	122547856	122547856
chr11	122568366	122569491
chr11	122581916	122581916
chr11	122607882	122608877
chr11	122617361	122618225
chr11	122619882	122619882
chr11	122626671	122626671
chr11	122633074	122633842
chr11	122654865	122654865
chr11	122735096	122735096
chr11	123186630	123187128
chr11	123202264	123202264
chr11	123305570	123305965
chr11	127975388	127975810
chr11	128101477	128101477
chr11	128525488	128525488
chr11	133893831	133893831
chr12	94407	94407
chr12	1765966	1767141
chr12	1768459	1769123
chr12	1771309	1771309
chr12	2914011	2914011
chr12	3751104	3751104
chr12	3780486	3780486
chr12	4431771	4431771
chr12	4564175	4564175
chr12	6063672	6063672
chr12	6133289	6133707
chr12	6135485	6135485
chr12	6141605	6141605
chr12	6293759	6293759
chr12	8097531	8098285
chr12	8121542	8121542
chr12	8842213	8842213
chr12	8845572	8845572
chr12	8982508	8982508
chr12	9064220	9064220
chr12	9147863	9147863
chr12	9791628	9791628
chr12	9813004	9813004
chr12	9863679	9863679
chr12	9873802	9874419
chr12	10150139	10150139
chr12	10230846	10230846
chr12	10282559	10283002
chr12	10344412	10344412
chr12	10770875	10770875
chr12	12976032	12976574
chr12	14966909	14966909
chr12	15083550	15083550
chr12	15117376	15117376
chr12	15124994	15126137
chr12	15987952	15987952
chr12	16504054	16504054
chr12	17727416	17727886
chr12	17729339	17729339
chr12	18428497	18428497
chr12	19999927	19999927
chr12	20039305	20040289
chr12	21820250	21820250
chr12	21828546	21828546
chr12	21833086	21833086
chr12	22174007	22174007
chr12	22211518	22211518
chr12	22213092	22213672
chr12	22333837	22333837
chr12	22434599	22436403
chr12	22438217	22438217
chr12	22466348	22467078
chr12	22815732	22815732
chr12	22988434	22988434
chr12	23000428	23000428
chr12	23906090	23906090
chr12	25635378	25635990
chr12	25637057	25637057
chr12	25645224	25645224
chr12	25648048	25648048
chr12	26013318	26013709
chr12	28152905	28152905
chr12	28593065	28593065
chr12	28664435	28664435
chr12	28731611	28731611
chr12	29427994	29427994
chr12	30793918	30794321
chr12	30830398	30830852
chr12	30844020	30844020
chr12	31149590	31149590
chr12	31160826	31161503
chr12	31539583	31539992
chr12	31638859	31638859
chr12	31660956	31661680
chr12	31664138	31664138
chr12	32694593	32695362
chr12	32756194	32756194
chr12	32974808	32975111
chr12	32988887	32988887
chr12	38519849	38520684
chr12	39305093	39305093
chr12	39811816	39811816
chr12	43123986	43123986
chr12	43151176	43151176
chr12	43968121	43968456
chr12	43972639	43972639
chr12	45731134	45731134
chr12	46615459	46615459
chr12	47422279	47422279
chr12	47432554	47432554
chr12	47449522	47449522
chr12	47465082	47465082
chr12	47474520	47475400
chr12	47496829	47497655
chr12	47498717	47498717
chr12	47552446	47552446
chr12	48685819	48686224
chr12	48688683	48688683
chr12	48900472	48900472
chr12	48903743	48903743
chr12	48920691	48920691
chr12	49639759	49639759
chr12	49656610	49656610
chr12	49769216	49769745
chr12	49807379	49807379
chr12	49846632	49846632
chr12	49877005	49877949
chr12	50058363	50058794
chr12	50100958	50100958
chr12	50200614	50200614
chr12	50263683	50263683
chr12	50265603	50265603
chr12	50572013	50572013
chr12	50584667	50585148
chr12	50587100	50587100
chr12	50614112	50614112
chr12	50634548	50634548
chr12	50649994	50650613
chr12	50670241	50671737
chr12	50673812	50673812
chr12	50943557	50943866
chr12	51179294	51179294
chr12	51456748	51456748
chr12	51737497	51737497
chr12	52208367	52208367
chr12	52546102	52546102
chr12	52631859	52633263
chr12	53337929	53337929
chr12	53399426	53399426
chr12	53738853	53738853
chr12	54869307	54869307
chr12	54997698	54997698
chr12	55003081	55003808
chr12	56205723	56206321
chr12	56269443	56270310
chr12	56289210	56289210
chr12	56361768	56361768
chr12	56453648	56453648
chr12	56477384	56477384
chr12	56495750	56496226
chr12	56752698	56752698
chr12	56949962	56950647
chr12	56955621	56955621
chr12	56959751	56959751
chr12	59513814	59513814
chr12	59762024	59762024
chr12	60031729	60032306
chr12	60130354	60130354
chr12	60687959	60687959
chr12	63841711	63841711
chr12	64061978	64061978
chr12	64386080	64386080
chr12	64925819	64925819
chr12	65123901	65123901
chr12	65632402	65632402
chr12	66289661	66289661
chr12	66331266	66332006
chr12	66393859	66393859
chr12	67314738	67314738
chr12	67319151	67319151
chr12	67321582	67322003
chr12	67355003	67355003
chr12	68845571	68845571
chr12	69205139	69207146
chr12	69208968	69208968
chr12	69217356	69217356
chr12	69282612	69282612
chr12	69334125	69334477
chr12	69338275	69339230
chr12	69383713	69384707
chr12	69401185	69401185
chr12	69491479	69491479
chr12	70065662	70066454
chr12	70080965	70080965
chr12	70087254	70087876
chr12	70291946	70292752
chr12	71141887	71142266
chr12	71608659	71608659
chr12	71675986	71677084
chr12	72113745	72113745
chr12	72670327	72670327
chr12	74033175	74033175
chr12	74653998	74653998
chr12	75831745	75831745
chr12	75874724	75875104
chr12	75947596	75947596
chr12	76214892	76214892
chr12	76507636	76507636
chr12	77178454	77178454
chr12	77310018	77310018
chr12	77336887	77336887
chr12	77346737	77346737
chr12	79711261	79712298
chr12	80389851	80389851
chr12	80478795	80478795
chr12	80871403	80871403
chr12	80983202	80983202
chr12	80985639	80985639
chr12	83358088	83358088
chr12	84157570	84157570
chr12	85777251	85777251
chr12	86093117	86093117
chr12	87549411	87549411
chr12	87551986	87551986
chr12	88703231	88704293
chr12	88705492	88705492
chr12	88733267	88733267
chr12	90004690	90006411
chr12	90162645	90163493
chr12	90168129	90168897
chr12	90184372	90185012
chr12	90393299	90394169
chr12	90398537	90399137
chr12	90479378	90479378
chr12	90691780	90691780
chr12	92315348	92315348
chr12	93876826	93876826
chr12	95019329	95019329
chr12	95043593	95043593
chr12	95050364	95050364
chr12	95336452	95336452
chr12	95357238	95357238
chr12	95528912	95528912
chr12	95801005	95801005
chr12	95995204	95995975
chr12	96010248	96010248
chr12	96045400	96045400
chr12	96063373	96064228
chr12	96065353	96065353
chr12	96081561	96081561
chr12	96083186	96083186
chr12	96084326	96085926
chr12	96094297	96094297
chr12	96184229	96184229
chr12	96791730	96791730
chr12	96805934	96806863
chr12	96816112	96816112
chr12	96852054	96852054
chr12	100594803	100594803
chr12	102150862	102150862
chr12	102158149	102158149
chr12	102737664	102737664
chr12	103952460	103953142
chr12	104537871	104537871
chr12	104574655	104574655
chr12	104761303	104761303
chr12	105696662	105696662
chr12	106475027	106475027
chr12	107413329	107413687
chr12	107419266	107420081
chr12	107432974	107432974
chr12	108699373	108699373
chr12	109115936	109116209
chr12	110382139	110382769
chr12	110389521	110389521
chr12	112364309	112364309
chr12	112614302	112614302
chr12	112674229	112674229
chr12	118569640	118569640
chr12	118713821	118713821
chr12	118745260	118745260
chr12	118747780	118747780
chr12	119618917	119618917
chr12	119718557	119719051
chr12	119721109	119721540
chr12	120630050	120630050
chr12	120680006	120680006
chr12	123165500	123166030
chr12	123180113	123180113
chr12	123192456	123192456
chr12	123274956	123274956
chr12	123291436	123291436
chr12	123307658	123307658
chr12	123319242	123319242
chr12	123690196	123690196
chr12	123695224	123695224
chr12	123696548	123697534
chr12	124125145	124125145
chr12	124974914	124975407
chr12	125158750	125158750
chr12	125169232	125169232
chr12	125540752	125540752
chr12	126373392	126375884
chr12	126380161	126380161
chr12	133165169	133165658
chr12	133175687	133175687
chr12	133375541	133376514
chr13	20355193	20355193
chr13	20364873	20364873
chr13	20373733	20373733
chr13	20625950	20625950
chr13	20975872	20975872
chr13	21251728	21252448
chr13	21264776	21264776
chr13	21266270	21266770
chr13	21276762	21276762
chr13	22013391	22013391
chr13	24534006	24534006
chr13	24543265	24543265
chr13	24556532	24556532
chr13	24557624	24558425
chr13	24570420	24571890
chr13	24719099	24719099
chr13	24720125	24720125
chr13	25206682	25206682
chr13	27699912	27699912
chr13	27758400	27759771
chr13	29192521	29193337
chr13	30432141	30432141
chr13	30434496	30434496
chr13	30435811	30436563
chr13	30476317	30476317
chr13	30567557	30567557
chr13	30681691	30683424
chr13	31006029	31006029
chr13	31024185	31024185
chr13	32565759	32565759
chr13	33157708	33157708
chr13	33832948	33832948
chr13	33851650	33851650
chr13	34025068	34025608
chr13	34215493	34215493
chr13	34553518	34553518
chr13	34640085	34640085
chr13	34986775	34986775
chr13	39466104	39466104
chr13	39554443	39554443
chr13	39556772	39556772
chr13	39871924	39871924
chr13	40077603	40077603
chr13	40081410	40081410
chr13	40177711	40177711
chr13	40179254	40179254
chr13	40180501	40180501
chr13	40181798	40181798
chr13	40197922	40197922
chr13	40247282	40247964
chr13	40255103	40255103
chr13	41016897	41016897
chr13	41137807	41138297
chr13	41351464	41351964
chr13	41354491	41354491
chr13	41358629	41358629
chr13	41368172	41368172
chr13	41369426	41369426
chr13	41377387	41377832
chr13	41484932	41484932
chr13	41490759	41490759
chr13	41492525	41492525
chr13	41570101	41570101
chr13	41708926	41708926
chr13	41715942	41715942
chr13	41763209	41763209
chr13	41793777	41793777
chr13	42080030	42080030
chr13	42276833	42276833
chr13	42281357	42281784
chr13	42282809	42283410
chr13	43504163	43505734
chr13	43543468	43543468
chr13	43566204	43566204
chr13	43572935	43573851
chr13	43593425	43593948
chr13	43832321	43832321
chr13	44533880	44533880
chr13	44618979	44618979
chr13	44941823	44942893
chr13	45002288	45002692
chr13	45004142	45004142
chr13	45046644	45046644
chr13	45053591	45053591
chr13	45145635	45147193
chr13	45192120	45192120
chr13	45293680	45294292
chr13	45337702	45337702
chr13	45343826	45343826
chr13	45385021	45385021
chr13	45505744	45505744
chr13	46833283	46833283
chr13	46878385	46878385
chr13	47213865	47213865
chr13	48632919	48632919
chr13	48634033	48634033
chr13	48719586	48720470
chr13	48796941	48796941
chr13	48870112	48870112
chr13	48871287	48872036
chr13	48974873	48976026
chr13	49059597	49059597
chr13	49166362	49166362
chr13	49241248	49241248
chr13	49349782	49350562
chr13	49360142	49360142
chr13	49427056	49427056
chr13	49475459	49475459
chr13	49595053	49595507
chr13	49659051	49659609
chr13	49670151	49670980
chr13	49688008	49688008
chr13	49811816	49811816
chr13	50002598	50002598
chr13	50003754	50003754
chr13	50435235	50435235
chr13	50529329	50529329
chr13	51210001	51210001
chr13	51615742	51615742
chr13	52250223	52250223
chr13	52300422	52300422
chr13	52301471	52301471
chr13	52303601	52303601
chr13	52304628	52304628
chr13	52308212	52308949
chr13	52313567	52314343
chr13	52628175	52628175
chr13	52659963	52659963
chr13	57237803	57238118
chr13	57240040	57240040
chr13	59843289	59843289
chr13	61850143	61850143
chr13	63199191	63199191
chr13	63205694	63205694
chr13	63209904	63209904
chr13	63779708	63779708
chr13	63780723	63780723
chr13	64650051	64650051
chr13	70019529	70019529
chr13	72689915	72689915
chr13	72713775	72713775
chr13	73377064	73377064
chr13	73401233	73401233
chr13	73646516	73647238
chr13	74782985	74782985
chr13	75993663	75993663
chr13	75998556	75998556
chr13	76066260	76066903
chr13	77427990	77428450
chr13	77430043	77430043
chr13	77436284	77436284
chr13	77462718	77464655
chr13	77500738	77501113
chr13	77511443	77511443
chr13	77513199	77513199
chr13	77567609	77567609
chr13	77616895	77616895
chr13	77754126	77754625
chr13	77992030	77992645
chr13	78001252	78001252
chr13	78543656	78543656
chr13	78597461	78597461
chr13	79098315	79098315
chr13	84513238	84513238
chr13	86072170	86072170
chr13	87090322	87090748
chr13	87126382	87127068
chr13	89912417	89912417
chr13	89919993	89920446
chr13	95352868	95352868
chr13	95369129	95369129
chr13	96073174	96073174
chr13	97669096	97669096
chr13	97720598	97720598
chr13	97721618	97722081
chr13	97729388	97729388
chr13	97848548	97848548
chr13	97860883	97860883
chr13	98300406	98300406
chr13	99232539	99233214
chr13	99309677	99310445
chr13	100007207	100007605
chr13	103251344	103251344
chr13	103257587	103257587
chr13	103344328	103344328
chr13	103935306	103935306
chr13	106127661	106127661
chr13	106762730	106762730
chr13	106769420	106770325
chr13	106783899	106785872
chr13	106971366	106971876
chr13	107249913	107249913
chr13	109660240	109660240
chr13	109663713	109663713
chr13	110956302	110956302
chr13	110963497	110963497
chr13	110990968	110991646
chr13	110993464	110993995
chr13	111020167	111020167
chr13	111042741	111042741
chr13	111050838	111052011
chr13	111068542	111068936
chr13	111073606	111073606
chr13	111181165	111181165
chr13	111234643	111234643
chr13	111236703	111236703
chr13	111242650	111243144
chr13	111426259	111427303
chr13	111768553	111768553
chr13	111774841	111775542
chr13	111778615	111779333
chr13	115084964	115085487
chr13	115086600	115086600
chr14	20094808	20094808
chr14	20980722	20980722
chr14	22538980	22538980
chr14	22638933	22638933
chr14	22640062	22641061
chr14	22730830	22730830
chr14	22759158	22759797
chr14	23001578	23001578
chr14	23197812	23197812
chr14	23208971	23208971
chr14	25308958	25309365
chr14	27400093	27400093
chr14	29347036	29347429
chr14	31159765	31160310
chr14	31974471	31974471
chr14	32376419	32376419
chr14	32430928	32431572
chr14	32460324	32460894
chr14	32475646	32476111
chr14	32478242	32478893
chr14	32480195	32480195
chr14	33179698	33179698
chr14	33206934	33206934
chr14	33212801	33212801
chr14	34729281	34729281
chr14	35973175	35973175
chr14	35976077	35976077
chr14	36335747	36335747
chr14	37818892	37818892
chr14	41098853	41099579
chr14	41424302	41424302
chr14	48264051	48264051
chr14	48729759	48729759
chr14	48891833	48891833
chr14	50122807	50122807
chr14	50378797	50378797
chr14	50407720	50408158
chr14	50737705	50737705
chr14	50802726	50802726
chr14	50997742	50997742
chr14	51137667	51137667
chr14	51273346	51273346
chr14	51354687	51354687
chr14	51428295	51428295
chr14	51472578	51473426
chr14	51562246	51562246
chr14	51571501	51571973
chr14	51672942	51672942
chr14	52099207	52100070
chr14	52473780	52473780
chr14	52474923	52474923
chr14	52933306	52933306
chr14	53251139	53251139
chr14	53319911	53319911
chr14	53331623	53331623
chr14	53350059	53350059
chr14	53351681	53352467
chr14	53482278	53483864
chr14	53499403	53499403
chr14	53502298	53502298
chr14	53509675	53510397
chr14	54087079	54087079
chr14	54391502	54391502
chr14	55312324	55312664
chr14	55356317	55356797
chr14	55362493	55363008
chr14	55364358	55365083
chr14	55367112	55367112
chr14	55582247	55582247
chr14	56044340	56044340
chr14	56211920	56211920
chr14	57742957	57742957
chr14	57887545	57888326
chr14	61575854	61575854
chr14	61585781	61585781
chr14	61599577	61599577
chr14	61772761	61773346
chr14	61832299	61832299
chr14	62063862	62065565
chr14	62069202	62070699
chr14	62076274	62076274
chr14	62078493	62078493
chr14	62079514	62079514
chr14	62086777	62087480
chr14	63478935	63479626
chr14	64084421	64084421
chr14	64106707	64106707
chr14	64226355	64226355
chr14	64359194	64359194
chr14	64905849	64905849
chr14	65001257	65001257
chr14	65073045	65073045
chr14	65615677	65615677
chr14	65616953	65616953
chr14	65744543	65744543
chr14	66170694	66170694
chr14	66302133	66302133
chr14	68329831	68329831
chr14	68796539	68796539
chr14	68797594	68797594
chr14	68800829	68800829
chr14	69002497	69002497
chr14	69006754	69006754
chr14	69088566	69088566
chr14	69091679	69091679
chr14	69106401	69106401
chr14	69265592	69265978
chr14	69605231	69605231
chr14	70278596	70279106
chr14	70281031	70281031
chr14	70655408	70656184
chr14	71787259	71787259
chr14	71916057	71916834
chr14	72060619	72060619
chr14	72070819	72071450
chr14	72086851	72088399
chr14	73345946	73345946
chr14	73646853	73647435
chr14	74847401	74847401
chr14	74848899	74848899
chr14	74868530	74868530
chr14	75417143	75417143
chr14	75418505	75418505
chr14	75655587	75655587
chr14	75749210	75749866
chr14	76302435	76302435
chr14	77434021	77434609
chr14	77493497	77493497
chr14	77958661	77958661
chr14	77968365	77968761
chr14	77985968	77985968
chr14	77987223	77987905
chr14	78008398	78008398
chr14	78010713	78010713
chr14	78013812	78013812
chr14	80065266	80065266
chr14	80096952	80096952
chr14	80555667	80555667
chr14	80662595	80662595
chr14	80675255	80675622
chr14	80677652	80677652
chr14	80678807	80678807
chr14	80754786	80754786
chr14	80853064	80854754
chr14	80856753	80857258
chr14	81036918	81037831
chr14	81051643	81051643
chr14	81072758	81072758
chr14	81084228	81085006
chr14	81088030	81088646
chr14	81090959	81091478
chr14	81094929	81094929
chr14	81230933	81230933
chr14	81391713	81391713
chr14	85137761	85137761
chr14	85195569	85195569
chr14	85217557	85217557
chr14	86661105	86661105
chr14	86696002	86696456
chr14	87707242	87707242
chr14	89149174	89149174
chr14	89215904	89216433
chr14	89288265	89288265
chr14	90097452	90097884
chr14	90976976	90976976
chr14	91270360	91270360
chr14	92586911	92586911
chr14	93175726	93175726
chr14	93192929	93192929
chr14	94043639	94043639
chr14	94644867	94644867
chr14	95910544	95910544
chr14	95937850	95937850
chr14	95945232	95945232
chr14	95947170	95947672
chr14	95949511	95949974
chr14	95951376	95951376
chr14	95968705	95969340
chr14	95971017	95971017
chr14	95974155	95974155
chr14	95982471	95982471
chr14	95992696	95992696
chr14	95998563	95999387
chr14	96569455	96569455
chr14	96962543	96962543
chr14	96970587	96971008
chr14	98960908	98960908
chr14	99903053	99903053
chr14	100828423	100828423
chr14	101143717	101144224
chr14	102199449	102199449
chr14	103157833	103157833
chr14	103158906	103158906
chr14	103159937	103162497
chr14	103207271	103207271
chr14	103257418	103257418
chr14	103271840	103271840
chr14	103294206	103294206
chr14	103579008	103579008
chr14	105225381	105225381
chr14	105263872	105264409
chr14	105451848	105451848
chr14	105518785	105518785
chr14	105524405	105525268
chr14	107252846	107252846
chr15	22858049	22858049
chr15	22876707	22877393
chr15	22881521	22881521
chr15	22883268	22883268
chr15	22884651	22884651
chr15	22953624	22953624
chr15	22960370	22960370
chr15	23207488	23208328
chr15	23815523	23815523
chr15	25611163	25611163
chr15	25886039	25886039
chr15	25887301	25887301
chr15	25913412	25913412
chr15	25939098	25939098
chr15	28430690	28430690
chr15	28983123	28983123
chr15	30916777	30916777
chr15	31058540	31058540
chr15	31694718	31696279
chr15	33142173	33142173
chr15	33449930	33449930
chr15	34304718	34304718
chr15	34335165	34336068
chr15	34337759	34337759
chr15	35129472	35129472
chr15	35752688	35753246
chr15	35923222	35923222
chr15	36662886	36662886
chr15	37297515	37297515
chr15	37307240	37307240
chr15	39006727	39006727
chr15	39242787	39243287
chr15	39849882	39849882
chr15	40340038	40340038
chr15	40344057	40344057
chr15	41551338	41551784
chr15	42047904	42047904
chr15	42093486	42094741
chr15	42802504	42803370
chr15	43384560	43385153
chr15	43704815	43704815
chr15	44993580	44994121
chr15	45459068	45459068
chr15	45546585	45547443
chr15	45730364	45730364
chr15	45731815	45732609
chr15	45734946	45734946
chr15	47538377	47538981
chr15	47586466	47586466
chr15	47909536	47909536
chr15	48761436	48761963
chr15	48768091	48768653
chr15	48782242	48782242
chr15	48785560	48786096
chr15	48857710	48857710
chr15	48858732	48858732
chr15	48876768	48876768
chr15	48970493	48970493
chr15	48987192	48988108
chr15	49015408	49015408
chr15	49050344	49050344
chr15	49276201	49276666
chr15	49374039	49374603
chr15	49378703	49378703
chr15	49721099	49721641
chr15	50156082	50156082
chr15	52094802	52095264
chr15	52363553	52364236
chr15	52972933	52973869
chr15	52987357	52987804
chr15	52989388	52990033
chr15	52992095	52993115
chr15	53776976	53776976
chr15	54176686	54177070
chr15	54191959	54191959
chr15	55514829	55514829
chr15	56458014	56458014
chr15	56571770	56571770
chr15	57733676	57733676
chr15	58428576	58429409
chr15	59214003	59214003
chr15	59686903	59686903
chr15	59736826	59737665
chr15	59767048	59767048
chr15	59778784	59778784
chr15	60130762	60130762
chr15	60686421	60687360
chr15	62765159	62765159
chr15	62766289	62766839
chr15	62788209	62788209
chr15	62789993	62789993
chr15	62791524	62791524
chr15	63132491	63132491
chr15	63233244	63233244
chr15	63299016	63299016
chr15	63368361	63368361
chr15	63520395	63520395
chr15	63525726	63526336
chr15	63531199	63531199
chr15	63537762	63537762
chr15	63539779	63539779
chr15	63829088	63829621
chr15	63845600	63845600
chr15	63851974	63851974
chr15	63853073	63853773
chr15	64305389	64305389
chr15	64477761	64477761
chr15	64758649	64759246
chr15	64767499	64767499
chr15	65214534	65214534
chr15	65460431	65460431
chr15	66096414	66097229
chr15	66117453	66118096
chr15	66164078	66164078
chr15	66279363	66279363
chr15	66765703	66765703
chr15	66827743	66827743
chr15	67151678	67151678
chr15	67295931	67295931
chr15	67334384	67334384
chr15	67417760	67417760
chr15	67436842	67437333
chr15	67439490	67439490
chr15	67494443	67494443
chr15	67623040	67623040
chr15	68038723	68038723
chr15	68637759	68637759
chr15	69450876	69450876
chr15	69950381	69950835
chr15	70023122	70023122
chr15	70492872	70492872
chr15	70525835	70526248
chr15	70531448	70531448
[truncated: 4,235 more rows]

## Sheet: E4
Chromosome	Start	Stop
chr1	713899	715434
chr1	762769	762796
chr1	901667	902088
chr1	938635	938765
chr1	955091	956910
chr1	1004647	1005116
chr1	1008289	1009533
chr1	1051296	1051333
chr1	1093180	1093234
chr1	1238681	1240370
chr1	1280118	1280728
chr1	1371141	1371528
chr1	1406764	1407226
chr1	1409378	1409787
chr1	1677652	1677655
chr1	1689899	1690772
chr1	1694856	1695654
chr1	1713845	1714404
chr1	1850557	1851321
chr1	1933119	1933257
chr1	1934989	1935111
chr1	2029098	2029846
chr1	2143747	2144262
chr1	2343836	2344459
chr1	2457487	2457976
chr1	2477403	2478095
chr1	2517976	2518019
chr1	3566475	3566487
chr1	6052356	6052403
chr1	6320305	6320832
chr1	6445650	6446264
chr1	6659814	6660554
chr1	6675432	6675565
chr1	6708560	6709675
chr1	8048470	8049496
chr1	8051093	8053359
chr1	8075589	8076157
chr1	8077629	8078219
chr1	8079534	8081779
chr1	8128241	8128285
chr1	8167234	8168400
chr1	8177681	8178311
chr1	8181527	8181689
chr1	8187848	8188003
chr1	8242459	8242862
chr1	8257671	8258868
chr1	8266347	8267210
chr1	8271897	8273582
chr1	8298753	8300207
chr1	8318011	8318033
chr1	8848971	8851344
chr1	8933559	8934047
chr1	9188018	9189898
chr1	9353034	9353852
chr1	9360193	9360782
chr1	9504015	9504677
chr1	9598534	9599823
chr1	9601469	9601639
chr1	9649014	9649399
chr1	9684429	9684497
chr1	10438492	10439185
chr1	10475227	10476877
chr1	10479486	10480391
chr1	10490558	10490979
chr1	10532072	10532873
chr1	11322402	11323079
chr1	11714712	11714757
chr1	11741057	11741165
chr1	12221692	12222263
chr1	14085195	14086195
chr1	15240062	15240181
chr1	15322278	15323658
chr1	16049690	16049708
chr1	16126364	16127012
chr1	16343934	16344525
chr1	16471367	16473175
chr1	16480911	16482889
chr1	16488848	16489249
chr1	16498240	16498671
chr1	16500018	16500574
chr1	16508336	16508812
chr1	16563520	16563934
chr1	16705499	16706650
chr1	17424179	17424836
chr1	17463893	17464460
chr1	17563829	17563889
chr1	17739287	17739429
chr1	17896456	17896477
chr1	19218241	19218956
chr1	19252773	19253557
chr1	19275723	19276829
chr1	19281359	19283578
chr1	19663737	19665213
chr1	19795735	19796297
chr1	20834443	20834462
chr1	21023306	21023357
chr1	21025303	21025954
chr1	21044104	21045503
chr1	21054875	21055551
chr1	21059164	21059491
chr1	21349098	21349164
chr1	21351453	21351567
chr1	21650829	21651706
chr1	21766335	21766762
chr1	21965087	21965142
chr1	22112344	22112924
chr1	22129980	22131213
chr1	22231297	22233106
chr1	22615242	22615923
chr1	22733544	22734138
chr1	22737220	22739541
chr1	23153198	23153697
chr1	23700755	23701269
chr1	23706611	23707046
chr1	23729473	23730375
chr1	23861870	23862625
chr1	23866659	23866725
chr1	23909427	23910080
chr1	23915920	23917005
chr1	23927229	23927877
chr1	23929421	23929578
chr1	23978042	23978049
chr1	24127704	24128488
chr1	24194624	24194645
chr1	24528725	24528769
chr1	24620699	24620699
chr1	24623737	24624381
chr1	24918162	24918201
chr1	25034023	25034880
chr1	25036802	25038435
chr1	25045244	25047389
chr1	25049010	25049791
chr1	25074190	25075128
chr1	25088221	25089217
chr1	25278224	25278318
chr1	25281463	25282091
chr1	25594194	25594237
chr1	25894648	25895465
chr1	26183071	26184257
chr1	26323389	26325023
chr1	26362181	26362209
chr1	26421218	26421742
chr1	26437465	26439454
chr1	26527309	26528153
chr1	26563454	26564008
chr1	26595257	26595964
chr1	26601549	26601594
chr1	26663171	26663584
chr1	26683100	26683303
chr1	26736286	26737583
chr1	26809245	26810239
chr1	26813863	26813899
chr1	26834751	26835187
chr1	26855964	26857821
chr1	26960126	26960757
chr1	26962243	26962248
chr1	27188904	27189855
chr1	27248427	27248590
chr1	27334423	27335174
chr1	27336746	27340261
chr1	27464074	27464632
chr1	27467007	27468577
chr1	27478204	27478849
chr1	27519108	27519153
chr1	27829489	27830740
chr1	27849985	27850596
chr1	27853420	27855247
chr1	27929174	27930885
chr1	28010496	28015174
chr1	28038766	28039598
chr1	28103429	28104651
chr1	28240904	28240970
chr1	28293144	28293767
chr1	28474854	28475404
chr1	28575785	28576570
chr1	28633061	28633502
chr1	28764002	28764941
chr1	28835958	28836277
chr1	28841423	28841852
chr1	28848255	28848923
chr1	28899426	28900047
chr1	28916438	28917100
chr1	28971289	28972989
chr1	28997923	28998392
chr1	29000994	29001069
chr1	29002094	29002575
chr1	29111963	29111983
chr1	29483286	29484050
chr1	29505363	29506210
chr1	29512648	29513255
chr1	29515887	29516494
chr1	29529081	29529145
chr1	29565625	29566346
chr1	31210208	31211567
chr1	31237126	31238531
chr1	31505926	31505996
chr1	31611563	31612929
chr1	31633091	31635815
chr1	31637011	31637091
chr1	31865199	31865538
chr1	31895451	31895508
chr1	31944144	31944843
chr1	32014490	32015495
chr1	32040263	32041878
chr1	32044877	32045609
chr1	32094349	32094961
chr1	32098847	32099665
chr1	32388650	32389345
chr1	32417962	32418492
chr1	32469840	32469868
chr1	32483971	32484375
chr1	32528321	32528467
chr1	32564156	32564458
chr1	33077692	33078192
chr1	33119117	33119609
chr1	33168240	33168654
chr1	33181432	33182179
chr1	33190759	33190759
chr1	33225603	33226116
chr1	33227204	33227310
chr1	33473241	33474801
chr1	33685174	33686363
chr1	33698391	33699356
chr1	33710273	33710349
chr1	33720986	33722168
chr1	35229129	35229599
chr1	35662800	35662820
chr1	36335103	36335731
chr1	36348959	36349290
chr1	36474523	36474535
chr1	36546296	36546303
chr1	36793407	36793464
chr1	36839725	36840229
chr1	36880968	36883402
chr1	36891982	36892189
chr1	36954636	36955587
chr1	37939836	37940557
chr1	37945024	37946058
chr1	38156019	38158328
chr1	38326775	38327888
chr1	39206155	39207428
chr1	39416739	39417211
chr1	39576106	39576859
chr1	39649119	39651794
chr1	39667374	39667472
chr1	39863934	39864796
chr1	39873090	39874190
chr1	40022966	40023661
chr1	40350141	40350153
chr1	40562783	40562800
chr1	40573213	40573223
chr1	40605799	40606681
chr1	40769544	40772648
chr1	40839666	40840483
chr1	40974150	40974663
chr1	41176371	41177290
chr1	41329517	41329864
chr1	41365056	41365587
chr1	41367535	41368196
chr1	41441226	41443785
chr1	41782938	41783587
chr1	41784767	41784822
chr1	41798845	41799562
chr1	41951258	41951994
chr1	41961820	41962281
chr1	41980838	41981568
chr1	42367586	42367771
chr1	42998851	42999141
chr1	43123780	43124284
chr1	43148777	43148924
chr1	43279238	43279530
chr1	43397700	43397779
chr1	43399103	43402295
chr1	43403536	43407285
chr1	43418628	43420606
chr1	43480665	43481463
chr1	43586388	43587373
chr1	43637817	43637823
chr1	43665028	43666675
chr1	43697672	43698253
chr1	44022377	44022970
chr1	44456989	44458075
chr1	44495569	44497073
chr1	45205182	45205678
chr1	45251815	45251865
chr1	45259227	45259763
chr1	45267646	45268794
chr1	45280336	45280562
chr1	45452073	45452633
chr1	45813444	45815474
chr1	45876562	45877279
chr1	45965360	45966126
chr1	45979535	45980149
chr1	46004816	46004907
chr1	46268758	46269954
chr1	46620802	46621330
chr1	46669108	46669150
chr1	46671814	46671886
chr1	46712796	46712821
chr1	47133870	47134375
chr1	47221063	47222014
chr1	47223218	47223558
chr1	47272041	47273471
chr1	47779616	47780354
chr1	47829510	47829811
chr1	49723154	49723185
chr1	51680193	51681108
chr1	51823765	51824256
chr1	52088470	52088504
chr1	52195135	52195711
chr1	52499296	52499319
chr1	53168570	53169318
chr1	53743299	53744377
chr1	53793566	53794018
chr1	54422786	54422847
chr1	54715809	54716812
chr1	54937146	54938518
chr1	55181638	55181674
chr1	56497796	56497860
chr1	56972467	56974657
chr1	57044244	57045282
chr1	57056140	57056754
chr1	61407743	61408808
chr1	63497645	63498880
chr1	65636090	65636201
chr1	67895409	67896424
chr1	68298990	68299321
chr1	68610936	68612244
chr1	70827731	70828315
chr1	70830565	70833865
chr1	80975601	80975692
chr1	82016298	82017174
chr1	82164879	82165592
chr1	82169694	82170350
chr1	86072713	86073382
chr1	87258688	87258769
chr1	89239035	89240534
chr1	89267463	89268050
chr1	89515527	89515548
chr1	91966525	91967084
chr1	92258000	92259116
chr1	92386061	92387357
chr1	92907297	92907761
chr1	94064641	94065548
chr1	94081055	94081100
chr1	94087227	94088142
chr1	94089800	94089873
chr1	94284189	94284872
chr1	94301876	94302159
chr1	94530190	94530524
chr1	94533233	94534615
chr1	94586662	94587344
chr1	94713072	94713163
chr1	94791754	94792397
chr1	94802377	94802856
chr1	94808004	94808471
chr1	95313075	95313720
chr1	95318019	95320336
chr1	95328191	95330687
chr1	95349548	95350155
chr1	95392313	95393082
chr1	95699404	95700255
chr1	100598360	100598860
chr1	100624166	100624202
chr1	100817071	100818280
chr1	101721467	101722015
chr1	108169101	108169870
chr1	108507614	108508289
chr1	108588531	108589099
chr1	109045414	109046678
chr1	109102361	109102835
chr1	109407904	109408760
chr1	109584440	109584562
chr1	109740367	109740584
chr1	109825664	109826151
chr1	110106173	110107537
chr1	110282823	110283222
chr1	110502441	110503066
chr1	110527515	110527518
chr1	110539007	110540077
chr1	110659451	110659534
chr1	111739940	111740816
chr1	111751340	111752173
chr1	111776165	111777245
chr1	111906729	111908221
chr1	111960828	111960856
chr1	111965501	111965944
chr1	112050851	112050853
chr1	113424788	113425566
chr1	113446628	113448131
chr1	115016486	115017088
chr1	115059661	115060624
chr1	115082126	115083754
chr1	115088334	115088894
chr1	115092909	115092942
chr1	115722001	115722635
chr1	115969200	115969230
chr1	116654350	116654441
chr1	116782537	116782920
chr1	117178508	117178770
chr1	117185750	117186246
chr1	117239623	117239664
chr1	117401498	117401971
chr1	117724286	117724303
chr1	118148053	118148278
chr1	118619222	118620279
chr1	118623884	118624531
chr1	118690529	118690650
chr1	120188294	120189328
chr1	142618924	142618948
chr1	144961064	144961116
chr1	144982620	144984244
chr1	145398862	145398886
chr1	145444189	145444715
chr1	145515709	145516671
chr1	147142138	147142902
chr1	147194328	147194374
chr1	150039535	150040183
chr1	150266439	150266490
chr1	150478781	150480920
chr1	150576098	150577785
chr1	150594599	150594755
chr1	150640045	150640285
chr1	150669024	150669481
chr1	150858164	150858169
chr1	150953540	150954392
chr1	151173203	151173991
chr1	151288907	151289681
chr1	151482154	151482168
chr1	151488703	151489868
chr1	151508910	151509471
chr1	151515134	151515141
chr1	151521755	151521815
chr1	151524839	151525331
chr1	151586384	151586776
chr1	151712436	151712445
chr1	151740736	151741168
chr1	151762798	151763643
chr1	151809328	151809366
chr1	151918108	151918599
chr1	153540457	153541374
chr1	153550895	153551478
chr1	153581130	153581197
chr1	153599677	153599697
chr1	153677846	153679012
chr1	153973977	153974486
chr1	154404507	154406104
chr1	154740261	154740824
chr1	154928801	154928866
chr1	154942785	154942951
chr1	154994111	154995023
chr1	155100051	155100500
chr1	155189795	155191919
chr1	155213376	155214896
chr1	155224872	155225451
chr1	155299776	155300407
chr1	155331788	155331971
chr1	155507907	155509135
chr1	156073898	156074393
chr1	156095985	156096366
chr1	156099934	156100428
chr1	156254269	156254300
chr1	156261111	156261129
chr1	156338737	156338825
chr1	156367653	156369551
chr1	156458855	156458858
chr1	156497476	156499340
chr1	157102235	157102307
chr1	159874500	159874550
chr1	159929176	159930328
chr1	160981896	160982164
chr1	160983474	160984036
chr1	161117891	161118396
chr1	161194456	161195977
chr1	161359557	161360195
chr1	161581601	161582723
chr1	161734760	161734838
chr1	161736218	161736740
chr1	162336785	162337961
chr1	162518376	162518817
chr1	164571081	164571803
chr1	164617695	164617904
chr1	164629045	164629713
chr1	164652459	164653048
chr1	164741821	164742554
chr1	167051837	167051901
chr1	167092224	167092630
chr1	167522679	167522833
chr1	167731591	167732187
chr1	167791523	167792066
chr1	168323773	168324262
chr1	168437221	168437230
chr1	169075187	169076280
chr1	169078912	169078966
chr1	169454875	169455538
chr1	169467159	169467570
chr1	171452166	171453313
chr1	171750222	171751009
chr1	172445711	172445787
chr1	172886958	172887043
chr1	172938658	172939395
chr1	173393632	173394431
chr1	173448791	173449060
chr1	174208275	174208542
chr1	174922224	174923444
chr1	175147175	175148300
chr1	175161734	175162117
chr1	175221149	175221179
chr1	177554363	177555949
chr1	177558485	177558548
chr1	178096099	178096108
chr1	178199813	178202887
chr1	179194768	179194936
chr1	180162070	180163216
chr1	180469002	180469664
chr1	180550061	180550662
chr1	181047123	181047236
chr1	183062150	183063551
chr1	183604430	183604865
chr1	184182418	184182465
chr1	184360447	184362231
chr1	184378254	184378358
chr1	185015024	185015242
chr1	185023538	185023559
chr1	186204063	186204491
chr1	186205864	186207358
chr1	189665765	189666316
chr1	192962630	192963356
chr1	199062216	199062702
chr1	200305989	200306283
chr1	200345649	200346201
chr1	200351508	200351910
chr1	200589688	200591183
chr1	200641369	200642175
chr1	200716255	200716274
chr1	200719643	200719890
chr1	200738780	200739540
chr1	201368201	201368960
chr1	201436101	201436187
chr1	201450900	201451670
chr1	201619457	201619491
chr1	201871990	201873782
chr1	201973605	201974541
chr1	201999253	201999281
chr1	202027171	202027688
chr1	202044040	202046577
chr1	202087037	202088009
chr1	202100948	202101689
chr1	202310879	202310930
chr1	202452506	202452900
chr1	202781598	202783114
chr1	202790530	202791348
chr1	202808211	202809180
chr1	202814047	202814115
chr1	202829787	202830267
chr1	203259378	203259957
chr1	203285689	203286304
chr1	203481881	203482301
chr1	203486358	203489077
chr1	203512238	203512603
chr1	203520408	203520583
chr1	203550058	203550085
chr1	203553652	203554133
chr1	203570876	203571125
chr1	203614054	203614134
chr1	203643078	203643260
chr1	203834753	203838903
chr1	203840051	203840534
chr1	203849433	203850318
chr1	203857937	203859174
chr1	203879713	203880618
chr1	203883176	203884911
chr1	203903163	203903467
chr1	203923843	203924867
chr1	203954068	203954637
chr1	203973045	203973110
chr1	204026491	204026574
chr1	204066272	204068100
chr1	204072871	204074961
chr1	204080395	204080585
chr1	204085326	204086323
chr1	204098066	204098750
chr1	204120957	204120985
chr1	204168190	204168227
chr1	204256200	204256856
chr1	204263328	204265772
chr1	204278248	204278506
chr1	204292089	204292985
chr1	204318289	204319947
chr1	204349975	204351621
chr1	204391632	204391996
chr1	204412190	204412941
chr1	204435122	204435904
chr1	204475361	204476521
chr1	204493440	204494075
chr1	205409366	205409918
chr1	205417123	205420172
chr1	206491805	206492005
chr1	206859216	206859283
chr1	206951975	206953367
chr1	207226144	207226851
chr1	207991472	207992656
chr1	208221960	208222858
chr1	208353130	208353675
chr1	208362400	208363221
chr1	208417322	208417969
chr1	209600612	209601638
chr1	209989661	209990379
chr1	210406244	210407170
chr1	210771116	210772034
chr1	211410222	211410742
chr1	211724653	211725549
chr1	211732762	211733727
chr1	211750810	211751136
chr1	212102709	212102711
chr1	212323109	212324670
chr1	212587921	212588061
chr1	212640216	212640968
chr1	214541008	214542155
chr1	214637713	214638291
chr1	214640086	214640119
chr1	220548100	220548618
chr1	223316276	223316446
chr1	223895290	223895485
chr1	224030199	224030305
chr1	224072253	224072350
chr1	224180231	224180886
chr1	224355369	224355432
chr1	224370521	224371267
chr1	224392358	224395560
chr1	225615529	225616266
chr1	225997859	225997918
chr1	226063076	226063622
chr1	226065428	226066140
chr1	226068064	226070399
chr1	226193998	226194013
chr1	226496681	226497066
chr1	227635238	227635251
chr1	228082068	228084141
chr1	228290081	228291347
chr1	228318678	228319150
chr1	228336876	228338209
chr1	228350690	228351122
chr1	228633478	228634221
chr1	228636103	228636719
chr1	229142051	229143857
chr1	229353567	229353572
chr1	229356792	229359317
chr1	229374301	229374337
chr1	229407080	229407508
chr1	229469371	229470996
chr1	229474397	229475305
chr1	230778394	230778402
chr1	231113951	231114966
chr1	231376758	231377172
chr1	231644635	231644824
chr1	232058385	232059137
chr1	232665274	232666316
chr1	233624755	233626014
chr1	233749461	233750527
chr1	234700139	234700911
chr1	234907916	234908602
chr1	235120076	235120477
chr1	235288397	235289727
chr1	236163252	236163339
chr1	236562580	236562853
chr1	241682835	241682903
chr1	242622858	242624197
chr1	243821871	243822326
chr1	244465704	244465799
chr1	244489101	244489803
chr1	244903118	244904686
chr1	244983448	244984959
chr1	245032684	245033380
chr1	245818471	245818490
chr1	246892127	246893772
chr1	247267466	247267506
chr10	592500	593326
chr10	659176	659972
chr10	1156470	1157096
chr10	3087448	3088536
chr10	3133511	3134185
chr10	3135627	3135681
chr10	3495034	3495055
chr10	3524474	3525117
chr10	3528371	3529144
chr10	3668255	3668646
chr10	3799768	3800197
chr10	3871068	3871717
chr10	4386355	4387289
chr10	4705199	4705952
chr10	4775734	4775814
chr10	5589394	5591338
chr10	6186633	6186635
chr10	7701196	7703140
chr10	7708103	7708687
chr10	8124584	8125474
chr10	8145013	8145060
chr10	8314929	8314953
chr10	8586217	8586495
chr10	11784525	11784636
chr10	12110496	12111146
chr10	13194065	13194840
chr10	13264893	13265700
chr10	13629129	13629801
chr10	13744123	13745518
chr10	13749309	13751281
chr10	13799225	13801158
chr10	14423417	14423454
chr10	14458186	14458316
chr10	14634460	14634515
chr10	14645756	14646957
chr10	14920420	14920991
chr10	16605286	16605426
chr10	17105106	17105121
chr10	17243581	17243605
chr10	17692374	17693223
chr10	17697346	17697391
chr10	18899976	18899977
chr10	21593108	21593703
chr10	21620099	21620738
chr10	21656163	21657290
chr10	21707514	21708384
chr10	21714054	21714694
chr10	21715723	21717223
chr10	21724440	21725476
chr10	22614329	22614913
chr10	22904544	22905087
chr10	22909189	22909695
chr10	22920410	22920444
chr10	22938418	22940643
chr10	22947539	22949048
chr10	24536421	24537148
chr10	24538933	24539359
chr10	24752834	24753489
chr10	24755056	24755241
chr10	24909205	24910530
chr10	25010649	25010784
chr10	25103662	25104309
chr10	25162693	25162711
chr10	25796295	25797799
chr10	27387770	27387918
chr10	28628244	28629796
chr10	28646112	28646539
chr10	29279325	29281504
chr10	30073306	30073726
chr10	30151933	30152307
chr10	30441238	30441367
chr10	30459401	30461109
chr10	30707430	30708379
chr10	30726712	30727573
chr10	30736550	30737108
chr10	32048860	32048907
chr10	32250647	32252434
chr10	32641420	32642489
chr10	33673937	33674401
chr10	35680102	35680660
chr10	35710200	35710878
chr10	38383402	38383557
chr10	43836049	43836434
chr10	43930901	43930959
chr10	46222793	46222831
chr10	46951620	46951624
chr10	46962900	46965195
chr10	48317012	48318728
chr10	48378704	48378786
chr10	50626761	50627503
chr10	50758376	50758527
chr10	50893928	50895024
chr10	53340722	53341289
chr10	54546409	54546409
chr10	60094959	60095301
chr10	60933056	60933566
chr10	60965973	60966549
chr10	61726810	61727614
chr10	62797098	62797832
chr10	63771246	63772154
chr10	63808691	63809308
chr10	63941157	63941745
chr10	63984833	63984861
chr10	64028303	64028833
chr10	65198320	65198409
chr10	65251868	65251908
chr10	69524048	69524454
chr10	70287056	70287069
chr10	70312793	70312793
chr10	70321672	70322946
chr10	70353409	70354551
chr10	70384019	70384830
chr10	70473844	70473913
chr10	71075774	71076414
chr10	71205997	71206971
chr10	71218073	71220070
chr10	71992791	71993509
chr10	72575769	72575824
chr10	72741985	72742677
chr10	72744712	72746093
chr10	73373096	73373564
chr10	73606698	73607146
chr10	73622795	73622829
chr10	73628062	73628310
chr10	74020157	74021535
chr10	74030131	74030950
chr10	74451995	74452001
chr10	75277544	75277754
chr10	75361054	75361600
chr10	75488936	75488954
chr10	75691980	75692546
chr10	75697720	75697809
chr10	75804789	75804821
chr10	75806884	75808584
chr10	75817900	75818211
chr10	75956388	75957261
chr10	75983773	75983876
chr10	79604641	79607713
chr10	79610553	79611690
chr10	79623687	79623859
chr10	79649079	79649563
chr10	79669038	79669876
chr10	79697008	79697021
chr10	79701518	79701615
chr10	79731380	79731683
chr10	80733256	80733319
chr10	80916946	80917645
chr10	80947646	80949332
chr10	80989015	80989434
chr10	80997562	80998719
chr10	80999797	81000456
chr10	81924902	81925299
chr10	81930915	81930944
chr10	81932571	81933071
chr10	81937275	81937933
chr10	82215858	82217624
chr10	82231144	82232678
chr10	82258510	82259032
chr10	82265694	82265760
chr10	86040046	86040063
chr10	86052087	86053903
chr10	86073438	86074599
chr10	86095594	86097219
chr10	86181364	86182068
chr10	86195183	86195750
chr10	86299765	86300254
chr10	88295604	88295625
chr10	88471309	88471332
chr10	88623967	88625551
chr10	88729064	88729217
chr10	88730817	88731810
chr10	88972056	88972388
chr10	89801440	89803479
chr10	92259450	92259476
chr10	93640575	93641380
chr10	93668518	93668518
chr10	95047608	95048645
chr10	95166413	95166921
chr10	95176878	95178731
chr10	95184765	95185651
chr10	95220933	95221488
chr10	95233522	95233789
chr10	96122466	96122990
chr10	96443373	96443480
chr10	97028108	97028870
chr10	97227398	97227430
chr10	97453531	97454322
chr10	97516125	97516146
chr10	97559988	97560568
chr10	97667501	97667787
chr10	98559026	98560065
chr10	98564135	98564186
chr10	98747920	98747969
chr10	99168004	99168616
chr10	99178328	99179097
chr10	99446754	99447505
chr10	99473263	99475017
chr10	101190195	101190939
chr10	101418891	101419406
chr10	101542211	101545848
chr10	101765856	101766661
chr10	101871353	101871943
chr10	101989167	101989614
chr10	102026649	102027738
chr10	102046231	102046236
chr10	102647279	102647879
chr10	102792646	102793237
chr10	103020643	103020777
chr10	103347659	103347810
chr10	103824791	103825279
chr10	103874143	103875067
chr10	103887677	103887778
chr10	103929576	103929586
chr10	104159161	104159199
chr10	104161551	104162361
chr10	104192121	104192208
chr10	104199674	104200573
chr10	104220806	104221335
chr10	104222679	104223721
chr10	104227935	104228002
chr10	104330450	104331787
chr10	104512220	104512993
chr10	104521203	104522702
chr10	104524525	104526365
chr10	104527912	104529000
chr10	104536447	104537196
chr10	104546653	104549275
chr10	104560585	104563656
chr10	104592579	104593124
chr10	104943698	104944770
chr10	104975923	104976672
chr10	104990875	104991713
chr10	105014706	105014755
chr10	105302757	105304207
chr10	105558804	105559554
chr10	105991899	105992403
chr10	106028605	106029149
chr10	106232082	106233600
chr10	111683042	111683064
chr10	112155344	112156514
chr10	112174102	112174670
chr10	112185930	112187059
chr10	112206707	112207572
chr10	112217078	112217178
chr10	112253548	112255074
chr10	112289240	112291529
chr10	112612469	112612577
chr10	112971182	112972107
chr10	114833087	114833815
chr10	114989672	114990227
chr10	115122556	115122591
chr10	115718369	115718436
chr10	116589194	116589704
chr10	117756253	117758225
chr10	119134770	119134827
chr10	120514272	120514928
chr10	120528695	120529382
chr10	120671380	120671611
chr10	120706809	120708388
chr10	120718411	120718470
chr10	120721655	120722203
chr10	120835563	120836795
chr10	121074999	121077437
chr10	121296084	121296137
chr10	121301844	121302428
chr10	121414453	121415179
chr10	121439227	121439640
chr10	121447419	121447439
chr10	122762720	122762795
chr10	122766735	122766790
chr10	122837978	122838778
chr10	122872681	122873324
chr10	123255018	123256598
chr10	123273272	123274397
chr10	123356647	123358266
chr10	123369985	123370827
chr10	123455002	123455112
chr10	123687298	123687309
chr10	123734534	123734561
chr10	123752982	123754720
chr10	123816109	123816126
chr10	124638896	124639494
chr10	124768149	124768671
chr10	125503336	125504003
chr10	125541242	125542083
chr10	126083009	126083530
chr10	126566856	126566858
chr10	126703755	126704161
chr10	126725530	126726379
chr10	126734275	126735291
chr10	126919993	126920560
chr10	127586963	127587557
chr10	131934399	131934967
chr10	132732583	132733069
chr10	133811676	133811769
chr10	134121880	134122274
chr10	134139093	134140037
chr10	134226997	134227590
chr10	134330887	134330961
chr10	134385436	134386439
chr10	135075321	135075936
chr11	209881	210598
chr11	267742	267769
chr11	288899	288905
chr11	329038	329852
chr11	396630	397193
chr11	416707	418189
chr11	455597	456406
chr11	689964	691464
chr11	705844	710197
chr11	804884	807639
chr11	910672	911176
chr11	920350	920943
chr11	922116	923412
chr11	942839	943615
chr11	2942153	2942600
chr11	3076221	3076271
chr11	3829646	3829936
chr11	5640483	5640653
chr11	6411366	6411813
chr11	6599385	6599904
chr11	6627469	6628876
chr11	6640336	6640475
chr11	7990189	7991035
chr11	7996537	7996639
chr11	7998682	8000178
chr11	8008446	8009056
chr11	8835478	8836261
chr11	8847802	8848478
chr11	8853889	8855168
chr11	8892308	8892326
chr11	8956280	8956701
chr11	8958534	8958550
chr11	9202293	9203484
chr11	9484653	9484713
chr11	9631627	9631804
chr11	10678427	10679360
chr11	10680797	10681633
chr11	10757166	10757196
chr11	10905615	10906249
chr11	12065070	12066340
chr11	12197179	12197434
chr11	12254179	12255569
chr11	12257758	12257892
chr11	12718387	12718977
chr11	12725037	12726039
chr11	12915359	12915505
chr11	13228896	13229560
chr11	13236530	13237935
chr11	13241288	13242000
chr11	13246532	13247063
chr11	13298649	13299515
chr11	13437091	13437203
chr11	13961524	13961941
chr11	14443657	14443800
chr11	16940026	16940147
chr11	16978125	16978821
chr11	17097423	17097588
chr11	18034952	18035200
chr11	18127258	18127442
chr11	18690594	18691594
chr11	19265560	19265971
chr11	19275342	19275823
chr11	19298200	19298958
chr11	19463345	19464329
chr11	19848538	19849921
chr11	20054936	20055544
chr11	20134031	20134066
chr11	26035915	26036471
chr11	26615179	26615556
chr11	27419576	27420231
chr11	27437133	27438133
chr11	27490103	27490878
chr11	27656800	27658256
chr11	28129397	28130147
chr11	28131984	28131989
chr11	28542967	28543144
chr11	31391526	31391570
chr11	33202693	33202705
chr11	33288591	33288623
chr11	33722665	33722854
chr11	34187329	34188233
chr11	34285471	34285577
chr11	34379356	34379999
chr11	34591992	34592720
chr11	34706714	34706816
chr11	35563370	35564046
chr11	42087753	42087771
chr11	43701784	43702740
chr11	43945889	43945966
chr11	44117341	44117385
chr11	45827133	45827156
chr11	45844632	45845646
chr11	45869181	45869345
chr11	45921454	45921507
chr11	46299335	46300826
chr11	46315990	46317443
chr11	46331360	46331934
chr11	46373676	46374254
chr11	46575382	46576805
chr11	46615374	46615948
chr11	46867640	46867700
chr11	47213294	47216004
chr11	47290061	47291791
chr11	47952747	47953325
chr11	47968405	47968849
chr11	48070515	48072868
chr11	48083260	48083288
chr11	48118625	48119585
chr11	48349520	48349612
chr11	50241165	50241202
chr11	55918815	55919520
chr11	57045667	57045668
chr11	57060366	57060938
chr11	57078603	57079338
chr11	57089690	57090897
chr11	57092146	57092885
chr11	57261395	57261508
chr11	57297936	57298707
chr11	57421977	57422640
chr11	57424789	57425370
chr11	57540040	57541147
chr11	57553690	57554464
chr11	57557956	57559125
chr11	57687270	57687939
chr11	58538035	58538761
chr11	59438453	59438458
chr11	59474093	59475035
chr11	59544363	59545408
chr11	60523904	60524516
chr11	60609098	60609860
chr11	61159889	61160211
chr11	61280520	61281292
chr11	61355185	61356115
chr11	61391199	61391626
chr11	61691001	61691426
chr11	61730366	61731802
chr11	61753380	61753863
chr11	61811753	61812016
chr11	61816782	61817326
chr11	61831639	61832145
chr11	61842897	61845050
chr11	61891663	61891745
chr11	62239701	62239709
chr11	62251864	62252926
chr11	62389007	62389996
chr11	62480758	62481277
chr11	62528746	62529257
chr11	62677078	62677133
chr11	63295165	63295439
chr11	63296503	63297617
chr11	63298800	63298958
chr11	63300414	63302000
chr11	63348336	63349403
chr11	63389488	63390460
chr11	63453437	63454021
chr11	63535699	63536463
chr11	63569791	63570736
chr11	63613169	63613950
chr11	63615162	63615252
chr11	63639441	63639969
chr11	63705863	63707148
chr11	63741624	63742285
chr11	64001711	64002617
chr11	64068812	64068834
chr11	64140329	64141047
chr11	64152950	64154504
chr11	64307413	64308698
chr11	64322904	64323671
chr11	64333616	64334737
chr11	64510273	64510837
chr11	64576983	64578572
chr11	64613939	64616450
chr11	64622446	64623075
chr11	64632189	64632992
chr11	64637773	64637884
chr11	64655351	64655414
chr11	64683437	64685204
chr11	64794655	64795055
chr11	64936321	64936806
chr11	64937895	64937976
chr11	64941913	64942290
chr11	64967098	64967731
chr11	65059620	65060011
chr11	65082501	65084233
chr11	65132106	65132962
chr11	65207938	65210430
chr11	65211490	65212012
chr11	65213566	65214760
chr11	65216014	65217121
chr11	65252976	65253363
chr11	65278113	65278190
chr11	65313964	65313970
chr11	65318373	65318374
chr11	65339641	65340216
chr11	65354568	65356213
chr11	65405674	65405738
chr11	65488024	65488122
chr11	65582735	65583192
chr11	65658251	65658281
chr11	65666600	65667042
chr11	65670620	65670645
chr11	65683146	65683701
chr11	65779144	65779262
chr11	65874080	65874966
chr11	65879763	65881380
chr11	66079937	66080064
chr11	66112440	66112445
chr11	66360801	66360806
chr11	66511884	66513349
chr11	66623517	66624377
chr11	66821887	66822988
chr11	66829784	66830482
chr11	66845227	66846673
chr11	66888598	66888653
chr11	67028850	67029296
chr11	67078270	67080626
chr11	67082294	67083180
chr11	67140793	67141558
chr11	67188523	67188555
chr11	67201509	67202256
chr11	67374542	67374636
chr11	67381728	67381827
chr11	67494410	67496246
chr11	67504880	67505865
chr11	69063935	69066496
chr11	69068919	69069494
chr11	69197100	69197466
chr11	69235262	69235750
chr11	69264411	69265103
chr11	69905743	69905761
chr11	69909417	69910116
chr11	70075836	70076472
chr11	70092231	70092317
chr11	70384069	70385334
chr11	70606338	70607703
chr11	70956816	70958213
chr11	70960204	70961565
chr11	70995315	70995340
chr11	71158827	71160007
chr11	71299259	71300879
chr11	72132279	72133021
chr11	72280546	72281383
chr11	72452936	72453114
chr11	72463171	72463741
chr11	72487810	72488488
chr11	72489834	72490479
chr11	72523913	72523996
chr11	72903696	72906905
chr11	72913102	72913567
chr11	72929414	72929427
chr11	72936073	72936092
chr11	72938766	72939711
chr11	72956099	72957057
chr11	72985191	72986803
chr11	72994822	72994983
chr11	72999534	73000467
chr11	73309012	73309849
chr11	73684328	73685470
chr11	73693634	73694678
chr11	74109713	74109754
chr11	74747361	74748016
chr11	75043248	75043310
chr11	75091701	75092059
chr11	75174483	75175541
chr11	75794658	75795049
chr11	75895485	75895827
chr11	76077476	76077841
chr11	76493820	76495524
chr11	76571555	76573024
chr11	76579347	76579484
chr11	76777675	76778156
chr11	77272372	77273047
chr11	77345307	77345314
chr11	77738802	77739868
chr11	77751464	77751502
chr11	77761475	77762619
chr11	77850492	77851018
chr11	77950825	77951416
chr11	78001072	78002093
chr11	78076201	78076949
chr11	78080894	78081946
chr11	84881015	84882146
chr11	85565793	85565807
chr11	86235051	86236219
chr11	92930770	92930895
chr11	93952862	93953704
chr11	94319947	94320525
chr11	94469882	94470919
chr11	94501297	94501811
chr11	94503949	94504941
chr11	94883946	94885011
chr11	95812848	95813000
chr11	96144535	96144555
chr11	101881171	101881377
chr11	102126893	102127815
chr11	102139190	102140672
chr11	102154347	102155138
chr11	102157862	102157934
chr11	102322768	102323720
chr11	102471066	102471126
chr11	103363487	103365091
chr11	103407370	103407932
chr11	105328553	105329503
chr11	105831627	105831670
chr11	107714417	107716055
chr11	107720047	107720674
chr11	107798709	107799916
chr11	108075084	108075089
chr11	108464118	108464863
chr11	108518675	108519415
chr11	109817335	109817492
chr11	110198653	110199234
chr11	110208424	110208954
chr11	111473373	111473576
chr11	111636956	111637293
chr11	111789772	111789780
chr11	112091692	112093640
chr11	112120367	112121308
chr11	112141618	112141948
chr11	112147349	112149183
chr11	112150248	112151104
chr11	113185434	113185531
chr11	113254749	113255913
chr11	113318028	113319166
chr11	114219264	114220107
chr11	114440277	114440954
chr11	116745480	116745608
chr11	116747014	116747183
chr11	116897554	116897619
chr11	116941846	116943660
chr11	116969433	116969443
chr11	116976610	116976648
chr11	117790636	117791257
chr11	117799952	117800451
chr11	118122957	118123002
chr11	118560787	118561006
chr11	118658931	118659577
chr11	118748706	118749303
chr11	118759841	118761114
chr11	118778039	118778113
chr11	118784545	118784616
chr11	118866241	118866734
chr11	118901322	118901392
chr11	118910047	118910896
chr11	118927133	118928349
chr11	118965640	118966607
chr11	118977715	118978738
chr11	118992476	118992483
chr11	119204878	119205533
chr11	119565772	119567803
chr11	119599077	119600971
chr11	119655466	119656324
chr11	119716396	119717008
chr11	119776808	119779306
chr11	119992558	119992569
chr11	119999400	120000812
chr11	120086768	120087380
chr11	121335835	121337722
chr11	122674808	122674829
chr11	122679158	122679825
chr11	122894140	122894182
chr11	122974851	122976326
chr11	123055682	123057600
chr11	123431730	123431819
chr11	123986324	123986391
chr11	124041785	124042123
chr11	125439518	125439552
chr11	126080939	126081966
chr11	126225237	126227085
chr11	126232957	126236082
chr11	126252483	126254923
chr11	126277862	126279039
chr11	128372277	128373942
chr11	128392146	128392828
chr11	128603295	128604112
chr11	128605688	128606772
chr11	128947063	128948005
chr11	129026891	129027586
chr11	129060456	129062123
chr11	129148418	129149765
chr11	129178674	129179223
chr11	129185816	129186511
chr11	129192147	129193381
chr11	129495682	129496438
chr11	129633848	129634650
chr11	129774712	129775758
chr11	129892775	129893568
chr11	129939081	129941054
chr11	130029840	130029878
chr11	134123045	134123601
chr11	134431259	134431297
chr12	510880	510892
chr12	1584750	1585694
chr12	2737046	2737430
chr12	2741026	2741472
chr12	2986014	2986729
chr12	2999626	3000384
chr12	3203798	3203865
chr12	4108508	4108563
chr12	4124499	4124502
chr12	4417426	4419991
chr12	4758072	4758480
chr12	6331136	6332808
chr12	6362289	6362943
chr12	6373718	6374613
chr12	6381924	6382820
chr12	6396334	6396390
chr12	6539481	6539771
chr12	6616786	6617133
chr12	6640734	6641697
chr12	6716395	6716422
chr12	6722617	6723605
chr12	6854892	6855449
chr12	7013706	7014259
chr12	7039210	7040126
chr12	7046966	7047535
chr12	7074197	7074759
chr12	7096766	7096832
chr12	8017425	8017584
chr12	8059479	8059569
chr12	8072201	8073557
chr12	8119083	8119519
chr12	8126011	8127264
chr12	8395234	8395861
chr12	8830886	8831755
chr12	8833845	8835488
chr12	8923571	8924191
chr12	9601048	9601048
chr12	10183174	10184253
chr12	10317741	10318641
chr12	10321689	10323491
chr12	10328365	10329180
chr12	10547285	10548819
chr12	10564056	10564106
chr12	10874137	10874441
chr12	11809474	11809509
chr12	11818988	11819572
chr12	12503027	12503044
chr12	12510222	12510399
chr12	12939777	12940206
chr12	12994376	12995280
chr12	13033436	13034390
chr12	13197461	13197480
chr12	13254427	13254456
chr12	14360583	14361310
chr12	14413341	14414054
chr12	14470202	14470320
chr12	14667075	14667525
chr12	15942098	15942922
chr12	17292809	17293481
chr12	19581071	19581801
chr12	25101725	25102194
chr12	25104825	25104939
chr12	25348322	25348373
chr12	25403155	25404363
chr12	25927549	25928940
chr12	26028516	26029957
chr12	26111273	26111967
chr12	26471383	26472315
chr12	26905516	26905675
chr12	27166316	27167638
chr12	27396858	27397543
chr12	27485993	27486055
chr12	29301504	29304193
chr12	29307075	29308407
chr12	29384010	29384126
chr12	30037666	30038420
chr12	31225979	31227317
chr12	31623893	31624152
chr12	32112447	32112538
chr12	32259885	32259962
chr12	32402101	32402398
chr12	32552981	32555140
chr12	32834150	32834234
chr12	33032683	33033444
chr12	33099758	33100042
chr12	33143484	33144056
chr12	33164915	33165702
chr12	33173988	33175580
chr12	38542551	38544178
chr12	38710156	38710704
chr12	39809372	39809413
chr12	46527476	46528514
chr12	46561114	46564144
chr12	46657482	46657547
chr12	46867196	46867970
chr12	46888115	46889180
chr12	47357533	47358225
chr12	47949600	47951557
chr12	48153130	48153206
chr12	48357490	48357497
chr12	48591780	48592330
chr12	49147232	49148000
chr12	50003969	50004801
chr12	50339687	50339724
chr12	50417612	50417645
chr12	50478545	50479612
chr12	50564029	50564089
chr12	50605646	50607012
chr12	50632400	50633019
chr12	51147875	51148795
chr12	51324239	51324245
chr12	51418428	51420502
chr12	51422434	51422491
chr12	51663602	51664540
chr12	52319615	52320129
chr12	52419472	52419475
chr12	52426597	52427318
chr12	52444845	52446724
chr12	52537834	52538954
chr12	52550964	52551439
chr12	52557705	52558118
chr12	53188722	53188896
chr12	53192827	53192890
chr12	53264935	53265583
chr12	53304291	53304295
chr12	53332299	53332574
chr12	53353644	53353809
chr12	53746245	53746725
chr12	53777714	53778998
chr12	54261967	54262050
chr12	54581281	54581331
chr12	54694305	54696103
chr12	54772625	54773762
chr12	54779260	54779309
chr12	54784813	54784842
chr12	54805734	54805767
chr12	56325531	56325549
chr12	56348282	56348676
chr12	56520349	56520908
chr12	56522208	56522250
chr12	56651552	56652362
chr12	56655504	56655585
chr12	56660766	56660825
chr12	56693954	56694483
chr12	56837431	56837471
chr12	57067854	57068365
chr12	57472359	57473264
chr12	57984762	57985711
chr12	58138543	58138940
chr12	58259050	58259087
chr12	61078673	61079166
chr12	62609073	62609779
chr12	62644870	62644898
chr12	63118717	63119529
chr12	63120579	63120753
chr12	63266939	63268076
chr12	63328113	63328825
chr12	64299142	64299184
chr12	64566596	64567778
chr12	65065019	65065054
chr12	65283451	65284237
chr12	65919534	65920519
chr12	65950919	65951502
chr12	66696486	66696487
chr12	67986835	67987413
chr12	68042140	68042697
chr12	68064938	68065073
chr12	69016658	69016793
chr12	69165339	69165883
chr12	69177749	69178385
chr12	69194035	69195727
chr12	69809814	69810587
chr12	69821900	69822523
chr12	69846290	69846360
chr12	70443921	70443997
chr12	70838009	70839176
chr12	70842339	70843976
chr12	76051092	76051599
chr12	76107873	76108583
chr12	76284191	76287190
chr12	79439278	79439564
chr12	79451986	79452998
chr12	79897473	79897487
chr12	79954178	79954700
chr12	80240512	80240545
chr12	80590010	80590904
chr12	81262209	81263125
chr12	83080397	83081042
chr12	87724455	87724992
chr12	89556348	89557059
chr12	89641150	89641818
chr12	89720296	89721069
chr12	89731362	89731911
chr12	89745834	89747630
chr12	89766602	89767312
chr12	92471262	92472020
chr12	92474089	92475765
chr12	92554755	92555517
chr12	92965317	92966597
chr12	93293113	93293468
chr12	93326508	93326640
chr12	93332414	93333048
chr12	93364698	93364774
chr12	93475553	93476234
chr12	93680487	93681455
chr12	93764634	93765571
chr12	94135803	94136480
chr12	94178166	94179380
chr12	94291429	94292858
chr12	95490845	95492536
chr12	96252848	96252924
chr12	96434445	96434479
chr12	96487815	96487954
chr12	96587886	96589366
chr12	96613378	96614030
chr12	96827376	96827944
chr12	96839450	96839898
chr12	97300858	97301167
chr12	97962922	97962941
chr12	97964273	97964299
chr12	98884710	98885140
chr12	100543390	100543733
chr12	100593244	100593610
chr12	100967175	100967599
chr12	101674039	101674053
chr12	102090889	102092244
chr12	102185768	102186464
chr12	102302138	102302648
chr12	102455317	102455586
chr12	104173709	104174282
chr12	104185838	104186748
chr12	104457930	104458450
chr12	104688750	104690303
chr12	104851031	104851894
chr12	104981411	104982882
chr12	105003003	105003696
chr12	105477897	105477976
chr12	105602862	105603323
chr12	108909187	108909235
chr12	109023952	109024170
chr12	109132699	109132729
chr12	109158665	109159054
chr12	109286226	109286817
chr12	109290502	109290871
chr12	109301115	109301574
chr12	109305538	109306240
chr12	109326099	109328665
chr12	109344136	109344888
chr12	109637914	109638529
chr12	110019536	110020119
chr12	110750394	110750912
chr12	110842954	110843604
chr12	110905899	110907276
chr12	110939675	110939764
chr12	111278361	111278837
chr12	111371907	111373052
chr12	112006725	112008384
chr12	112062299	112062773
chr12	112432097	112433091
chr12	112554340	112555151
chr12	113642927	113644537
chr12	113652587	113653199
chr12	113658655	113659588
chr12	113661855	113662619
chr12	113666332	113666820
chr12	113668054	113669801
chr12	113678157	113680167
chr12	113685659	113685799
chr12	113689439	113689955
chr12	113772705	113773154
chr12	113796094	113796532
chr12	114403939	114404019
chr12	115149424	115150108
chr12	115236499	115237726
chr12	116309345	116309394
chr12	117257020	117257312
chr12	117353719	117354568
chr12	117357112	117357249
chr12	118543749	118543795
chr12	120107407	120107486
chr12	120426458	120427159
chr12	120444401	120444966
chr12	120517100	120517112
chr12	120539855	120539893
chr12	120542339	120543206
chr12	120547880	120548794
chr12	120684219	120684920
chr12	120755218	120755229
chr12	120912109	120912263
chr12	120934413	120935112
chr12	120973810	120974086
chr12	121363645	121364054
chr12	121366943	121367481
chr12	121562037	121562707
chr12	121664870	121665609
chr12	121667484	121668517
chr12	121725512	121725518
chr12	121735452	121736094
chr12	121894107	121894942
chr12	121904968	121905013
chr12	122030450	122030657
chr12	122110323	122110767
chr12	122125294	122125353
chr12	122147744	122147928
chr12	122224146	122225085
chr12	122230961	122232833
chr12	122241037	122242289
chr12	122249855	122250700
chr12	122277271	122277856
chr12	122372046	122372133
chr12	122851392	122852016
chr12	122853390	122853446
chr12	122912405	122913918
chr12	122933825	122934425
chr12	123320369	123320386
chr12	123389601	123389647
chr12	123450801	123450810
chr12	123628007	123628090
chr12	123635882	123635892
chr12	123735191	123735943
chr12	123846834	123847169
chr12	123978131	123978244
chr12	124456864	124458137
chr12	124866734	124866734
chr12	124949324	124949910
chr12	125093070	125094673
chr12	125117000	125118593
chr12	125199891	125199984
chr12	125348291	125348818
chr12	125393978	125395944
chr12	125473505	125473531
chr12	125549757	125550170
chr12	129308275	129308749
chr12	131291119	131291143
chr12	131346830	131347592
chr12	132219219	132220008
chr12	132368029	132368446
chr12	132380943	132380957
chr12	132413255	132414582
chr12	133068898	133071614
chr12	133758247	133758247
chr13	20340570	20341410
chr13	20356785	20356852
chr13	21644102	21645758
chr13	21653807	21654242
chr13	22614750	22615416
chr13	24463387	24463396
chr13	25238807	25238840
chr13	25903786	25904284
chr13	27611511	27611537
chr13	27998542	27999932
chr13	29127486	29127894
chr13	29327555	29328034
chr13	30424151	30424682
chr13	30716436	30717516
chr13	31240175	31240271
chr13	31619297	31620337
chr13	31668295	31669432
chr13	32965044	32965212
chr13	33731938	33732849
chr13	33783444	33783492
chr13	34391991	34393433
chr13	37336419	37336453
chr13	37393110	37393535
chr13	38530530	38530585
chr13	39609568	39610085
chr13	41885236	41885770
chr13	41926989	41927021
chr13	42845715	42846522
chr13	43619373	43620129
chr13	43632245	43634400
chr13	43635598	43635752
chr13	43728135	43728598
chr13	44590367	44591220
chr13	44627122	44627604
chr13	44724417	44724426
chr13	44739636	44740622
chr13	44748247	44749418
chr13	45901611	45902225
chr13	45920371	45920657
chr13	45934699	45936095
chr13	45953003	45953008
chr13	45992295	45992829
chr13	46019218	46020920
chr13	46099599	46100648
chr13	46709033	46710119
chr13	46784756	46785555
chr13	46962660	46964278
chr13	47029465	47030063
chr13	47040716	47042415
chr13	48729097	48731020
chr13	48733086	48733089
chr13	48739251	48739714
chr13	48747361	48747397
chr13	48781208	48781809
chr13	49887976	49888514
chr13	50202350	50202799
chr13	50262338	50262491
chr13	50265485	50266000
chr13	50654925	50657690
chr13	52777959	52779193
chr13	55146513	55146540
chr13	64119241	64120206
chr13	65050572	65050803
chr13	69467638	69468264
chr13	73301573	73302234
chr13	73378308	73379806
chr13	73557532	73557537
chr13	73615904	73615911
chr13	73640062	73640513
chr13	73664390	73665669
chr13	73694961	73695004
chr13	73742800	73743732
chr13	74025086	74025391
chr13	74209230	74210280
chr13	76240705	76241576
chr13	76279405	76279445
chr13	78021957	78022416
chr13	78462577	78462635
chr13	78554639	78554752
chr13	79803173	79803471
chr13	80134902	80135321
chr13	80726062	80726363
chr13	80797957	80798049
chr13	80813599	80814204
chr13	91097763	91097847
chr13	96360714	96361123
chr13	97795326	97796288
chr13	97930830	97933281
chr13	97979985	97980805
chr13	99137034	99138085
chr13	99578142	99582450
chr13	99641008	99641402
chr13	99698839	99698949
chr13	99706285	99707707
chr13	99715253	99717802
chr13	99719308	99720686
chr13	99832512	99833551
chr13	100736826	100736893
chr13	101045298	101045375
chr13	107222479	107222630
chr13	107570383	107570414
chr13	109906957	109907463
chr13	109909077	109910256
chr13	109917988	109920003
chr13	110653035	110653073
chr13	110790705	110791135
chr13	110917832	110918647
chr13	111609687	111610241
chr13	113375469	113378820
chr13	113832247	113832981
chr13	113970086	113970717
chr13	114018119	114018259
chr13	114082259	114082955
chr13	114540562	114540654
chr14	21093289	21093342
chr14	21686578	21686619
chr14	21776786	21777377
chr14	21788357	21788386
chr14	23054892	23055383
chr14	23057969	23058549
chr14	23260837	23261278
chr14	23435849	23437161
chr14	23449687	23450573
chr14	23611165	23611870
chr14	23618401	23618634
chr14	23619652	23621035
chr14	23623464	23623496
chr14	23633417	23634114
chr14	23729628	23730724
chr14	23834322	23835220
chr14	24562901	24563724
chr14	24605058	24605574
chr14	24670481	24670927
chr14	31517534	31518201
chr14	31635327	31635372
chr14	31853603	31854068
chr14	32035878	32037313
chr14	32546726	32546732
chr14	32742511	32743408
chr14	32813591	32814829
chr14	32976600	32977271
chr14	34420052	34420741
chr14	34442200	34442536
chr14	34512844	34513297
chr14	34519401	34519681
chr14	34681380	34683549
chr14	34965565	34966596
chr14	35096254	35097807
chr14	35834715	35835260
chr14	35867128	35868482
chr14	36278094	36278369
chr14	45430998	45431547
chr14	46262205	46262216
chr14	49029677	49031261
chr14	49032510	49033419
chr14	49971990	49972616
chr14	50154790	50155105
chr14	50480141	50480769
chr14	50497919	50498986
chr14	50513919	50513994
chr14	50528282	50529751
chr14	52020980	52022277
chr14	52070743	52072387
chr14	52456408	52456502
chr14	53684467	53684479
chr14	55561385	55561823
chr14	55563791	55564906
chr14	55751627	55751646
chr14	55894746	55894758
chr14	55985444	55986516
chr14	59655554	59655813
chr14	60386263	60386980
chr14	61201595	61201670
chr14	61827298	61827978
chr14	61872822	61873680
chr14	61904288	61905645
chr14	61951195	61952343
chr14	61959861	61960445
chr14	61969403	61969435
chr14	62002743	62004167
chr14	62025046	62026679
chr14	62221572	62222385
chr14	62398883	62398954
chr14	62482434	62482777
chr14	63971187	63971969
chr14	64029382	64034303
chr14	64114757	64115240
chr14	64120544	64121354
chr14	64125570	64125745
chr14	64191703	64192520
chr14	64215848	64215879
chr14	64231472	64231928
chr14	64265076	64265646
chr14	64271830	64272675
chr14	64278149	64278435
chr14	64319464	64320812
chr14	64509385	64511861
chr14	64527195	64527364
chr14	65128617	65128717
chr14	65170413	65171475
chr14	65225268	65226026
chr14	65689062	65689610
chr14	65734443	65734982
chr14	65788059	65788092
chr14	65822873	65824335
chr14	65839704	65840102
chr14	67858620	67859372
chr14	67880870	67880964
chr14	67885065	67886627
chr14	67980870	67981982
chr14	67999644	68000137
chr14	68033508	68034286
chr14	68182560	68183016
chr14	68283111	68283801
chr14	68334591	68335768
chr14	68864390	68865217
chr14	68867877	68868482
chr14	68947559	68949203
chr14	69042996	69043116
chr14	69125686	69126411
chr14	69143058	69144623
chr14	69196224	69196716
chr14	69215921	69216725
chr14	69421782	69422650
chr14	69467992	69468639
chr14	69657980	69658662
chr14	70826243	70826691
chr14	71108023	71108911
chr14	71127638	71128108
chr14	71276070	71276813
chr14	71373891	71374421
chr14	71632471	71632881
chr14	71788540	71788582
chr14	71791478	71791999
chr14	72023369	72024201
chr14	72220901	72220999
chr14	72240370	72241251
chr14	73110388	73110390
chr14	73471472	73472636
chr14	73493289	73493683
chr14	73603267	73603678
chr14	73605260	73605735
chr14	73893584	73894087
chr14	74235779	74235842
chr14	74488214	74488750
chr14	74550917	74551896
chr14	75413262	75413677
chr14	75454850	75455356
chr14	75530625	75530642
chr14	75747848	75748116
chr14	75987778	75988876
chr14	76020775	76021323
chr14	76050181	76050281
chr14	76094745	76095827
chr14	76452218	76452226
chr14	77381395	77381468
chr14	77442280	77443122
chr14	77444737	77444925
chr14	77474089	77475133
chr14	78082581	78082876
chr14	78174103	78174700
chr14	79507021	79507609
chr14	79809250	79810020
chr14	81439873	81440186
chr14	81769036	81771082
chr14	81778958	81779280
chr14	81866572	81867762
chr14	81915690	81916744
chr14	88954679	88955753
chr14	89241700	89242475
chr14	89882349	89883819
chr14	89889037	89889351
chr14	90167837	90168432
chr14	90206930	90207921
chr14	90569955	90570693
chr14	90862939	90863599
chr14	90864824	90865378
chr14	90966373	90969041
chr14	90983124	90983169
chr14	91090392	91091417
chr14	91165941	91167664
chr14	91225081	91225095
chr14	91227024	91227427
chr14	91251402	91251793
chr14	91278211	91279723
chr14	91294144	91295111
chr14	91319428	91319584
chr14	91447926	91449599
chr14	91605699	91606701
[truncated: 4,703 more rows]

## Sheet: E5
Chromosome	Start	Stop
chr1	1063801	1064686
chr1	2059665	2059671
chr1	2166330	2166348
chr1	3376637	3377965
chr1	3383550	3384845
chr1	3387901	3389021
chr1	6813428	6815219
chr1	6896577	6897384
chr1	6911005	6912897
chr1	6919971	6920532
chr1	7461732	7462675
chr1	8509259	8510163
chr1	9174691	9174876
chr1	10183242	10183256
chr1	12207509	12208273
chr1	12513413	12514357
chr1	12516440	12517425
chr1	12656212	12656343
chr1	12817545	12818368
chr1	15207162	15208439
chr1	15683292	15683813
chr1	15986336	15987295
chr1	16674882	16676446
chr1	16790896	16791971
chr1	16894232	16895148
chr1	17278892	17279247
chr1	17287462	17287491
chr1	17306119	17307492
chr1	17338058	17338160
chr1	17342152	17343105
chr1	17367004	17367757
chr1	17370073	17370640
chr1	17802039	17802790
chr1	19263338	19263439
chr1	20113360	20113866
chr1	20126008	20126819
chr1	20193159	20194410
chr1	20198644	20200219
chr1	20202082	20202092
chr1	20204248	20204270
chr1	20529234	20529290
chr1	20533183	20535012
chr1	20565303	20566266
chr1	20930311	20930643
chr1	21222578	21223883
chr1	21777677	21779056
chr1	21948875	21949282
chr1	23188057	23188717
chr1	23333585	23333997
chr1	23684671	23685383
chr1	24590138	24590719
chr1	24936879	24936901
chr1	24947108	24948071
chr1	25967703	25968378
chr1	25996009	25997176
chr1	26239342	26241736
chr1	26624601	26625013
chr1	26677721	26678449
chr1	26715587	26716037
chr1	26868302	26868675
chr1	27152973	27153244
chr1	27446303	27446400
chr1	28614914	28617144
chr1	28667889	28668576
chr1	31886243	31886415
chr1	31996650	31997671
chr1	33592654	33592773
chr1	33641957	33642003
chr1	33899298	33900078
chr1	36438928	36439892
chr1	36807385	36808664
chr1	38319467	38319947
chr1	38358116	38358644
chr1	38373034	38373901
chr1	38397253	38397260
chr1	38474955	38475075
chr1	39447370	39447951
chr1	40288371	40288504
chr1	40409300	40410162
chr1	40415435	40416087
chr1	40449754	40451324
chr1	40454761	40454761
chr1	40461891	40462592
chr1	40470278	40471011
chr1	41817095	41817895
chr1	42661363	42662277
chr1	42680028	42680775
chr1	42682865	42683664
chr1	42748090	42748471
chr1	42864947	42865403
chr1	42889729	42890460
chr1	43455588	43456067
chr1	46043662	46043671
chr1	46754124	46754945
chr1	47190943	47190967
chr1	49797530	49797601
chr1	50265135	50265800
chr1	50267554	50267847
chr1	52472230	52473099
chr1	52665000	52665110
chr1	62587936	62587954
chr1	64637349	64638189
chr1	64649418	64651901
chr1	64685879	64687025
chr1	65376073	65376711
chr1	65382076	65383014
chr1	65400068	65400166
chr1	65416908	65417667
chr1	65468458	65468539
chr1	66736592	66737489
chr1	67996169	67996465
chr1	68257690	68257722
chr1	68286941	68288932
chr1	71504478	71505819
chr1	72750274	72751532
chr1	78006512	78006889
chr1	78571507	78572484
chr1	79659148	79659224
chr1	87227514	87228750
chr1	87239843	87240640
chr1	87242273	87243026
chr1	87544424	87544473
chr1	87685320	87687400
chr1	87706263	87706707
chr1	87708003	87709022
chr1	88005230	88005810
chr1	88899135	88900160
chr1	90047989	90048851
chr1	90405907	90406425
chr1	90408392	90409037
chr1	92022507	92023056
chr1	92024878	92025312
chr1	92152822	92152894
chr1	92230822	92231986
chr1	92300006	92301271
chr1	93235352	93235377
chr1	93320307	93321236
chr1	94219994	94221655
chr1	94224399	94225009
chr1	94234471	94235812
chr1	94240755	94241540
chr1	94269806	94270964
chr1	94570720	94572289
chr1	103300934	103301034
chr1	103306076	103306742
chr1	103345192	103345198
chr1	103361944	103363651
chr1	107604304	107604951
chr1	108136891	108137680
chr1	110936278	110936925
chr1	111053290	111053437
chr1	111320677	111321469
chr1	111533470	111533649
chr1	112936590	112937273
chr1	112996386	112997381
chr1	113003722	113004170
chr1	113006780	113007510
chr1	113030661	113030691
chr1	113392345	113392416
chr1	115129942	115130296
chr1	116518697	116519485
chr1	116665936	116665983
chr1	116875585	116876496
chr1	116975058	116976016
chr1	117190734	117191616
chr1	117216854	117217917
chr1	117225912	117225933
chr1	117308938	117310965
chr1	117395526	117395608
chr1	117396708	117396715
chr1	117877857	117878475
chr1	117881888	117883059
chr1	118106734	118107148
chr1	120795410	120796032
chr1	143955029	143955127
chr1	144007739	144008124
chr1	144695105	144695110
chr1	145029991	145030443
chr1	145039644	145039651
chr1	145114403	145114917
chr1	145139334	145139349
chr1	145152298	145152927
chr1	145219282	145220619
chr1	145224134	145226224
chr1	146582791	146584186
chr1	146640691	146640719
chr1	147818153	147818160
chr1	150864476	150865917
chr1	151840173	151840696
chr1	151961936	151963337
chr1	152080519	152080974
chr1	153521705	153522150
chr1	153661113	153661784
chr1	153918828	153918904
chr1	154378286	154378317
chr1	156010718	156010723
chr1	156265329	156265399
chr1	156522253	156522710
chr1	156529186	156529551
chr1	160141616	160142243
chr1	160470272	160470970
chr1	160918682	160919214
chr1	160988914	160988938
chr1	161761590	161762116
chr1	162507942	162509076
chr1	163315917	163317484
chr1	163318667	163318747
chr1	167058374	167059528
chr1	167067342	167067829
chr1	168054479	168054995
chr1	168198312	168199552
chr1	173238481	173239045
chr1	173458669	173459527
chr1	173491053	173491093
chr1	173496144	173496211
chr1	174840516	174841703
chr1	174909392	174909432
chr1	176404800	176406303
chr1	176408751	176409894
chr1	176414268	176414931
chr1	176431591	176432220
chr1	178218169	178219589
chr1	178233197	178233278
chr1	179046475	179048277
chr1	179112019	179112736
chr1	179516126	179516174
chr1	179774883	179775375
chr1	179777021	179778484
chr1	180034720	180035359
chr1	180062630	180063078
chr1	180066291	180066320
chr1	180113667	180115033
chr1	180867492	180868505
chr1	182060576	182062002
chr1	182163378	182163411
chr1	182686306	182686446
chr1	184442597	184443142
chr1	184483027	184483074
chr1	185601756	185603436
chr1	185607536	185607574
chr1	185613466	185615848
chr1	185623527	185624211
chr1	186332829	186334257
chr1	186442947	186443791
chr1	187831440	187832199
chr1	189493224	189493473
chr1	192671231	192671274
chr1	193180446	193181162
chr1	195297080	195297732
chr1	195971284	195972482
chr1	197191369	197192336
chr1	198222879	198223670
chr1	198234485	198234587
chr1	198466456	198466809
chr1	199241618	199242316
chr1	200257277	200258326
chr1	200643333	200643938
chr1	200677933	200677943
chr1	201683628	201683697
chr1	201725397	201727270
chr1	201728281	201729792
chr1	201748045	201748085
chr1	203008887	203009404
chr1	203068666	203069533
chr1	203525612	203526917
chr1	203597864	203597990
chr1	203625832	203626616
chr1	204404263	204404791
chr1	206095822	206096538
chr1	206506982	206507003
chr1	206592630	206593612
chr1	207257561	207258570
chr1	207282054	207283291
chr1	207971069	207971126
chr1	208348316	208348908
chr1	212485174	212485854
chr1	212735035	212735081
chr1	212738453	212738494
chr1	212841177	212841224
chr1	215768353	215769072
chr1	216637689	216638421
chr1	216710779	216711820
chr1	216848754	216849315
chr1	216865772	216865918
chr1	218542890	218543483
chr1	218653474	218653483
chr1	218671788	218673079
chr1	218917049	218917556
chr1	220866293	220867044
chr1	220940270	220941933
chr1	220944166	220944248
chr1	224685950	224686791
chr1	226891167	226891170
chr1	228914627	228915261
chr1	230193637	230193971
chr1	230275872	230276130
chr1	231155731	231156474
chr1	231181914	231183669
chr1	231184680	231187457
chr1	231658417	231658590
chr1	233336098	233336122
chr1	234594401	234594835
chr1	234630737	234631524
chr1	234659187	234659264
chr1	234667229	234667302
chr1	234739164	234739622
chr1	234969143	234970068
chr1	235098853	235099348
chr1	235117065	235117096
chr1	235147581	235148238
chr1	235555580	235555584
chr1	240807568	240808559
chr1	240813522	240813533
chr1	241870790	241871365
chr1	244184643	244185524
chr1	244463095	244463116
chr1	244493059	244493907
chr1	245234079	245234921
chr1	245270040	245270646
chr1	245272193	245273070
chr1	245621796	245622706
chr1	245986104	245986274
chr1	246772103	246772837
chr1	247738042	247738062
chr10	753129	754442
chr10	763360	764383
chr10	3360045	3360187
chr10	3581116	3582310
chr10	3678254	3679023
chr10	3703436	3703608
chr10	3719954	3720162
chr10	3751270	3751523
chr10	3820655	3823960
chr10	6339255	6339398
chr10	7599844	7599864
chr10	8098594	8098685
chr10	8344733	8344786
chr10	8718764	8718959
chr10	8809815	8811590
chr10	8871136	8871678
chr10	13784021	13784115
chr10	14568077	14569354
chr10	14574802	14575464
chr10	14728796	14728865
chr10	14754394	14755003
chr10	14821862	14821865
chr10	14826013	14826562
chr10	14862017	14862872
chr10	14865358	14865693
chr10	22253905	22254854
chr10	22257802	22258716
chr10	23049705	23049738
chr10	23688700	23688768
chr10	24936944	24936946
chr10	25264281	25264334
chr10	25325371	25325406
chr10	28336402	28339136
chr10	28362737	28362963
chr10	28366466	28367302
chr10	28582556	28582705
chr10	28882278	28882452
chr10	30348248	30348293
chr10	30769904	30770866
chr10	30782328	30784239
chr10	31266702	31267542
chr10	31323309	31323326
chr10	33296189	33296308
chr10	33353549	33355776
chr10	35621045	35621090
chr10	47653917	47654077
chr10	52174955	52175523
chr10	53471162	53471209
chr10	54442462	54443505
chr10	60823202	60823804
chr10	61003530	61004006
chr10	61530088	61530887
chr10	61534035	61534624
chr10	61666213	61666580
chr10	61718115	61719412
chr10	62677313	62677394
chr10	62723891	62724690
chr10	63692092	63692101
chr10	63702615	63703541
chr10	63823560	63824488
chr10	64853574	64854605
chr10	64861681	64862298
chr10	64873697	64874262
chr10	73787874	73788279
chr10	74471138	74472357
chr10	75410827	75411208
chr10	75752698	75752726
chr10	76301103	76305376
chr10	81243546	81243572
chr10	82208714	82209201
chr10	83577852	83577914
chr10	86188853	86188948
chr10	87330519	87331081
chr10	88819096	88819104
chr10	89613954	89614568
chr10	90303850	90304336
chr10	91022905	91023018
chr10	91055927	91055962
chr10	91223905	91224420
chr10	93536007	93536015
chr10	93662588	93663052
chr10	94672176	94672959
chr10	95028053	95028076
chr10	95034015	95034701
chr10	95236374	95237246
chr10	95770459	95771583
chr10	96045652	96046697
chr10	97470817	97471799
chr10	97925877	97925879
chr10	98026899	98027609
chr10	98434566	98434587
chr10	101939083	101939554
chr10	101943173	101943718
chr10	102699391	102700282
chr10	103163348	103163404
chr10	103480330	103480353
chr10	103664942	103666778
chr10	103668703	103669397
chr10	103698847	103699520
chr10	103701128	103701916
chr10	103814199	103814496
chr10	112599405	112600188
chr10	112620362	112621094
chr10	114145499	114145553
chr10	114146879	114147475
chr10	114568958	114569186
chr10	114891411	114891934
chr10	115063998	115065599
chr10	115086351	115086496
chr10	115175005	115175620
chr10	115185899	115185905
chr10	115209681	115210357
chr10	117614215	117614565
chr10	120872968	120873349
chr10	120875833	120876524
chr10	120971457	120973826
chr10	121000392	121000518
chr10	121130301	121131128
chr10	121168619	121169051
chr10	121292335	121293043
chr10	121393691	121393726
chr10	121562717	121563253
chr10	122572654	122573143
chr10	123860871	123861653
chr10	124180409	124182590
chr10	124211801	124211932
chr10	124213411	124214073
chr10	126257020	126257479
chr10	126864739	126866754
chr10	126890170	126892743
chr10	126906479	126906918
chr10	128076584	128076801
chr10	128128995	128129098
chr10	128207235	128208329
chr10	128770353	128771241
chr10	128996754	128997437
chr11	2846580	2847706
chr11	3926180	3926650
chr11	3981035	3981091
chr11	7922865	7922971
chr11	9352590	9352707
chr11	9354745	9355863
chr11	9382161	9383212
chr11	9532159	9532236
chr11	9533654	9534262
chr11	9687499	9687607
chr11	9756911	9756928
chr11	9783438	9784028
chr11	9837255	9837269
chr11	9846792	9847370
chr11	9921638	9921650
chr11	10369938	10371341
chr11	10412656	10412736
chr11	10419869	10420482
chr11	10472454	10472664
chr11	10486519	10487514
chr11	10595444	10595615
chr11	10768143	10768293
chr11	11864539	11865139
chr11	12080155	12081380
chr11	12086297	12086876
chr11	12105220	12105659
chr11	12215090	12215168
chr11	12281677	12281696
chr11	12504280	12505275
chr11	12649558	12649845
chr11	12710483	12712231
chr11	14695262	14695985
chr11	17177726	17177751
chr11	17259886	17260435
chr11	17989027	17990383
chr11	19115197	19115971
chr11	19267215	19267234
chr11	19440394	19441355
chr11	19529466	19530012
chr11	20037592	20037668
chr11	21166072	21166714
chr11	26209019	26210064
chr11	26215070	26215154
chr11	26216359	26217657
chr11	27719086	27720426
chr11	29548625	29549154
chr11	33565053	33566689
chr11	33578610	33579401
chr11	33790931	33791785
chr11	33793774	33793836
chr11	33891334	33891690
chr11	35332198	35333280
chr11	37301047	37301532
chr11	43983307	43984164
chr11	45109671	45109753
chr11	57418086	57418767
chr11	58161633	58161681
chr11	60100530	60101040
chr11	60593409	60594630
chr11	60719707	60720346
chr11	61146114	61146620
chr11	61204957	61205442
chr11	61371032	61371166
chr11	61640945	61641756
chr11	62312686	62312758
chr11	63258800	63260023
chr11	63438421	63438496
chr11	63478556	63478667
chr11	64868394	64868915
chr11	65250519	65251450
chr11	65330938	65331186
chr11	67203682	67203801
chr11	67214510	67215187
chr11	68622932	68622977
chr11	69888106	69888692
chr11	69914148	69914194
chr11	70917237	70917694
chr11	71759916	71759991
chr11	71863434	71863736
chr11	73780005	73780895
chr11	73832070	73832110
chr11	74231261	74231305
chr11	74464971	74466397
chr11	74491429	74492135
chr11	75785204	75785948
chr11	75798742	75798797
chr11	76283223	76284015
chr11	76310149	76310759
chr11	76340431	76341020
chr11	76355516	76356134
chr11	76371375	76372354
chr11	77269845	77270050
chr11	77307421	77309277
chr11	78094985	78095841
chr11	78263013	78263043
chr11	81513627	81513670
chr11	82857823	82858484
chr11	85904398	85904649
chr11	86106413	86107861
chr11	87133589	87133607
chr11	92058440	92058491
chr11	94493296	94493930
chr11	95717736	95718672
chr11	95770889	95771424
chr11	95786059	95786763
chr11	95800527	95801692
chr11	100505964	100505968
chr11	100542192	100542752
chr11	100728409	100728799
chr11	100731517	100732389
chr11	103495964	103496696
chr11	104838986	104839648
chr11	104917988	104918001
chr11	104950943	104951038
chr11	106113400	106114837
chr11	106120368	106121123
chr11	106182172	106183084
chr11	106259744	106259782
chr11	107256900	107256919
chr11	107752418	107753329
chr11	107784761	107785846
chr11	107830158	107830212
chr11	110227979	110228458
chr11	111665424	111666760
chr11	111667957	111670421
chr11	111684698	111685670
chr11	111853762	111854327
chr11	111936903	111937505
chr11	114165967	114166075
chr11	114297032	114297406
chr11	118436571	118437050
chr11	119062462	119063283
chr11	119100251	119100297
chr11	119155996	119156854
chr11	119158658	119159348
chr11	119162636	119164626
chr11	119187678	119188327
chr11	119189369	119190188
chr11	120075122	120075221
chr11	120512700	120513670
chr11	122288690	122289205
chr11	122292938	122293084
chr11	122573455	122578127
chr11	122956981	122957424
chr11	123172316	123172347
chr11	123327059	123329088
chr11	123342091	123342147
chr11	123345725	123346207
chr11	124633704	124634001
chr11	124640064	124640080
chr11	124642270	124643028
chr11	128077549	128078355
chr11	134160846	134161686
chr12	555471	555561
chr12	1133377	1135017
chr12	1780086	1780134
chr12	3163960	3165343
chr12	3197344	3198668
chr12	6065011	6066598
chr12	6302037	6303092
chr12	7036781	7037884
chr12	9149518	9150047
chr12	10784587	10785253
chr12	10786670	10787612
chr12	10794058	10794231
chr12	10875643	10875812
chr12	14396622	14396636
chr12	14409460	14411214
chr12	14994685	14994825
chr12	15135980	15136740
chr12	16005288	16005371
chr12	18472860	18473029
chr12	19324794	19325838
chr12	19592726	19593046
chr12	22190789	22193142
chr12	22197531	22198053
chr12	25499906	25500520
chr12	26016562	26016812
chr12	26958914	26960051
chr12	26961083	26961878
chr12	26962975	26963722
chr12	27768042	27768892
chr12	27854142	27854845
chr12	28020988	28021749
chr12	28052123	28052149
chr12	28055674	28057587
chr12	28059061	28059967
chr12	29378094	29379363
chr12	31478871	31479522
chr12	31671283	31672180
chr12	31743039	31743754
chr12	32590307	32590328
chr12	32638624	32639319
chr12	32667975	32668621
chr12	33080597	33080771
chr12	33082553	33082673
chr12	39757764	39758415
chr12	39820155	39822065
chr12	43705004	43705065
chr12	43876317	43877113
chr12	43945325	43945471
chr12	43989462	43989967
chr12	43992121	43993582
chr12	46520159	46520456
chr12	46862458	46862649
chr12	47426825	47428953
chr12	47554610	47554628
chr12	49654366	49655229
chr12	49889871	49890239
chr12	50581482	50581560
chr12	50638415	50639261
chr12	50902893	50902974
chr12	50950038	50951085
chr12	50971944	50972823
chr12	51183940	51184335
chr12	51327340	51329054
chr12	53760047	53760505
chr12	54121091	54121092
chr12	54256449	54257155
chr12	54780533	54781390
chr12	54816903	54816960
chr12	54824443	54824598
chr12	54826041	54826689
chr12	56448386	56448894
chr12	56591175	56592578
chr12	56954026	56954544
chr12	58705010	58707179
chr12	59558507	59559059
chr12	64003264	64003300
chr12	64005549	64007064
chr12	64008993	64009085
chr12	64311657	64312284
chr12	65117426	65118502
chr12	65916931	65917356
chr12	66392226	66392781
chr12	67218030	67218068
chr12	67420639	67420677
chr12	67428298	67428770
chr12	67432262	67432290
chr12	67439355	67439912
chr12	68063294	68063477
chr12	68819731	68820300
chr12	68839576	68841741
chr12	68958462	68959718
chr12	69006446	69006725
chr12	69027938	69028289
chr12	69029630	69029728
chr12	69032665	69033369
chr12	69326828	69326856
chr12	69346970	69347648
chr12	69365173	69365220
chr12	69948687	69948769
chr12	70828775	70829324
chr12	70861971	70862465
chr12	71137775	71138571
chr12	71188354	71188410
chr12	71694536	71695666
chr12	74679347	74680153
chr12	76248469	76249469
chr12	92279420	92280710
chr12	92289944	92289994
chr12	92469822	92469823
chr12	92541571	92541676
chr12	93015985	93016022
chr12	93018004	93019247
chr12	93021183	93021800
chr12	93337021	93337633
chr12	95526998	95527465
chr12	96817199	96817233
chr12	96819638	96822321
chr12	96881386	96881781
chr12	96887780	96888424
chr12	100521819	100522416
chr12	102269334	102269569
chr12	102933215	102933689
chr12	102955324	102955330
chr12	103954159	103955421
chr12	104535877	104536839
chr12	104764866	104765741
chr12	104815133	104816771
chr12	104842231	104842238
chr12	105143748	105144761
chr12	105622632	105623648
chr12	106641610	106641686
chr12	106763255	106763848
chr12	107421152	107421805
chr12	109878918	109879365
chr12	110317701	110318580
chr12	110338204	110338238
chr12	110440298	110440351
chr12	110476672	110477587
chr12	110611832	110611948
chr12	111023251	111023788
chr12	111799305	111799934
chr12	111843065	111843881
chr12	112613134	112613288
chr12	115207297	115207983
chr12	115227650	115227714
chr12	116756112	116756180
chr12	116758584	116759430
chr12	116769444	116770292
chr12	116808365	116808424
chr12	118673989	118675043
chr12	119620569	119621559
chr12	120350823	120350966
chr12	120686023	120686239
chr12	120832378	120832504
chr12	120868724	120868740
chr12	120956003	120956447
chr12	121963726	121963808
chr12	122033427	122033503
chr12	123161358	123164095
chr12	123930393	123930440
chr12	123935170	123936893
chr12	124873165	124873679
chr12	124904447	124904557
chr12	125162796	125162812
chr12	125190172	125190602
chr12	125194688	125198030
chr12	125227962	125228719
chr12	125249368	125250137
chr12	125253053	125253380
chr12	125419104	125419862
chr12	125421326	125422082
chr12	126387426	126388658
chr12	126510027	126512808
chr12	126517035	126518600
chr12	133199145	133200135
chr13	22049279	22049320
chr13	24722808	24722871
chr13	24734447	24734549
chr13	25204659	25205556
chr13	25881942	25883509
chr13	25885743	25886450
chr13	27054530	27054565
chr13	29106749	29107190
chr13	29114248	29116046
chr13	29131542	29132823
chr13	29142530	29144905
chr13	29147742	29148052
chr13	30857130	30857224
chr13	31264640	31264687
chr13	31308442	31309274
chr13	31443959	31444525
chr13	33852684	33852795
chr13	33854418	33854603
chr13	33864618	33865247
chr13	34213877	34214351
chr13	34216623	34216657
chr13	34637794	34637872
chr13	35095888	35095966
chr13	43570548	43571481
chr13	44469896	44470481
chr13	44763010	44763119
chr13	44765976	44766016
chr13	44772132	44773687
chr13	44798406	44798473
chr13	44925394	44925444
chr13	45338891	45339251
chr13	45468482	45470026
chr13	45906359	45906444
chr13	46232682	46233588
chr13	46742499	46743398
chr13	46745411	46747502
chr13	48490903	48491749
chr13	48629310	48630434
chr13	48687227	48688565
chr13	48808893	48809654
chr13	48813465	48814001
chr13	49253942	49255510
chr13	49357007	49358776
chr13	49371032	49371977
chr13	49412578	49413249
chr13	49476485	49477155
chr13	49478533	49480335
chr13	49523575	49525096
chr13	49656728	49656856
chr13	49941180	49941739
chr13	49942776	49942817
chr13	50467588	50468058
chr13	52217081	52217815
chr13	52287659	52289618
chr13	52506521	52507242
chr13	65428663	65428725
chr13	66647911	66648720
chr13	73527075	73527314
chr13	73532228	73532278
chr13	73713024	73713071
chr13	73740121	73740762
chr13	73910513	73911493
chr13	76181930	76182491
chr13	80057275	80057275
chr13	91805508	91805542
chr13	96363244	96363581
chr13	97656621	97656632
chr13	97663991	97665352
chr13	97672363	97673529
chr13	98039611	98039658
chr13	98190244	98192575
chr13	98219917	98220627
chr13	103259030	103259800
chr13	103359191	103363088
chr13	106791602	106792225
chr13	106796437	106797165
chr13	109616146	109617014
chr13	110438198	110439269
chr13	110906668	110907439
chr13	111055092	111056075
chr13	111688323	111689043
chr13	113348898	113348923
chr14	21766400	21766471
chr14	22632461	22634864
chr14	22756815	22757966
chr14	22764362	22765055
chr14	23207042	23207905
chr14	23217206	23218101
chr14	23391511	23392106
chr14	24707829	24707893
chr14	32434931	32435637
chr14	33213820	33214555
chr14	34603590	34604172
chr14	34710685	34711038
chr14	35045938	35046436
chr14	35162578	35162587
chr14	48246727	48247178
chr14	50384108	50384322
chr14	50385856	50387064
chr14	50462250	50462298
chr14	50715150	50717001
chr14	50799533	50800235
chr14	50801492	50801496
chr14	51407851	51408524
chr14	51909498	51910339
chr14	52032076	52033202
chr14	52097961	52098183
chr14	52546227	52548005
chr14	53301782	53302189
chr14	53315807	53316598
chr14	53342987	53343833
chr14	53372681	53372851
chr14	61851436	61852140
chr14	61895417	61895865
chr14	61979599	61980635
chr14	64077788	64078312
chr14	64132855	64134210
chr14	64140526	64140799
chr14	64155742	64155766
chr14	64158537	64159293
chr14	64334572	64334636
chr14	65016811	65016822
chr14	65108411	65108872
chr14	65705687	65706137
chr14	65718353	65719131
chr14	65898268	65898372
chr14	68317102	68317561
chr14	68844486	68844547
chr14	69055991	69056638
chr14	69075547	69075581
chr14	69259675	69259706
chr14	69516865	69516943
chr14	69541456	69541545
chr14	69555615	69556673
chr14	69568431	69568457
chr14	70282114	70283386
chr14	73694684	73695165
chr14	74003462	74004975
chr14	74058487	74058805
chr14	74261775	74262052
chr14	74355213	74356168
chr14	75353198	75353288
chr14	75406131	75406668
chr14	75740115	75740632
chr14	76018263	76019438
chr14	76074493	76075254
chr14	76076726	76077570
chr14	77463858	77464299
chr14	77971267	77971852
chr14	77996932	77997469
chr14	78015775	78016486
chr14	80561880	80562770
chr14	80652271	80653249
chr14	80654758	80655341
chr14	80680530	80682901
chr14	80891834	80892864
chr14	80894290	80894942
chr14	81392759	81394386
chr14	81987545	81988234
chr14	88934620	88936849
chr14	88947962	88948749
chr14	89000122	89001407
chr14	89011619	89012820
chr14	90757237	90758000
chr14	91419425	91420577
chr14	93183959	93184062
chr14	93752562	93752851
chr14	93765155	93765186
chr14	94012912	94014774
chr14	95934353	95935932
chr14	95941648	95942651
chr14	95996655	95997235
chr14	96084241	96084314
chr14	96113786	96114558
chr14	100482553	100483064
chr14	102908197	102908761
chr14	103058540	103058596
chr14	103253047	103253581
chr14	103254795	103255377
chr14	103582118	103582698
chr14	103589944	103589975
chr14	103653591	103654932
chr14	103672021	103674508
chr14	105196401	105196417
chr14	105227746	105228303
chr14	105965084	105965593
chr15	22955160	22955286
chr15	24249276	24249433
chr15	25842554	25842628
chr15	26328944	26329050
chr15	30227394	30228024
chr15	31196142	31196229
chr15	31316284	31317129
chr15	33448153	33448173
chr15	34165043	34165134
chr15	34352037	34352643
chr15	35095145	35097737
chr15	39212629	39214597
chr15	39223232	39224292
chr15	40671942	40672476
chr15	40799603	40800323
chr15	40802848	40803718
chr15	40861683	40861806
chr15	41267156	41267929
chr15	45300888	45300938
chr15	45507572	45507595
chr15	48874460	48875063
chr15	48896715	48897113
chr15	50427302	50427357
chr15	53001277	53002420
chr15	55513304	55513788
chr15	55539944	55540050
chr15	56294222	56294372
chr15	57967588	57968220
chr15	59158842	59158874
chr15	59167477	59168726
chr15	59244498	59245391
chr15	59254982	59255029
chr15	59675281	59675925
chr15	59730507	59730553
chr15	59992710	59992724
chr15	63479746	63479807
chr15	63523207	63523831
chr15	63775715	63776111
chr15	63892612	63893657
chr15	64363507	64364053
chr15	64830708	64830900
chr15	65102865	65103817
chr15	65176063	65176161
chr15	65177744	65178304
chr15	65195225	65195788
chr15	65461942	65464891
chr15	66119764	66119844
chr15	66121449	66122338
chr15	67013782	67013856
chr15	67223843	67224459
chr15	67241338	67241713
chr15	67398355	67398383
chr15	67401331	67402115
chr15	67409023	67409608
chr15	67410719	67413652
chr15	67414874	67416292
chr15	67445360	67446245
chr15	67448407	67449381
chr15	67467961	67468040
chr15	70358511	70359262
chr15	70435158	70435212
chr15	70474122	70474738
chr15	70722250	70723231
chr15	70732601	70733419
chr15	70745141	70746435
chr15	70758515	70758652
chr15	71543730	71544761
chr15	74190122	74190613
chr15	74219437	74219958
chr15	74646994	74647112
chr15	74656285	74656993
chr15	74822308	74824270
chr15	75100485	75100678
chr15	75522006	75523581
chr15	75858029	75858043
chr15	76102749	76103934
chr15	76257933	76259031
chr15	76476381	76477564
chr15	76724157	76725820
chr15	78357418	78358293
chr15	80907129	80909073
chr15	80987449	80988639
chr15	81004061	81004698
chr15	81019402	81020134
chr15	81041604	81042483
chr15	81616292	81616346
chr15	81629928	81630691
chr15	81632631	81633382
chr15	82398099	82398668
chr15	85201285	85201797
chr15	85310570	85311011
chr15	85312288	85312707
chr15	85454136	85454222
chr15	88782194	88782202
chr15	89354061	89354209
chr15	90002047	90002523
chr15	90111307	90112990
chr15	90208763	90209071
chr15	90705288	90706730
chr15	93188106	93188724
chr15	93294629	93294809
chr15	93486683	93487429
chr15	94855813	94857226
chr15	96100270	96101433
chr15	99403481	99403507
chr15	101594859	101595638
chr15	101716656	101717721
chr15	101719741	101719882
chr15	101724932	101725806
chr16	196589	198021
chr16	199097	200139
chr16	1832427	1833154
chr16	2849038	2850444
chr16	2895039	2896611
chr16	9120750	9121442
chr16	11691050	11691463
chr16	11926149	11926995
chr16	11951729	11952041
chr16	17321631	17323475
chr16	19186685	19187793
chr16	23508539	23509072
chr16	24538069	24538094
chr16	24879292	24880086
chr16	25017525	25018608
chr16	25038160	25039215
chr16	25198537	25198698
chr16	28178574	28179717
chr16	28183601	28184115
chr16	28205128	28205836
chr16	28620850	28621690
chr16	30678549	30678812
chr16	46607305	46607827
chr16	46897394	46898311
chr16	46914909	46915183
chr16	48430250	48431794
chr16	50370682	50371655
chr16	52165083	52165134
chr16	53068048	53069132
chr16	55702594	55702649
chr16	55786786	55787709
chr16	55980197	55980228
chr16	56716039	56716088
chr16	58269088	58270094
chr16	58284070	58284083
chr16	66310038	66310198
chr16	66391067	66391343
chr16	66460939	66460979
chr16	66514652	66515232
chr16	66546409	66546933
chr16	66559617	66560144
chr16	68254389	68254411
chr16	68512267	68513988
chr16	69007892	69008236
chr16	70736978	70737474
chr16	75127864	75129090
chr16	75174415	75174961
chr16	75251774	75251778
chr16	75268150	75268522
chr16	75430594	75431604
chr16	80673977	80674075
chr16	81140098	81141240
chr16	81160338	81161088
chr16	81220066	81220085
chr16	81585064	81586627
chr16	81744939	81747027
chr16	81763695	81763695
chr16	84598586	84599596
chr16	84859803	84860424
chr16	85180660	85181473
chr16	85577262	85578240
chr16	85779844	85780435
chr16	85787090	85788061
chr16	87498218	87498749
chr16	87827180	87828579
chr16	89625428	89625443
chr17	1292595	1294768
chr17	1490258	1490360
chr17	2538860	2539858
chr17	3623185	3623599
chr17	8552410	8552824
chr17	8623483	8624076
chr17	9480180	9480458
chr17	9550720	9552107
chr17	9574859	9576004
chr17	9580089	9581035
chr17	13017396	13018227
chr17	13020123	13021842
chr17	13031898	13032667
chr17	13062131	13062194
chr17	13107106	13109162
chr17	13232381	13233541
chr17	14235487	14236123
chr17	14237425	14238086
chr17	14497222	14498006
chr17	17838061	17839576
chr17	17840695	17841300
chr17	17846600	17847063
chr17	18846769	18847789
chr17	18849674	18850360
chr17	18883660	18886124
chr17	18914172	18914338
chr17	25822152	25823683
chr17	26132860	26133069
chr17	26137878	26138718
chr17	26199623	26201682
chr17	26567902	26568484
chr17	26569668	26570929
chr17	26587784	26588210
chr17	26711690	26712557
chr17	27238784	27239562
chr17	27348094	27348737
chr17	27359666	27360379
chr17	27365251	27366437
chr17	27368052	27368627
chr17	27373934	27374838
chr17	27376216	27378052
chr17	27539363	27540186
chr17	27567694	27568004
chr17	27577390	27578169
chr17	27949693	27950955
chr17	28033902	28033946
chr17	28513724	28515178
chr17	28527651	28528326
chr17	28530695	28530739
chr17	28547253	28547715
chr17	29139812	29139864
chr17	29247596	29249315
chr17	29291716	29291833
chr17	29389870	29391110
chr17	29394932	29395338
chr17	29607120	29607929
chr17	30025626	30026355
chr17	37519845	37520438
chr17	37861117	37862866
chr17	37943940	37943979
chr17	38707873	38707973
chr17	38883923	38884346
chr17	39494869	39495982
chr17	39831793	39832935
chr17	40418917	40419374
chr17	40427330	40428273
chr17	40439835	40440303
chr17	40659359	40660576
chr17	41745489	41745778
chr17	42174831	42174877
chr17	43228465	43229312
chr17	45282701	45283413
chr17	45886161	45888879
chr17	47327886	47327966
chr17	47781708	47782148
chr17	47928608	47928732
chr17	47978543	47979632
chr17	48717024	48718494
chr17	48794213	48794277
chr17	49825956	49825994
chr17	53395765	53395967
chr17	53407686	53408332
chr17	56127233	56127298
chr17	58180101	58180129
chr17	58472814	58474382
chr17	58571183	58571887
chr17	58648411	58648977
chr17	58654549	58654781
chr17	59371334	59373903
chr17	60618861	60618874
chr17	60901718	60902636
chr17	61943396	61944239
chr17	61947225	61947979
chr17	61968653	61971620
chr17	61984807	61984876
chr17	62163244	62163297
chr17	62375060	62375116
chr17	62476910	62477587
chr17	62783586	62783681
chr17	63463597	63464928
chr17	66322052	66322716
chr17	66323963	66325543
chr17	66330362	66330970
chr17	66348688	66351012
chr17	66470805	66470841
chr17	67400425	67401152
chr17	67410630	67410891
chr17	67589601	67589682
chr17	68238271	68239584
chr17	70785495	70785602
chr17	70792460	70792568
chr17	71583206	71584137
chr17	72981860	72982401
chr17	73079158	73079214
chr17	73155512	73155991
chr17	73549583	73550951
chr17	74247918	74248660
chr17	74254572	74255871
chr17	74449069	74449112
chr17	74663152	74664853
chr17	75114212	75116381
chr17	75117888	75119054
chr17	75287526	75288093
chr17	76819024	76819764
chr17	76822464	76823929
chr17	78089313	78091175
chr17	78098046	78098125
chr17	78099208	78100195
chr17	79956717	79957695
chr18	10788	11322
chr18	2443104	2443184
chr18	2529020	2529691
chr18	2999182	2999797
chr18	3009112	3010059
chr18	3385257	3386316
chr18	3402087	3403486
chr18	3420907	3421599
chr18	4797254	4797314
chr18	5601138	5601592
chr18	6210843	6210848
chr18	7892350	7892968
chr18	8758133	8759003
chr18	9326682	9326817
chr18	9752317	9753277
chr18	11848149	11848797
chr18	11858545	11859319
chr18	11994232	11994242
chr18	12282796	12284065
chr18	12838466	12838509
chr18	18970395	18971312
chr18	19019937	19019976
chr18	19093685	19094174
chr18	21012849	21013332
chr18	21100193	21100208
chr18	21594939	21595833
chr18	21851828	21851859
chr18	28680369	28680847
chr18	32827404	32827456
chr18	33073233	33074067
chr18	33517272	33518977
chr18	33756123	33757263
chr18	33951909	33955282
chr18	33974363	33974961
chr18	33981360	33982699
chr18	33984106	33984719
chr18	33989886	33991684
chr18	34023886	34024230
chr18	34029848	34030210
chr18	34214405	34215895
chr18	34430169	34431196
chr18	40648216	40648700
chr18	45305783	45306170
chr18	46489136	46489921
chr18	47360607	47360779
chr18	47766344	47768926
chr18	51675321	51675743
chr18	51684685	51685562
chr18	51765238	51766574
chr18	51916935	51917768
chr18	52058357	52058522
chr18	52680047	52681010
chr18	57686647	57686699
chr18	60056613	60056817
chr18	61350817	61350972
chr18	61527608	61527689
chr18	61557135	61557952
chr18	65038542	65038631
chr18	65268008	65268752
chr18	65284359	65285755
chr18	66085071	66085985
chr18	68025769	68026260
chr18	71356028	71356622
chr18	71382388	71383144
chr18	71384546	71384652
chr18	71892899	71892904
chr19	671802	672449
chr19	1907416	1907746
chr19	2059549	2060351
chr19	2962490	2962642
chr19	2974611	2975597
chr19	2978678	2980175
chr19	2996790	2997451
chr19	3061753	3062766
chr19	3070419	3070844
chr19	3964163	3964803
chr19	4064442	4064968
chr19	4221739	4222771
chr19	4229624	4229753
chr19	4232948	4233012
chr19	4234016	4234049
chr19	5149667	5151334
chr19	5176383	5176839
chr19	5219791	5219900
chr19	5631868	5634541
chr19	6762153	6763064
chr19	7287641	7288551
chr19	7870612	7870695
chr19	7873465	7874064
chr19	8432136	8432668
chr19	9710082	9710862
chr19	11120134	11120677
chr19	11131787	11132636
chr19	11927452	11927581
chr19	11967956	11968216
chr19	12221902	12224332
chr19	14146348	14146581
chr19	14613341	14613920
chr19	14662380	14663262
chr19	15054449	15054450
chr19	15246960	15247856
chr19	15393243	15393771
chr19	16997320	16997345
chr19	17356236	17356378
chr19	17549760	17551437
chr19	18637024	18637796
chr19	18662271	18663088
chr19	19051804	19051904
chr19	19741162	19741790
chr19	21751891	21752388
chr19	23493386	23497165
chr19	30119414	30119444
chr19	30226576	30227851
chr19	30259053	30260625
chr19	33740002	33740556
chr19	36483248	36483250
chr19	38564157	38564546
chr19	39340434	39340436
chr19	39627127	39627160
chr19	39919028	39919376
chr19	40122247	40122270
chr19	41771842	41771948
chr19	41873637	41874164
chr19	41876469	41877110
chr19	43199659	43200631
chr19	43239932	43240977
chr19	43264473	43267104
chr19	43292052	43292087
chr19	43339288	43339892
chr19	43380117	43380268
chr19	43417548	43418202
chr19	43421007	43421934
chr19	43435890	43437899
chr19	43571165	43572349
chr19	43575281	43575574
chr19	43587453	43588818
chr19	43685325	43686247
chr19	43706236	43706267
chr19	46003748	46004929
chr19	49061382	49061844
chr19	49062992	49063635
chr19	49087374	49087401
chr19	49992215	49992974
chr19	50089537	50090388
chr19	51253839	51256132
chr19	51258136	51259951
chr19	51286122	51286739
chr19	52308496	52308575
chr19	52310311	52311656
chr19	52593298	52594406
chr19	52645184	52646060
chr19	52717044	52718072
chr19	52913128	52914082
chr19	53374456	53374503
chr19	53506234	53506329
chr19	53538461	53538488
chr19	53548199	53548222
chr19	53924081	53924567
chr19	53950230	53950888
chr19	54080680	54080705
chr19	54127716	54128403
chr19	54155624	54156515
chr19	55026243	55026245
chr19	55642780	55642806
chr2	1694064	1694178
chr2	6342767	6343400
chr2	8677167	8677302
chr2	8945803	8947086
chr2	9819561	9820541
chr2	9956406	9956439
chr2	10008865	10010443
chr2	10032263	10032807
chr2	10200238	10201858
chr2	10203022	10203074
chr2	10470016	10471601
chr2	10475532	10475578
chr2	10590535	10590571
chr2	13960613	13961734
chr2	15808927	15809197
chr2	15814116	15814238
chr2	15846952	15846969
chr2	15896937	15896973
chr2	16045989	16046051
chr2	16048336	16048453
chr2	16054851	16056832
chr2	16057859	16058143
chr2	16245031	16246072
chr2	16846880	16847971
chr2	20133372	20133388
chr2	20280813	20280827
chr2	20313431	20314423
chr2	20322572	20323441
chr2	20650370	20651014
chr2	20692158	20693541
chr2	20700896	20700929
chr2	20714126	20715094
chr2	20725013	20725696
chr2	20794443	20795551
chr2	20801212	20801716
chr2	21293437	21293454
chr2	23634700	23635130
chr2	23702957	23704405
chr2	25486816	25487313
chr2	26187722	26188199
chr2	26635019	26635468
chr2	27190727	27192442
chr2	27403292	27403997
chr2	28177840	28178352
chr2	28603487	28603936
chr2	28612938	28613454
chr2	28828804	28829938
chr2	29246189	29246329
chr2	29424600	29425116
chr2	31462734	31462817
chr2	31486586	31487284
chr2	32192771	32193322
chr2	32354208	32354279
chr2	37359932	37360565
chr2	37372537	37373250
chr2	37395330	37395427
chr2	37564841	37565121
chr2	38325708	38326343
chr2	38405756	38406064
chr2	38419596	38419613
chr2	38947998	38948062
chr2	39713194	39713688
chr2	39757379	39757394
chr2	39795480	39795653
chr2	41651754	41652084
chr2	41656027	41656826
chr2	42372793	42373092
chr2	42374945	42374953
chr2	43303013	43303731
chr2	46328660	46329772
chr2	46346625	46347088
chr2	46369152	46370064
chr2	46378192	46378574
chr2	46402321	46403042
chr2	46466090	46466590
chr2	46532656	46534400
chr2	47109061	47109706
chr2	47514566	47514578
chr2	47540018	47540103
chr2	47964151	47964223
chr2	48486788	48487699
chr2	48508887	48509641
chr2	48571039	48572297
chr2	48899773	48901191
chr2	53732881	53734851
chr2	56115938	56116047
chr2	56118870	56119369
chr2	61085548	61085922
chr2	62477391	62477488
chr2	64490342	64490364
chr2	64954328	64955538
chr2	64977836	64977857
chr2	69776884	69778012
chr2	69989809	69991338
chr2	70034868	70035282
chr2	70062593	70063401
chr2	70075286	70075875
chr2	71186442	71187409
chr2	71274958	71275776
chr2	72798576	72801362
chr2	72803908	72804471
chr2	73332476	73332524
chr2	74966205	74969170
chr2	75108820	75109451
chr2	75211078	75212443
chr2	75655150	75656313
chr2	75787832	75787888
chr2	75833008	75833637
chr2	79621272	79621597
chr2	87035116	87035232
chr2	99021305	99022073
chr2	99099631	99100096
chr2	99153769	99154007
chr2	99248177	99249531
chr2	99259890	99261227
chr2	99280633	99282998
chr2	99288186	99288522
chr2	99352643	99354298
chr2	99395298	99395370
chr2	99895035	99895091
chr2	102657660	102658500
chr2	102661225	102662150
chr2	102711394	102712072
chr2	102760423	102760684
chr2	105695813	105695882
chr2	106071682	106072579
chr2	111880408	111880423
chr2	113924748	113925285
chr2	113937836	113937844
chr2	114790929	114790976
chr2	115878137	115879060
chr2	128288696	128288711
chr2	128326347	128328686
chr2	128348997	128349307
chr2	128990960	128991132
chr2	129032881	129033275
chr2	131887421	131887845
chr2	134643924	134645786
chr2	136014517	136014543
chr2	138732972	138733631
chr2	139402858	139402887
chr2	139588624	139589680
chr2	143638233	143638286
chr2	143664324	143665648
chr2	145115401	145115857
chr2	145793858	145794673
chr2	150462975	150463608
chr2	152365539	152366427
chr2	152378749	152379497
chr2	153226476	153227775
chr2	153244762	153244767
chr2	153322033	153323881
chr2	153399389	153399410
chr2	156188434	156188464
chr2	159991017	159993061
chr2	160043483	160043510
chr2	160306722	160307187
chr2	160318615	160319437
chr2	160630318	160630382
chr2	161135307	161135435
chr2	161323288	161323773
chr2	161887524	161887531
chr2	161957587	161959648
chr2	162039014	162039776
chr2	162262709	162263318
chr2	165632118	165632213
chr2	165636212	165636230
chr2	165637241	165637876
chr2	165755582	165755620
chr2	165824600	165824889
chr2	172089409	172089482
chr2	173117777	173118467
chr2	173190823	173190864
chr2	173235413	173238300
chr2	173703718	173704608
chr2	173860421	173861069
chr2	174808347	174809088
chr2	175499085	175499164
chr2	175507492	175507627
chr2	175508873	175510518
chr2	180130948	180131483
chr2	180132906	180133554
chr2	180136977	180137567
chr2	180142061	180142619
chr2	180201651	180201801
chr2	180205141	180205957
chr2	180209308	180209446
chr2	180320187	180320468
chr2	184674549	184676469
chr2	184862692	184863951
chr2	187190738	187190875
chr2	187469688	187469980
chr2	187706557	187706600
chr2	187708346	187708380
chr2	188389238	188391564
chr2	188394455	188394716
chr2	190346554	190347071
chr2	190986712	190987411
chr2	190988505	190988678
chr2	190989754	190990415
chr2	191561683	191562161
chr2	191897681	191899349
chr2	192067513	192067989
chr2	192521558	192523110
chr2	192546652	192547337
chr2	196425663	196426283
chr2	196475258	196475597
chr2	196479342	196479541
chr2	197103609	197104861
chr2	197109441	197110185
chr2	197133044	197134321
chr2	197403795	197404484
chr2	201270590	201270663
chr2	203972979	203974110
chr2	204491554	204492144
chr2	204647013	204648312
chr2	204930300	204930822
chr2	206508633	206509116
chr2	207077903	207079137
chr2	208349715	208350157
chr2	208355055	208356704
chr2	208982127	208983199
chr2	209086264	209087131
chr2	209106342	209106346
chr2	213827345	213827780
chr2	215923707	215925413
chr2	215928028	215928298
chr2	215970361	215971099
chr2	215972906	215974403
chr2	216393128	216393906
chr2	216743124	216743858
chr2	219051526	219052351
chr2	219084012	219084232
chr2	219232421	219233711
chr2	219780076	219780084
chr2	220435760	220436583
chr2	220523435	220525051
chr2	221144438	221144534
chr2	224903811	224904353
chr2	228175337	228175533
chr2	228740252	228741519
chr2	230208264	230210191
chr2	230239904	230240953
chr2	230244593	230245047
chr2	231903762	231905096
chr2	232575311	232575377
chr2	235368309	235369358
chr2	235747558	235747581
chr2	235748632	235748777
chr2	236662856	236663396
chr2	237288589	237289112
chr2	237517226	237517307
chr2	237691025	237691558
chr2	237693941	237694889
chr2	239194345	239194900
chr20	496074	496386
chr20	1382339	1382399
chr20	1388957	1389023
chr20	2795143	2795855
chr20	3723194	3724368
chr20	4306905	4307814
chr20	4977656	4977789
chr20	4979297	4981983
chr20	5617249	5617406
chr20	10502913	10503506
chr20	17511716	17511729
chr20	17531228	17531668
chr20	17660862	17661552
chr20	17784153	17785065
chr20	17892963	17893581
chr20	18256342	18257182
chr20	21106923	21106930
chr20	22776380	22776448
chr20	22806176	22806189
chr20	23096829	23097262
chr20	23112679	23113623
chr20	30176234	30176857
chr20	30315382	30315411
chr20	33787765	33787833
chr20	33859579	33860417
chr20	34360098	34360108
chr20	36174282	36174795
chr20	36921605	36922513
chr20	39937331	39938072
chr20	42011510	42012571
chr20	42187475	42187507
chr20	45980653	45980732
chr20	46082145	46082483
chr20	47514595	47514655
chr20	47575465	47576404
chr20	47645637	47645757
chr20	48227311	48231338
chr20	48306131	48306778
chr20	48381599	48382089
chr20	48404325	48404337
chr20	48426993	48428000
chr20	48582041	48582867
chr20	48683510	48683528
chr20	48684679	48684714
chr20	48687107	48687779
chr20	48732404	48732744
chr20	48737419	48738311
chr20	48853822	48854360
chr20	48880417	48880418
chr20	49038330	49039019
chr20	49738730	49739120
chr20	52287849	52289328
chr20	52406814	52406960
chr20	55164006	55164023
chr20	55302736	55303584
chr20	55330609	55332486
chr20	57623015	57623630
chr20	61267009	61268369
chr20	61278542	61280566
chr20	61288414	61288436
chr21	19117362	19118112
chr21	19125333	19126072
chr21	27452267	27453135
chr21	27492689	27492804
chr21	28080939	28081915
chr21	28186648	28187189
chr21	30388293	30390124
chr21	30571273	30571829
chr21	30630772	30631264
chr21	31599283	31600588
chr21	31615470	31616482
chr21	32627117	32627917
chr21	32726803	32727250
chr21	34086474	34086540
chr21	34091083	34091852
chr21	34579518	34579570
chr21	35897706	35897774
chr21	36183523	36185723
chr21	36199090	36199708
chr21	37451573	37451627
chr21	37544747	37546051
chr21	41099721	41100764
chr21	41177747	41177829
chr21	45060074	45060724
chr21	46378444	46378466
chr21	46403178	46403685
chr22	17075345	17075521
chr22	18452952	18452953
chr22	18515218	18515221
chr22	18546373	18546584
chr22	19852105	19854155
chr22	19950408	19951004
chr22	20258117	20259082
chr22	20862051	20862124
chr22	21160251	21160278
chr22	21219886	21221672
chr22	21233649	21235956
chr22	22762636	22763656
chr22	24262136	24262231
chr22	24678387	24678825
chr22	26080450	26082442
chr22	26121649	26122138
chr22	31569452	31570217
chr22	31625548	31625993
chr22	33099281	33099306
chr22	33111271	33111928
chr22	33121273	33121838
chr22	33131326	33133744
chr22	35759016	35759613
chr22	35840403	35841119
chr22	35985620	35986578
chr22	36940742	36940744
chr22	37314320	37314508
chr22	37569797	37571675
chr22	37572811	37574618
chr22	37580288	37581318
chr22	38198754	38198839
chr22	38583884	38583902
chr22	38588022	38588337
chr22	38864135	38864333
chr22	39694233	39694346
chr22	40894396	40896179
chr22	41040526	41041217
chr22	41391692	41392673
chr22	41424493	41425352
chr22	41657387	41658529
chr22	41661846	41663327
chr22	41667253	41667902
chr22	42211967	42214486
chr22	42412611	42412729
chr22	42417519	42418249
chr22	42427183	42427704
chr22	42466694	42466756
chr22	43058387	43058450
chr22	43074021	43075422
chr22	43672145	43672714
chr22	46625182	46626567
chr22	47149981	47150366
chr22	47502883	47504405
chr22	50232402	50232541
chr22	50342554	50343016
chr22	50357586	50357592
chr22	50738251	50738360
chr22	50980581	50981058
chr3	4990934	4991643
chr3	5021360	5021479
chr3	5274721	5275076
chr3	5336603	5338022
chr3	9941303	9941489
chr3	10830017	10832605
chr3	10845686	10846618
chr3	10851003	10851936
chr3	10857604	10858169
chr3	11224014	11225705
chr3	11330804	11331536
chr3	12264112	12264719
chr3	12335965	12336781
chr3	12359328	12361675
chr3	12363234	12364368
chr3	12381527	12382384
chr3	13344923	13344937
chr3	13584700	13584710
chr3	15322323	15323711
chr3	15493619	15494398
chr3	15915978	15917226
chr3	16647807	16650653
chr3	16739790	16740133
chr3	17846952	17849067
chr3	29736857	29737529
chr3	30123309	30124388
chr3	30335344	30336106
chr3	30810534	30811378
chr3	31411768	31412191
chr3	31530057	31530229
chr3	31548053	31548651
chr3	32025756	32026233
chr3	32188280	32189055
chr3	32862938	32863509
chr3	37224469	37225496
chr3	37241461	37242187
chr3	38095166	38095986
chr3	39167073	39167178
chr3	39189169	39189247
chr3	39317617	39319878
chr3	42010424	42011967
chr3	42017178	42017197
chr3	42027304	42029113
chr3	42513836	42514911
chr3	44089592	44089983
chr3	45592911	45593589
chr3	45599141	45600115
chr3	46236158	46238488
chr3	46427500	46428058
chr3	46429255	46432070
chr3	46433144	46433185
chr3	46436624	46437408
chr3	46467889	46471265
chr3	46474481	46475052
chr3	48122015	48122360
chr3	48850199	48850207
chr3	49259237	49259833
chr3	49499558	49499670
chr3	50621750	50622325
chr3	51975707	51976465
chr3	52704588	52705186
chr3	54932526	54932601
chr3	54938721	54940077
chr3	54978895	54979419
chr3	55601526	55601562
chr3	57014804	57015622
chr3	58087800	58089633
chr3	58090830	58091617
chr3	63777546	63778636
chr3	63860341	63860843
chr3	64129400	64129481
chr3	64143052	64143756
chr3	66053774	66053830
chr3	66412205	66413549
chr3	68716287	68716733
chr3	69246453	69247093
chr3	72499430	72500909
chr3	72504886	72504923
chr3	72674268	72675586
chr3	85130722	85131827
chr3	87010881	87011999
chr3	87017400	87020460
chr3	87022995	87023036
chr3	87026808	87027792
chr3	87042754	87043875
chr3	87045270	87045430
chr3	87048200	87048517
chr3	87118617	87119594
chr3	87205824	87205879
chr3	87235640	87236343
chr3	97635795	97637490
chr3	101831840	101832449
chr3	101882114	101883623
chr3	105317304	105318212
chr3	105329480	105330889
chr3	105582883	105583830
chr3	105617600	105618839
chr3	105641937	105642589
chr3	105723175	105723658
chr3	106050297	106051340
chr3	106064527	106064570
chr3	106941704	106941706
chr3	107675052	107676173
chr3	107755784	107756444
chr3	107778886	107779743
chr3	110764742	110765655
chr3	110799457	110799954
chr3	111191322	111191899
chr3	111215377	111215839
chr3	111847655	111848530
chr3	112027361	112027944
chr3	112135419	112136261
chr3	112390622	112391522
chr3	112453586	112453600
chr3	118245424	118246723
chr3	118249961	118251074
chr3	119187534	119188007
chr3	119304350	119304786
chr3	119887016	119889538
chr3	120341888	120342737
chr3	122283342	122283404
chr3	122464206	122464693
chr3	122575806	122575871
chr3	124017764	124017797
chr3	124771493	124771613
chr3	124779999	124780433
chr3	124798552	124799026
chr3	125687222	125687247
chr3	127527936	127528943
chr3	127609276	127609290
chr3	127954046	127955061
chr3	127986749	127987382
chr3	128276655	128277685
chr3	128947944	128948330
chr3	129254670	129254727
chr3	131958955	131958966
chr3	132692699	132693405
chr3	132697087	132698278
chr3	134050289	134050318
chr3	135727152	135727606
chr3	136505196	136506024
chr3	137585345	137586344
chr3	138549150	138549925
chr3	140349088	140349106
chr3	140930765	140931718
chr3	140959132	140961981
chr3	141124397	141126378
chr3	141379301	141379576
chr3	141867908	141868188
chr3	145884774	145885192
chr3	146254649	146255246
chr3	148709071	148709628
chr3	148896900	148897398
chr3	149387388	149388724
chr3	149403454	149405542
chr3	149613124	149613198
chr3	150026465	150028041
chr3	150588664	150588878
[truncated: 1,156 more rows]

## Sheet: E6
Chromosome	Start	Stop
chr1	959986	961222
chr1	994880	994898
chr1	1061220	1061266
chr1	1283638	1283724
chr1	1296727	1296742
chr1	1917212	1918334
chr1	2120860	2122335
chr1	2126408	2126633
chr1	3785587	3786118
chr1	6474859	6474894
chr1	7842606	7842669
chr1	8523827	8524496
chr1	8549925	8549929
chr1	8580329	8580978
chr1	8585318	8585786
chr1	9473030	9473876
chr1	11988276	11989116
chr1	11994443	11994878
chr1	12058388	12059241
chr1	12218267	12220174
chr1	15945846	15946228
chr1	16533695	16533783
chr1	16825257	16826166
chr1	17240855	17240903
chr1	17534420	17535372
chr1	17763990	17765287
chr1	19336198	19336209
chr1	19337553	19338348
chr1	19482599	19484466
chr1	21564790	21565380
chr1	21780856	21780915
chr1	22260649	22261854
chr1	22265234	22266128
chr1	22269281	22271310
chr1	23314309	23314611
chr1	23316773	23317537
chr1	23345587	23346337
chr1	23751433	23751459
chr1	23775237	23777353
chr1	23778664	23779325
chr1	23799742	23802230
chr1	23803663	23807710
chr1	23822904	23823902
chr1	25678673	25679277
chr1	26219285	26219311
chr1	26345697	26345712
chr1	26632632	26633595
chr1	26743344	26746793
chr1	27220653	27221306
chr1	27469866	27471283
chr1	27669752	27669788
chr1	27691527	27693278
chr1	27995992	27999173
chr1	28696354	28696672
chr1	28908203	28908750
chr1	29609954	29609973
chr1	31525449	31526308
chr1	31582482	31582593
chr1	31594811	31595374
chr1	31606212	31607322
chr1	31889000	31889634
chr1	32106792	32109105
chr1	32140610	32141817
chr1	32146884	32147636
chr1	32220895	32221872
chr1	32951974	32953867
chr1	32957877	32958454
chr1	33434991	33435639
chr1	33443041	33444514
chr1	33446989	33447103
chr1	33454740	33455230
chr1	33456526	33458399
chr1	33938455	33938480
chr1	36273759	36273935
chr1	38300386	38300628
chr1	38466134	38466145
chr1	39357244	39358617
chr1	39512839	39513635
chr1	39670714	39671244
chr1	40025077	40025175
chr1	40291248	40291274
chr1	40316148	40317074
chr1	40358670	40359287
chr1	40360386	40360768
chr1	40483733	40484494
chr1	40507872	40508368
chr1	42778143	42779512
chr1	43157770	43158542
chr1	43470870	43471735
chr1	43496557	43497513
chr1	43998895	43998912
chr1	44001876	44002686
chr1	44791614	44791644
chr1	45187673	45187697
chr1	46654265	46654873
chr1	52086125	52087385
chr1	52110557	52110654
chr1	52117133	52117324
chr1	53611891	53613001
chr1	54788818	54790025
chr1	59275382	59275490
chr1	62441189	62441760
chr1	62784244	62784866
chr1	62802861	62803661
chr1	63088255	63088767
chr1	63153286	63154308
chr1	63833440	63833471
chr1	64385966	64387511
chr1	64604043	64604650
chr1	65883284	65883856
chr1	68021131	68022064
chr1	68036124	68036603
chr1	68111231	68113467
chr1	68148590	68150392
chr1	68269991	68270111
chr1	68283394	68285087
chr1	68297043	68297761
chr1	68682405	68682409
chr1	68686293	68687380
chr1	81139936	81139974
chr1	85690542	85691558
chr1	86173949	86174390
chr1	86290101	86290563
chr1	87496530	87496720
chr1	87796535	87798173
chr1	87942247	87942255
chr1	89347594	89349167
chr1	89553987	89554650
chr1	89591536	89592091
chr1	90273951	90275865
chr1	90455334	90456150
chr1	92371546	92372114
chr1	92414650	92416053
chr1	93465870	93466811
chr1	93788383	93788395
chr1	94555613	94556898
chr1	95003726	95007943
chr1	95045361	95046937
chr1	98789395	98789839
chr1	99126978	99127842
chr1	100458687	100458902
chr1	109366493	109367165
chr1	109405038	109405924
chr1	109419367	109420372
chr1	109750172	109750906
chr1	109752614	109753096
chr1	109759302	109760033
chr1	109820077	109820475
chr1	111459471	111459931
chr1	111866269	111866351
chr1	112191846	112192673
chr1	113305766	113306395
chr1	113403711	113403713
chr1	113405285	113405840
chr1	113585216	113585719
chr1	113932721	113933427
chr1	115050721	115050791
chr1	115055319	115055334
chr1	115676336	115677379
chr1	115782381	115782382
chr1	116057648	116058653
chr1	116085863	116086781
chr1	116248606	116249101
chr1	118727349	118728484
chr1	118752466	118753268
chr1	120006820	120007626
chr1	120026909	120027046
chr1	120049433	120050112
chr1	120273705	120275104
chr1	144043135	144044248
chr1	144593864	144594650
chr1	144822735	144822749
chr1	145455153	145455861
chr1	147191075	147191818
chr1	147225149	147227699
chr1	147305177	147306920
chr1	147308805	147309734
chr1	150158280	150158719
chr1	150525261	150525718
chr1	150528783	150528857
chr1	151152979	151153648
chr1	151319599	151319604
chr1	152009033	152010580
chr1	152016038	152016878
chr1	154103364	154104488
chr1	154129662	154130687
chr1	154210048	154210939
chr1	154945042	154945537
chr1	155063584	155063937
chr1	155132009	155132018
chr1	155197131	155197671
chr1	155383065	155383082
chr1	155500586	155501994
chr1	155668600	155669397
chr1	156571118	156571452
chr1	159842608	159843098
chr1	159883481	159884279
chr1	159907948	159909821
chr1	160753352	160754050
chr1	160776995	160777525
chr1	160978299	160980475
chr1	161002659	161002766
chr1	161003965	161005518
chr1	161066409	161067338
chr1	161106324	161108034
chr1	162379545	162380146
chr1	166810196	166810242
chr1	167691483	167691569
chr1	167710910	167711024
chr1	172421593	172422247
chr1	173033115	173033167
chr1	173398998	173400315
chr1	173442955	173443523
chr1	178065545	178066284
chr1	178070683	178070696
chr1	178239085	178241060
chr1	178310400	178310758
chr1	178343124	178343143
chr1	178420624	178421540
chr1	178505940	178506544
chr1	178694451	178695050
chr1	179262629	179263973
chr1	180979777	180980982
chr1	181002516	181003248
chr1	182113290	182113924
chr1	182115240	182116378
chr1	182155860	182155865
chr1	182169562	182170058
chr1	182358564	182358842
chr1	182751428	182752373
chr1	182999166	182999189
chr1	183231970	183233084
chr1	183261704	183262039
chr1	183271373	183272823
chr1	183274023	183275097
chr1	183287574	183287647
chr1	183300278	183301277
chr1	183412645	183413819
chr1	183601828	183602051
chr1	184922758	184923993
chr1	185253709	185254272
chr1	185594222	185594798
chr1	185595969	185596021
chr1	189507452	189508156
chr1	195732603	195733024
chr1	198128075	198128511
chr1	198198043	198198575
chr1	198202805	198203030
chr1	198640802	198641747
chr1	200611980	200612928
chr1	200811810	200812874
chr1	200864214	200865773
chr1	200867244	200868206
chr1	200876128	200876340
chr1	200877516	200877990
chr1	201425962	201426022
chr1	201978411	201980140
chr1	203495423	203495684
chr1	203758948	203759480
chr1	204283531	204284082
chr1	205849146	205849717
chr1	206511206	206511308
chr1	209560408	209561127
chr1	209953432	209954310
chr1	210540129	210540556
chr1	210547706	210547722
chr1	212314100	212314107
chr1	212375534	212376108
chr1	212599395	212600146
chr1	212603786	212605308
chr1	214450921	214451573
chr1	214553212	214553569
chr1	214698970	214699483
chr1	216836276	216838629
chr1	216842937	216843930
chr1	219554775	219555441
chr1	220509673	220511141
chr1	220863845	220863847
chr1	220960417	220960437
chr1	222763104	222763462
chr1	223254742	223255325
chr1	223888457	223889004
chr1	223906498	223907094
chr1	223927181	223928583
chr1	224038689	224039154
chr1	224356614	224358473
chr1	224561093	224561855
chr1	224562866	224563731
chr1	226295112	226295830
chr1	226595572	226596270
chr1	226762631	226763310
chr1	226867626	226868249
chr1	227504553	227504731
chr1	227619454	227619929
chr1	228916748	228917321
chr1	229000324	229000336
chr1	229099799	229100289
chr1	229234370	229235148
chr1	229236599	229237329
chr1	229343643	229343688
chr1	229366939	229367705
chr1	229416624	229416843
chr1	231913667	231914416
chr1	232736784	232736805
chr1	233780346	233781458
chr1	233871425	233871521
chr1	234748877	234749730
chr1	234862049	234863219
chr1	234879380	234880189
chr1	235092980	235093643
chr1	235134114	235134115
chr1	235165923	235166273
chr1	236135407	236136182
chr1	236202915	236203651
chr1	236679214	236681206
chr1	238821832	238822057
chr1	241271551	241271975
chr1	241854009	241854010
chr1	241866312	241866383
chr1	243948075	243950798
chr1	244715406	244716079
chr1	245031171	245031555
chr1	246887802	246887857
chr1	246936673	246937105
chr1	247494446	247494734
chr10	353216	355667
chr10	664645	664756
chr10	3116849	3117618
chr10	3166797	3167305
chr10	3468161	3468941
chr10	3507786	3507958
chr10	3537317	3537831
chr10	3756800	3757128
chr10	3948233	3950336
chr10	3988378	3990950
chr10	4034823	4035501
chr10	5488118	5488813
chr10	5491814	5492278
chr10	5538312	5539039
chr10	8092037	8093343
chr10	8094604	8094665
chr10	8114331	8115306
chr10	8117405	8119831
chr10	8132370	8134061
chr10	8139484	8140051
chr10	8318471	8320157
chr10	8325709	8326634
chr10	8330036	8330918
chr10	8334381	8335856
chr10	8351147	8351197
chr10	8446413	8446556
chr10	8457646	8459501
chr10	9774513	9776584
chr10	11729234	11729820
chr10	11936536	11937081
chr10	11939174	11940894
chr10	11955222	11955937
chr10	11957759	11958635
chr10	13341439	13341973
chr10	13773777	13774309
chr10	13924189	13924594
chr10	13927933	13929249
chr10	13935689	13936436
chr10	13991902	13993072
chr10	14227286	14227336
chr10	14995890	14996309
chr10	15826573	15826652
chr10	16644274	16644289
chr10	18970968	18971026
chr10	21623128	21623882
chr10	21639170	21640102
chr10	22716176	22716416
chr10	22906884	22907963
chr10	23627934	23628262
chr10	24527282	24529220
chr10	24540980	24541631
chr10	24988684	24990453
chr10	25013133	25014165
chr10	25787578	25788265
chr10	25982909	25983690
chr10	25990631	25991433
chr10	25992839	25993658
chr10	25996764	25997328
chr10	26095241	26095260
chr10	26777529	26778361
chr10	26792735	26793783
chr10	26795643	26797038
chr10	26806043	26807459
chr10	28791173	28791772
chr10	29353282	29354170
chr10	29824213	29824785
chr10	29865698	29866085
chr10	32345012	32345605
chr10	32666637	32667917
chr10	33198420	33200207
chr10	33250933	33251345
chr10	33403010	33404102
chr10	34955249	34955882
chr10	35194005	35195442
chr10	35243011	35243759
chr10	35262102	35263223
chr10	35266603	35267501
chr10	35379396	35379757
chr10	35463608	35463649
chr10	35483813	35483818
chr10	35500155	35500742
chr10	35557581	35557779
chr10	38692208	38692231
chr10	42986932	42987677
chr10	43142482	43142535
chr10	43465941	43466808
chr10	47106891	47107979
chr10	52332160	52332199
chr10	52499501	52499837
chr10	54766517	54767395
chr10	58120826	58121402
chr10	62537863	62538378
chr10	63810647	63811517
chr10	63861464	63861934
chr10	70748675	70748705
chr10	71038255	71038272
chr10	71072077	71073037
chr10	71145070	71145749
chr10	73152511	73153446
chr10	73235255	73236247
chr10	73490548	73491020
chr10	73524916	73525181
chr10	73533067	73533557
chr10	74111691	74113122
chr10	74552037	74552290
chr10	75337409	75338219
chr10	75880878	75881488
chr10	76868387	76868519
chr10	79793260	79794089
chr10	81774095	81774337
chr10	81965137	81965509
chr10	82236058	82237617
chr10	82264064	82264588
chr10	82727565	82727601
chr10	85305687	85306180
chr10	86183374	86184756
chr10	86285101	86285182
chr10	88852668	88852678
chr10	88903117	88904273
chr10	89102002	89102939
chr10	89151252	89151787
chr10	93538203	93539082
chr10	95319324	95319722
chr10	95507074	95507080
chr10	97577178	97577192
chr10	97660518	97660540
chr10	98563051	98563076
chr10	99291053	99291948
chr10	99299150	99299852
chr10	99309560	99310160
chr10	99331189	99332015
chr10	99482697	99482701
chr10	100174569	100175224
chr10	100206227	100206891
chr10	100274972	100276546
chr10	102106380	102107264
chr10	102109993	102110821
chr10	102295368	102295852
chr10	102790735	102791123
chr10	103591024	103591035
chr10	104048767	104049850
chr10	104997979	104998962
chr10	105427133	105428702
chr10	105638080	105639806
chr10	111767356	111768134
chr10	112163115	112166577
chr10	112738426	112740262
chr10	113007284	113008136
chr10	114142827	114143711
chr10	114417498	114419187
chr10	114440224	114440299
chr10	114475751	114476366
chr10	114484164	114484690
chr10	114498069	114499200
chr10	114510040	114511008
chr10	114512062	114513566
chr10	114515136	114516268
chr10	114526118	114526774
chr10	114530009	114530028
chr10	114537260	114538927
chr10	114544337	114544930
chr10	114551155	114553081
chr10	114724788	114726533
chr10	114729221	114729829
chr10	114731165	114732755
chr10	114750850	114753195
chr10	114757963	114758923
chr10	114784474	114785591
chr10	114820005	114822080
chr10	115223793	115223885
chr10	118766431	118766977
chr10	121276070	121276568
chr10	121281733	121281738
chr10	121497680	121497697
chr10	123832794	123833020
chr10	124067285	124067815
chr10	124101090	124101153
chr10	125984278	125986069
chr10	126106406	126107366
chr10	126147757	126148381
chr10	126825112	126826356
chr10	128472356	128473022
chr10	129143296	129144436
chr10	129706895	129707418
chr10	129846838	129846879
chr10	129848066	129848099
chr10	129852402	129853861
chr10	131988741	131988752
chr10	133795301	133795357
chr10	135186739	135187175
chr11	208477	208584
chr11	563220	564601
chr11	1855282	1856867
chr11	1975185	1976508
chr11	1985256	1986164
chr11	1999100	2000616
chr11	2015126	2015778
chr11	2017368	2020797
chr11	2160425	2162446
chr11	2223478	2224299
chr11	2225811	2227774
chr11	2229035	2229904
chr11	2234023	2234972
chr11	2254984	2256523
chr11	2268662	2269253
chr11	2271646	2272386
chr11	2277834	2279377
chr11	2289127	2293418
chr11	2582658	2582792
chr11	2583837	2585817
chr11	2762359	2763149
chr11	2764797	2766132
chr11	2768264	2769430
chr11	3071037	3071546
chr11	3400230	3400236
chr11	4629234	4629276
chr11	5617479	5618019
chr11	7490389	7490881
chr11	7504871	7506858
chr11	7535058	7535365
chr11	7594879	7595517
chr11	7601071	7601232
chr11	7618946	7618949
chr11	7626216	7627211
chr11	7632611	7635290
chr11	8932791	8932992
chr11	9228891	9228948
chr11	9251118	9251614
chr11	9287133	9287145
chr11	9480145	9480295
chr11	9590041	9590902
chr11	9597384	9598188
chr11	9860285	9861025
chr11	9972564	9972967
chr11	10326124	10326295
chr11	10329131	10329951
chr11	10414456	10416927
chr11	10613709	10614364
chr11	11447691	11448135
chr11	11867067	11867143
chr11	12164781	12165873
chr11	12501957	12502468
chr11	12529755	12530474
chr11	12538056	12539020
chr11	12544909	12545464
chr11	12546733	12547418
chr11	12562097	12563001
chr11	12591576	12591982
chr11	12594923	12595796
chr11	12599785	12599809
chr11	12608979	12609614
chr11	12615020	12615057
chr11	12715558	12716038
chr11	12753994	12754141
chr11	12790826	12792799
chr11	13458722	13458985
chr11	13689697	13690387
chr11	17231258	17231375
chr11	18415804	18416380
chr11	20049197	20049247
chr11	20076796	20077435
chr11	23886716	23887744
chr11	26101058	26101766
chr11	26606738	26606778
chr11	32914181	32916200
chr11	32940523	32941317
chr11	35639705	35641651
chr11	36047151	36048354
chr11	36051674	36052760
chr11	36171224	36172392
chr11	37528022	37528040
chr11	46921815	46922368
chr11	47281071	47281104
chr11	47534882	47535307
chr11	57438014	57439797
chr11	57442449	57443245
chr11	57447252	57448788
chr11	57499954	57503973
chr11	57545633	57547234
chr11	58506730	58507850
chr11	59385342	59386533
chr11	60920818	60921186
chr11	61097310	61098030
chr11	62271061	62272320
chr11	62323603	62324143
chr11	62625442	62625603
chr11	62651373	62651533
chr11	62721342	62721824
chr11	63655755	63656179
chr11	63702395	63702618
chr11	64013620	64014724
chr11	64109775	64109947
chr11	64420125	64420579
chr11	64426747	64427235
chr11	64624137	64624695
chr11	65186054	65186965
chr11	65192212	65194691
chr11	65224835	65224890
chr11	65248443	65249479
chr11	65262351	65262692
chr11	65264582	65264799
chr11	65266191	65267063
chr11	65543678	65544306
chr11	65579553	65580206
chr11	65728858	65729802
chr11	66277783	66278252
chr11	67449223	67449336
chr11	67746196	67747201
chr11	67777880	67777977
chr11	68518827	68518847
chr11	68529776	68531186
chr11	68543182	68543995
chr11	68559978	68560034
chr11	68691917	68691933
chr11	69541104	69541114
chr11	69559162	69560687
chr11	70414493	70414499
chr11	72432880	72433571
chr11	72823682	72823709
chr11	72832792	72833466
chr11	72881158	72881678
chr11	73849258	73850432
chr11	74171815	74173483
chr11	74241836	74243506
chr11	74750936	74751280
chr11	75866410	75867067
chr11	75916824	75918995
chr11	75945177	75947359
chr11	78074954	78075015
chr11	78112399	78114277
chr11	78115308	78116450
chr11	78125326	78126014
chr11	78229494	78229834
chr11	78945863	78946513
chr11	82611308	82612496
chr11	82711800	82712235
chr11	85117825	85118468
chr11	85777724	85778095
chr11	86046176	86046796
chr11	86766753	86767011
chr11	88153224	88155060
chr11	94499803	94500208
chr11	95933258	95933929
chr11	101301408	101301838
chr11	102009068	102010362
chr11	103480501	103480515
chr11	106889865	106890425
chr11	107242970	107243556
chr11	107566611	107567443
chr11	107571041	107571724
chr11	107591064	107591509
chr11	108421975	108424110
chr11	110247428	110248267
chr11	110303833	110304578
chr11	111912313	111913040
chr11	118306657	118307517
chr11	118848942	118849635
chr11	122532197	122532710
chr11	122580586	122580606
chr11	122591132	122591734
chr11	123248607	123249993
chr11	126272795	126273717
chr11	129085720	129087263
chr11	129160164	129161628
chr11	133933537	133935126
chr11	133990008	133992176
chr12	741211	742093
chr12	6415187	6416973
chr12	7282738	7283181
chr12	7694575	7695198
chr12	7830438	7831725
chr12	7964920	7965925
chr12	8004791	8004802
chr12	8816953	8817177
chr12	8989879	8991122
chr12	9012779	9013252
chr12	9043097	9043554
chr12	9069625	9070010
chr12	10341901	10342577
chr12	10869127	10871609
chr12	15088261	15089899
chr12	15100979	15102127
chr12	15111225	15112657
chr12	17689457	17691516
chr12	18414114	18414597
chr12	21792529	21793965
chr12	21804494	21804532
chr12	22589773	22590229
chr12	25649109	25649794
chr12	26196536	26197197
chr12	26242300	26244891
chr12	26253818	26255194
chr12	26275069	26275790
chr12	26338358	26338802
chr12	27580574	27581427
chr12	27668955	27668980
chr12	29424929	29425964
chr12	29469699	29470064
chr12	30907718	30908203
chr12	31144224	31144963
chr12	31398959	31400090
chr12	31514634	31516220
chr12	31867851	31868521
chr12	31881584	31882369
chr12	33054642	33054702
chr12	38523747	38523768
chr12	39298560	39300825
chr12	40426751	40426994
chr12	44065728	44066553
chr12	45677704	45678418
chr12	45691882	45694013
chr12	45749566	45749595
chr12	46275099	46275652
chr12	47164185	47164986
chr12	48744487	48744932
chr12	49504351	49504407
chr12	49651192	49651392
chr12	50227495	50228151
chr12	50433006	50433024
chr12	50558969	50559334
chr12	50675472	50675615
chr12	50900067	50900787
chr12	50926557	50926640
chr12	51392735	51392800
chr12	51477101	51477730
chr12	52241118	52242103
chr12	52543478	52543515
chr12	52609399	52611637
chr12	53314622	53315145
chr12	53320903	53321924
chr12	53368707	53370350
chr12	54411388	54412145
chr12	56236572	56237281
chr12	56339297	56339371
chr12	56395304	56395950
chr12	56617730	56618441
chr12	64283303	64283913
chr12	64325823	64326158
chr12	67877184	67878401
chr12	69005392	69005409
chr12	70082407	70083004
chr12	70329768	70329954
chr12	72058248	72058321
chr12	72104037	72104631
chr12	72127466	72127510
chr12	74839847	74839885
chr12	74840990	74841134
chr12	75785158	75785173
chr12	75842906	75842956
chr12	75849162	75849795
chr12	76414322	76414371
chr12	77024565	77025504
chr12	79138904	79140340
chr12	80158155	80159393
chr12	80394548	80395814
chr12	81431319	81431669
chr12	83325327	83325884
chr12	85674586	85674787
chr12	86080311	86080343
chr12	88728066	88728074
chr12	88729361	88730045
chr12	90363324	90363421
chr12	90364946	90365730
chr12	90698559	90699575
chr12	91817034	91818103
chr12	95371142	95372393
chr12	95599532	95599712
chr12	96860798	96861739
chr12	96865411	96865475
chr12	104682218	104682789
chr12	105348966	105349141
chr12	105688629	105688645
chr12	105698140	105698447
chr12	105705581	105706297
chr12	105711671	105712638
chr12	106572883	106573284
chr12	107168198	107168548
chr12	109083645	109083790
chr12	110694848	110695079
chr12	112080325	112081990
chr12	112084907	112085853
chr12	112257571	112258139
chr12	116310768	116311147
chr12	118575768	118576449
chr12	118740302	118740418
chr12	120663620	120664501
chr12	120681872	120682773
chr12	120687259	120688296
chr12	120689550	120691523
chr12	120720985	120722503
chr12	120731138	120731556
chr12	120906880	120908630
chr12	122064646	122065048
chr12	122948571	122949262
chr12	123181280	123182909
chr12	123198744	123198996
chr12	123210518	123210547
chr12	123258839	123259869
chr12	123289587	123290428
chr12	123292896	123293676
chr12	123386406	123386472
chr12	123756509	123756595
chr12	123889940	123891260
chr12	123993051	123994580
chr12	124000105	124001214
chr12	124013353	124014225
chr12	124015938	124016411
chr12	124778291	124778629
chr12	124965018	124967083
chr12	125163872	125164443
chr12	132379293	132379321
chr12	133136773	133137404
chr12	133172546	133173118
chr13	21256642	21259611
chr13	21260966	21262386
chr13	25069198	25069860
chr13	25496852	25497594
chr13	25879531	25879653
chr13	26595587	26597165
chr13	27745439	27746391
chr13	27768801	27769399
chr13	30416117	30416870
chr13	30421215	30422781
chr13	30995614	30996670
chr13	31004687	31004714
chr13	31019875	31020354
chr13	32483420	32484020
chr13	32571842	32573360
chr13	34020488	34022484
chr13	34568913	34569428
chr13	36788373	36788877
chr13	36873514	36874046
chr13	39259292	39261298
chr13	39442567	39443112
chr13	39479789	39480387
chr13	41573933	41574668
chr13	41706742	41707510
chr13	41710430	41711334
chr13	41712441	41712467
chr13	41718576	41720156
chr13	41794999	41795001
chr13	44537931	44539342
chr13	44746310	44747029
chr13	44804118	44804634
chr13	44970885	44971559
chr13	45057543	45058319
chr13	45063580	45064449
chr13	45094523	45096088
chr13	45148326	45148381
chr13	45387215	45387939
chr13	46622267	46623388
chr13	47183051	47183898
chr13	47204723	47205970
chr13	47238831	47240486
chr13	48805389	48805448
chr13	48877666	48877686
chr13	49593412	49593417
chr13	49684569	49684626
chr13	49974338	49975392
chr13	50159448	50161300
chr13	52150878	52152136
chr13	52211681	52213365
chr13	52269678	52269706
chr13	52549125	52550283
chr13	52571948	52573187
chr13	52579911	52580756
chr13	53029388	53030400
chr13	57861208	57861294
chr13	60712139	60712895
chr13	64170275	64171259
chr13	69282397	69282909
chr13	73823253	73823258
chr13	74609670	74611305
chr13	75902759	75905208
chr13	76056666	76056711
chr13	77434863	77434879
chr13	77459809	77461413
chr13	77541903	77542059
chr13	77546786	77547147
chr13	79956668	79957586
chr13	80032109	80033698
chr13	85654799	85655398
chr13	91859496	91860804
chr13	91868946	91870236
chr13	97843327	97845921
chr13	97863106	97864205
chr13	97867011	97867756
chr13	97872720	97872775
chr13	97878667	97879497
chr13	97908095	97909815
chr13	101326856	101327506
chr13	102107172	102108153
chr13	102141921	102142858
chr13	104629314	104629314
chr13	106752398	106753572
chr13	107031296	107031414
chr13	107185782	107186370
chr13	107511136	107511700
chr13	108566162	108566248
chr13	110873678	110874503
chr13	111279589	111281614
chr13	113505862	113506465
chr13	114201784	114203765
chr14	20799981	20801308
chr14	20957172	20958991
chr14	23182240	23182661
chr14	23203459	23203898
chr14	23283978	23284922
chr14	23290414	23290451
chr14	23451997	23452267
chr14	23614982	23616109
chr14	24835207	24836590
chr14	32405016	32405716
chr14	32672576	32672601
chr14	33531205	33531233
chr14	35202256	35202847
chr14	35804244	35806376
chr14	39846281	39846282
chr14	40232076	40232665
chr14	41888587	41890238
chr14	41895494	41896757
chr14	45366621	45366636
chr14	49980088	49980828
chr14	50470390	50470459
chr14	50473884	50474050
chr14	50548300	50548857
chr14	51027717	51027730
chr14	51134845	51135214
chr14	53368141	53369771
chr14	54423300	54424890
chr14	54956954	54957563
chr14	55031494	55033112
chr14	55118751	55121224
chr14	55556975	55557651
chr14	55574961	55575009
chr14	55587278	55589287
chr14	61855960	61857389
chr14	62032651	62033808
chr14	62035080	62035958
chr14	62083121	62083777
chr14	62137001	62137782
chr14	62145337	62146055
chr14	64877075	64877596
chr14	64968582	64968924
chr14	65003573	65004051
chr14	65021256	65021649
chr14	65024575	65025090
chr14	65086452	65086769
chr14	65698390	65699741
chr14	65703236	65703299
chr14	65723765	65724476
chr14	65853861	65854489
chr14	67399252	67399801
chr14	67735077	67736318
chr14	68232110	68232635
chr14	68916432	68917965
chr14	68925880	68926202
chr14	69100197	69101536
chr14	69179426	69180928
chr14	69419807	69419983
chr14	69543672	69544402
chr14	70704427	70704891
chr14	70721358	70722493
chr14	72206666	72206685
chr14	72959445	72959446
chr14	73516247	73516739
chr14	73753533	73754559
chr14	73805742	73806369
chr14	74208503	74208536
chr14	74742199	74743219
chr14	74959873	74960672
chr14	75420933	75421412
chr14	75458908	75459338
chr14	75641440	75642045
chr14	75648540	75650242
chr14	75720943	75722042
chr14	75723810	75723946
chr14	75762677	75762678
chr14	75764545	75766068
chr14	76037785	76038894
chr14	76097775	76099703
chr14	77379942	77379985
chr14	77425584	77425925
chr14	77554273	77555213
chr14	77963814	77966290
chr14	81034320	81034983
chr14	91273138	91273825
chr14	92021799	92022483
chr14	92979960	92979963
chr14	93799270	93799873
chr14	96892710	96893297
chr14	96912435	96913208
chr14	96945467	96946265
chr14	96963738	96965814
chr14	100068030	100068985
chr14	102495084	102496113
chr14	103006792	103007608
chr14	103011810	103011958
chr14	103049353	103049636
chr14	103059890	103059976
chr14	103131685	103131722
chr14	103205230	103206261
chr14	103377632	103378828
chr14	105231924	105231956
chr14	105553106	105553640
chr14	105559385	105560127
chr15	22979789	22980964
chr15	31655036	31657115
chr15	31664514	31665178
chr15	32907243	32908063
chr15	33492740	33494600
chr15	33498186	33499167
chr15	34144332	34145170
chr15	34151112	34152844
chr15	34166196	34167140
chr15	34277483	34277996
chr15	34339115	34340147
chr15	34610827	34611615
chr15	35099219	35100337
chr15	36005868	36006362
chr15	37373694	37374197
chr15	37392527	37393773
chr15	39419234	39421358
chr15	40550138	40550631
chr15	40732366	40732419
chr15	40762965	40763820
chr15	41577402	41577585
chr15	41879121	41879146
chr15	42090956	42091877
chr15	44580482	44581031
chr15	44963254	44963328
chr15	44965709	44965761
chr15	45020603	45021463
chr15	45612661	45612673
chr15	45748526	45750172
chr15	47628307	47633227
chr15	52471790	52472040
chr15	52632276	52632625
chr15	54123132	54123722
chr15	54125360	54125854
chr15	55689528	55689574
chr15	56033906	56035594
chr15	57327722	57329017
chr15	57359374	57360042
chr15	59023720	59024324
chr15	59278668	59279034
chr15	59636407	59637016
chr15	59679604	59680784
chr15	59777186	59777705
chr15	60120928	60121067
chr15	63137799	63138355
chr15	63311614	63313143
chr15	63329814	63331072
chr15	64164437	64165321
chr15	64647753	64648841
chr15	65426330	65426410
chr15	66764564	66764615
chr15	68320364	68321623
chr15	70581517	70581889
chr15	72260363	72260544
chr15	72261782	72262653
chr15	72264248	72264756
chr15	72268296	72268421
chr15	72454481	72454481
chr15	73894078	73894793
chr15	74287484	74287859
chr15	74343655	74343657
chr15	74634180	74636027
chr15	74673155	74673798
chr15	74675072	74675121
chr15	74676729	74676799
chr15	74680269	74680322
chr15	74883765	74884997
chr15	75109297	75109924
chr15	75177517	75178655
chr15	75181026	75181402
chr15	76107108	76108793
chr15	76110599	76111746
chr15	76544379	76546840
chr15	77192972	77193133
chr15	79169043	79169729
chr15	82162887	82162909
chr15	82338150	82339194
chr15	82429892	82430593
chr15	84527702	84528237
chr15	85458092	85458789
chr15	85878699	85878734
chr15	86122179	86122742
chr15	86150279	86151584
chr15	87911796	87912982
chr15	90236541	90236558
chr15	90358282	90358289
chr15	90455659	90456432
chr15	90547950	90548851
chr15	91377848	91377862
chr15	91379915	91381382
chr15	91411537	91412499
chr15	91570986	91571372
chr15	93344227	93344247
chr15	93345639	93345721
chr15	93420053	93420738
chr15	93422382	93422395
chr15	93432650	93434020
chr15	95739923	95740676
chr15	96715104	96715819
chr15	96868948	96871665
chr15	96895368	96897928
chr15	96900085	96902170
chr15	97310867	97311571
chr15	97551649	97552538
chr15	97669983	97670484
chr15	99215074	99215373
chr15	99400845	99401802
chr15	99420573	99421430
chr15	99446541	99446890
chr15	99448213	99448800
chr15	99789390	99790079
chr15	102003532	102004526
chr16	395889	396403
chr16	402094	403388
chr16	1728606	1728843
chr16	1732599	1735506
chr16	1751456	1753593
chr16	2954555	2955090
chr16	3131091	3131092
chr16	4662872	4663388
chr16	4783543	4784110
chr16	8978522	8978921
chr16	9209069	9209838
chr16	10409858	10413233
chr16	10416752	10418494
chr16	10421295	10421957
chr16	11888144	11889699
chr16	14051059	14051669
chr16	14397810	14397850
chr16	14401973	14401986
chr16	14467597	14468367
chr16	16115672	16116315
chr16	16129932	16130613
chr16	16167979	16169109
chr16	17596554	17597776
chr16	17658664	17659204
chr16	17726925	17727364
chr16	19406884	19408618
chr16	19616944	19617664
chr16	19619316	19619326
chr16	24740805	24741620
chr16	24955540	24956498
chr16	24986289	24989684
chr16	24991875	24991896
chr16	24997684	24998362
chr16	25043719	25044142
chr16	27443781	27444506
chr16	29699666	29701219
chr16	30072652	30072729
chr16	30121814	30122625
chr16	30134813	30134825
chr16	30381445	30381649
chr16	33509518	33509584
chr16	46777255	46777683
chr16	46782088	46782117
chr16	46818668	46820367
chr16	47501853	47502685
chr16	47503881	47504641
chr16	50059285	50059285
chr16	53088619	53089352
chr16	53464967	53466057
chr16	55543136	55543591
chr16	56952951	56953375
chr16	57687887	57688330
chr16	57705130	57706792
chr16	57734695	57735430
chr16	60804808	60804957
chr16	60836714	60837185
chr16	61356910	61358055
chr16	66386141	66386144
chr16	66439995	66441122
chr16	66511194	66511262
chr16	66520223	66521030
chr16	66638286	66639087
chr16	66640221	66640435
chr16	66642291	66643019
chr16	66648073	66648776
chr16	66694969	66695111
chr16	66751288	66752545
chr16	67345556	67346582
chr16	67711493	67712525
chr16	68366679	68366753
chr16	68692123	68692658
chr16	68770906	68772014
chr16	68775156	68776190
chr16	68812772	68813406
chr16	69026748	69028220
chr16	69033538	69034369
chr16	69071265	69072221
chr16	69104805	69105312
chr16	69145882	69147024
chr16	69429974	69430389
chr16	70464517	70464679
chr16	70715808	70716956
chr16	72892795	72893591
chr16	72911796	72912255
chr16	72972699	72973081
chr16	76274481	76275049
chr16	78326613	78326952
chr16	80647612	80648294
chr16	80653468	80653590
chr16	81163519	81164270
chr16	81516379	81517929
chr16	81609372	81609964
chr16	81654820	81655516
chr16	84548594	84549158
chr16	84589392	84589837
chr16	84600713	84602144
chr16	84604320	84605280
chr16	84840140	84840837
chr16	84852483	84853197
chr16	85556268	85557849
chr16	87160850	87161227
chr16	88793931	88794686
chr16	89904079	89904636
chr16	89983935	89984982
chr16	90085579	90087138
chr17	1493267	1493723
chr17	2429023	2429502
chr17	2688141	2689244
chr17	2865085	2865105
chr17	3432620	3434510
chr17	4066493	4067649
chr17	4216473	4217127
chr17	4233027	4233695
chr17	4823979	4824052
chr17	4928651	4929241
chr17	4938879	4938906
chr17	4947986	4948438
chr17	5132369	5132476
chr17	7284017	7284574
chr17	8138663	8139459
chr17	8630572	8630588
chr17	9201741	9203213
chr17	9204447	9205092
chr17	9312210	9312912
chr17	15814082	15814716
chr17	16920261	16920515
chr17	17743199	17743927
chr17	18871032	18871763
chr17	19770588	19770917
chr17	21146758	21147419
chr17	25623466	25624334
chr17	25788553	25788560
chr17	25863020	25863499
chr17	26215936	26216732
chr17	26220097	26220144
chr17	26402334	26402891
chr17	26552483	26552490
chr17	26601617	26602294
chr17	26604807	26606357
chr17	26607503	26608244
chr17	26609527	26610157
chr17	26890330	26891186
chr17	27494353	27495646
chr17	27503633	27503658
chr17	27506744	27507380
chr17	27534819	27535371
chr17	29474835	29475238
chr17	29511733	29511821
chr17	29516354	29517711
chr17	32950556	32952249
chr17	33759414	33760983
chr17	36861195	36861220
chr17	38519202	38519238
chr17	38975612	38975615
chr17	39517274	39517803
chr17	39682106	39682158
chr17	39704966	39706362
chr17	39940385	39941123
chr17	39951044	39952836
chr17	40161780	40162633
chr17	40477481	40478954
chr17	40519058	40519453
chr17	40706549	40707111
chr17	41393141	41393148
chr17	41615668	41615763
chr17	41661726	41662017
chr17	42178914	42179090
chr17	42269970	42270164
chr17	43150941	43151465
chr17	46575202	46575919
chr17	47653661	47654405
chr17	47705522	47706055
chr17	47744949	47745100
chr17	47765482	47765488
chr17	48615735	48615741
chr17	54991283	54991677
chr17	56653096	56653126
chr17	57852786	57853794
chr17	57859990	57865558
chr17	57917372	57918587
chr17	58429345	58429778
chr17	58650805	58651408
chr17	59487782	59490044
chr17	59910854	59911400
chr17	59940526	59941180
chr17	60856305	60856770
chr17	60897631	60897640
chr17	61699136	61699929
chr17	62293231	62293858
chr17	62333080	62333687
chr17	63057353	63058193
chr17	63096373	63097077
chr17	63455922	63456563
chr17	63476892	63478846
chr17	63531159	63531419
chr17	65301247	65302335
chr17	65373559	65375224
chr17	65397487	65399095
chr17	66446029	66447683
chr17	66572773	66573811
chr17	66728443	66731402
chr17	67603665	67603941
chr17	71219544	71221612
chr17	71222809	71223049
chr17	71612597	71613080
chr17	71648716	71649493
chr17	73086035	73087190
chr17	73089480	73091038
chr17	73273476	73273585
chr17	73288838	73288854
chr17	73304352	73306694
chr17	73319472	73321115
chr17	73322241	73322893
chr17	73332775	73337540
chr17	73338649	73338989
chr17	73397013	73399748
chr17	73904118	73904665
chr17	73973191	73975437
chr17	74750154	74750175
chr17	74783740	74783820
chr17	74930646	74931416
chr17	75033241	75033308
chr17	76347700	76348221
chr17	77005643	77006115
chr17	77013470	77014085
chr17	78503637	78504177
chr17	78864720	78865716
chr17	78933160	78934233
chr17	79626023	79627154
chr17	79633286	79635525
chr17	79917035	79917919
chr17	79970420	79971493
chr17	80494531	80495005
chr18	1522046	1522059
chr18	2002139	2003062
chr18	6559393	6563419
chr18	6564545	6566279
chr18	6729219	6730643
chr18	6734147	6735414
chr18	7457257	7457726
chr18	9629617	9631104
chr18	18762431	18764784
chr18	18821643	18822588
chr18	18896263	18896263
chr18	18949255	18950408
chr18	18951419	18951463
chr18	19178896	19178923
chr18	19572406	19572863
chr18	20139725	20139770
chr18	20493544	20493549
chr18	21415357	21415525
chr18	21436428	21437638
chr18	21943094	21943105
chr18	27102205	27104269
chr18	28620985	28622634
chr18	28783020	28783678
chr18	28786557	28788221
chr18	28791069	28793283
chr18	28796760	28797373
chr18	28805579	28806806
chr18	28821637	28822510
chr18	28840581	28840601
chr18	28842052	28842662
chr18	28854166	28855485
chr18	28858367	28859224
chr18	28876912	28878036
chr18	28880759	28881515
chr18	29008613	29009282
chr18	29031470	29031935
chr18	33413366	33415141
chr18	33530415	33530438
chr18	39534822	39535499
chr18	42259317	42259391
chr18	42309326	42310520
chr18	42311699	42313738
chr18	43839891	43840643
chr18	45764508	45765017
chr18	46103345	46103806
chr18	48313250	48313876
chr18	48848019	48848476
chr18	51733295	51733419
chr18	52340433	52340529
chr18	55297325	55297751
chr18	55439989	55440577
chr18	61439944	61443165
chr18	65192270	65193082
chr18	65269842	65270777
chr18	65281911	65282681
chr18	70342055	70342121
chr18	71460579	71461244
chr18	72509311	72509426
chr19	669485	669516
chr19	675808	676818
chr19	737224	738053
chr19	778864	779415
chr19	872402	872469
chr19	950707	951586
chr19	976009	977526
chr19	993160	993923
chr19	1040787	1041419
chr19	1183807	1183836
chr19	1582081	1582795
chr19	1584792	1585528
chr19	1873776	1874929
chr19	2086943	2087607
chr19	2158591	2160012
chr19	2337223	2337655
chr19	2977129	2977169
chr19	3285196	3286076
chr19	4083841	4084703
chr19	4724228	4724599
chr19	5567155	5569321
chr19	5915192	5915211
chr19	6087770	6088358
chr19	6767963	6767969
chr19	7197901	7198416
chr19	7490936	7491520
chr19	7838608	7839773
chr19	7844220	7845204
chr19	7862902	7864166
chr19	7865227	7866493
chr19	7872253	7872387
chr19	7888676	7888720
chr19	8093446	8094329
chr19	9420273	9420677
chr19	9895439	9897317
chr19	9903094	9903708
chr19	10341834	10341863
chr19	10351210	10351230
chr19	10353645	10356061
chr19	10880287	10881243
chr19	10884423	10885249
chr19	10982610	10983562
chr19	11201505	11201894
chr19	11299994	11300707
chr19	11494790	11496135
chr19	11546571	11546588
chr19	11909532	11909857
chr19	11998701	11998794
chr19	12163556	12163563
chr19	12564682	12564728
chr19	12888773	12889280
chr19	12902665	12902762
chr19	13264820	13266773
chr19	13280472	13280524
chr19	13963982	13964015
chr19	14119978	14120342
chr19	15183686	15184781
chr19	15359633	15361498
chr19	15441268	15442522
chr19	16161137	16161499
chr19	16204900	16206320
chr19	16555505	16556075
chr19	16557780	16558185
chr19	16577402	16577430
chr19	16931702	16931787
chr19	17237968	17237993
chr19	17239403	17240410
chr19	17260226	17260924
chr19	17283397	17284274
chr19	17357445	17358002
chr19	17940749	17941441
chr19	18300330	18301046
chr19	18366520	18366545
chr19	18430529	18431633
chr19	18472111	18473101
chr19	18631307	18631346
chr19	19213768	19214377
chr19	19485544	19486721
chr19	19555483	19555953
chr19	19679698	19680448
chr19	20013814	20014205
chr19	21106226	21106319
chr19	21265210	21265482
chr19	21324948	21326546
chr19	21541937	21542017
chr19	21580029	21580289
chr19	22034468	22034710
chr19	23432759	23432768
chr19	23576066	23576817
chr19	30348844	30348890
chr19	30361889	30362556
chr19	30527134	30527873
chr19	33145198	33145997
chr19	33321529	33321910
chr19	33360715	33361395
chr19	33537329	33538959
chr19	33568922	33569638
chr19	36909363	36909760
chr19	38441988	38442846
chr19	38482028	38482851
chr19	39131690	39131718
chr19	39152674	39153080
chr19	39175928	39178810
chr19	39319700	39320418
chr19	41119435	41120742
chr19	42724093	42724582
chr19	42774059	42774416
chr19	43032446	43033086
chr19	43666566	43666651
chr19	43999286	43999549
chr19	44029618	44029639
chr19	45095630	45096237
chr19	45908118	45908155
chr19	45951037	45951518
chr19	45956718	45959471
chr19	46021995	46022753
chr19	46409841	46410074
chr19	47217948	47218078
chr19	48150908	48152578
chr19	48772643	48775094
chr19	49217247	49218073
chr19	49378217	49379061
chr19	49492495	49493568
chr19	49520660	49521827
chr19	49522927	49522980
chr19	49631648	49633108
chr19	49946652	49946950
chr19	50095007	50097021
chr19	50514709	50515564
chr19	51262056	51263514
chr19	52207319	52207737
chr19	52714936	52715186
chr19	53226812	53227564
chr19	53394958	53395733
chr19	53477889	53478427
chr19	53496665	53498970
chr19	53512639	53513703
chr19	55918939	55919965
chr19	56603469	56603507
chr19	57900977	57901674
chr19	58315409	58315433
chr1_gl000191_random	30189	30216
chr1_gl000192_random	545201	545227
chr2	6986769	6987445
chr2	8675268	8675694
chr2	9143670	9144882
chr2	9614399	9615022
chr2	10030096	10030445
chr2	10097641	10098639
chr2	10219735	10219997
chr2	10493900	10495100
chr2	10548333	10549644
chr2	10688642	10689173
chr2	10775425	10776403
chr2	15979872	15980372
chr2	16031243	16032699
chr2	16070959	16071304
chr2	16073980	16074111
chr2	16801638	16802365
chr2	20338100	20338812
chr2	24713162	24714342
chr2	25407087	25407614
chr2	26522409	26522747
chr2	28561664	28561673
chr2	28585769	28586251
chr2	29062225	29062277
chr2	32027655	32027805
chr2	32169731	32169819
chr2	32172893	32173456
chr2	32227912	32229205
chr2	32431260	32431967
chr2	33163656	33163752
chr2	36558007	36558654
chr2	36565617	36565958
chr2	36594214	36595690
chr2	37310023	37310030
chr2	37916149	37916355
chr2	37925823	37926630
chr2	37965420	37966290
chr2	38029251	38030074
chr2	38726284	38727990
chr2	38896569	38896893
chr2	38911594	38912727
chr2	39003582	39005527
chr2	39170656	39170706
chr2	39172533	39172612
chr2	40622170	40622686
chr2	41260073	41260680
chr2	42041579	42042486
chr2	42053707	42055972
chr2	42057670	42057673
chr2	42068286	42068399
chr2	42317833	42319644
chr2	43624545	43624817
chr2	46942466	46942476
chr2	47922678	47926398
chr2	47930509	47930873
chr2	48009951	48011704
chr2	48274683	48275814
chr2	48672130	48673030
chr2	53681907	53681955
chr2	53814036	53814515
chr2	55233316	55236959
chr2	55509221	55509616
chr2	55920526	55920900
chr2	56968614	56968962
chr2	61371907	61372443
chr2	62683702	62684416
chr2	62704260	62705339
chr2	62712747	62712999
chr2	62854556	62855298
chr2	62891501	62893524
chr2	62932239	62933492
chr2	62954310	62955788
chr2	62959897	62961164
chr2	64072930	64073373
chr2	64088417	64090484
chr2	65103181	65103879
chr2	65274081	65274517
chr2	65610488	65611194
chr2	69766193	69766632
chr2	70337893	70337932
chr2	70359530	70359625
chr2	71871098	71871637
chr2	72022944	72023648
chr2	72983375	72983415
chr2	74230132	74230178
chr2	74235813	74236318
chr2	74237355	74239102
chr2	74251329	74251868
chr2	74269531	74271058
chr2	74275518	74275980
chr2	74301452	74301506
chr2	74302737	74303445
chr2	75248520	75249459
chr2	75435710	75437378
chr2	77035386	77036449
chr2	81883165	81883196
chr2	85107878	85108466
chr2	85121148	85122702
chr2	85359945	85361334
chr2	85486130	85486741
chr2	85834315	85835228
chr2	88124153	88124886
chr2	88757819	88758595
chr2	88899541	88900220
chr2	97121070	97121818
chr2	97523556	97525287
chr2	97547047	97547250
chr2	97551915	97551990
chr2	97584171	97586484
chr2	98207240	98207248
chr2	98566137	98566935
chr2	99349405	99350250
chr2	99367694	99368165
chr2	99380293	99381689
chr2	99382846	99383707
chr2	99386680	99387677
chr2	99388816	99389274
chr2	99865707	99867146
chr2	101033667	101033950
chr2	101299562	101300474
chr2	101856988	101857539
chr2	101923293	101923715
chr2	102156790	102157474
chr2	102325509	102325857
chr2	102370318	102371292
chr2	105986621	105989537
chr2	106013021	106013125
chr2	106019652	106020189
chr2	106143626	106144773
chr2	107163882	107164504
chr2	107166452	107168570
chr2	110962160	110962796
chr2	113847849	113848056
chr2	113928039	113928631
chr2	113935438	113936825
chr2	118845733	118846194
chr2	131832980	131833251
chr2	131835163	131835200
chr2	133104784	133105203
chr2	138610861	138611743
chr2	138614992	138615216
chr2	138992626	138993279
chr2	139032482	139033265
chr2	140168163	140168703
chr2	148172759	148174232
chr2	153100415	153100752
chr2	153233271	153233345
chr2	153271125	153272210
chr2	156878159	156878171
chr2	157190651	157191456
chr2	157758042	157759553
chr2	159362142	159363648
chr2	159886506	159887947
chr2	160128017	160128461
chr2	162101029	162101544
chr2	164482543	164483520
chr2	164627950	164628476
chr2	166162670	166162797
chr2	172339394	172339412
chr2	173292497	173292549
chr2	174915531	174917292
chr2	176794645	176795169
chr2	178030022	178030809
chr2	179278517	179278517
chr2	179303352	179303379
chr2	179913770	179914666
chr2	180575412	180576727
chr2	181612519	181612946
chr2	181799624	181799654
chr2	182818018	182819426
chr2	189152247	189152262
chr2	189158090	189159229
chr2	189169228	189170439
chr2	190371329	190371891
chr2	191513205	191514024
chr2	191838063	191839973
chr2	191844492	191845897
chr2	192175446	192176761
chr2	192429422	192429904
chr2	192436007	192436944
chr2	192446141	192447629
chr2	192450873	192451834
chr2	192471818	192473094
chr2	192500422	192500866
chr2	192545345	192545584
chr2	193890209	193891015
chr2	196388896	196388902
chr2	196424490	196424498
chr2	197472655	197473083
chr2	197872932	197873318
chr2	198222692	198223164
chr2	203102734	203103506
chr2	203804613	203805580
chr2	203903678	203904222
chr2	206949453	206949621
chr2	208377031	208377063
chr2	208500107	208500169
chr2	208571646	208571707
chr2	208575593	208575615
chr2	208777753	208777797
chr2	208838767	208839392
chr2	209848054	209849851
chr2	214103268	214104272
chr2	216179513	216180251
chr2	216282051	216283273
chr2	216300478	216301263
chr2	219034881	219034988
chr2	220233934	220234014
chr2	220252289	220252359
chr2	220506974	220508230
chr2	220509658	220509817
chr2	225449794	225450847
chr2	228368064	228369126
chr2	228624317	228624893
chr2	230680468	230681069
chr2	231280729	231281559
chr2	232202482	232203058
chr2	232243457	232243460
chr2	232244594	232244663
chr2	232260066	232260898
chr2	233160443	233161237
chr2	233185938	233186531
chr2	233187895	233189354
chr2	234174641	234175211
chr2	235272945	235273772
chr2	235274940	235275989
chr2	235848135	235849189
chr2	238603088	238603443
chr2	238623603	238624617
chr2	238631833	238632897
chr2	238633946	238638338
chr2	238639687	238641113
chr2	239047649	239048073
chr2	239298894	239299515
chr20	304993	307905
chr20	350900	350906
chr20	352860	352887
chr20	361999	362041
chr20	1398795	1399610
chr20	3298892	3299402
chr20	3388127	3389739
chr20	3996052	3996541
chr20	4129218	4129637
chr20	4803988	4805468
chr20	5011311	5012283
chr20	5731071	5731527
chr20	6102523	6103107
chr20	14432096	14432623
chr20	17943773	17948175
chr20	18037690	18038812
chr20	18144480	18145495
chr20	19766765	19767347
chr20	20727954	20728887
chr20	30196083	30196677
chr20	30307600	30307676
chr20	32313820	32313835
chr20	32931742	32932395
chr20	33760026	33760127
chr20	33796152	33796200
chr20	33893426	33893963
chr20	34098836	34099598
chr20	34103113	34104536
chr20	34193490	34193965
chr20	34357400	34357434
chr20	35125940	35127215
chr20	36793559	36795286
chr20	39609486	39609520
chr20	42764269	42766545
chr20	43280618	43280698
chr20	44984264	44984912
chr20	45266801	45267052
chr20	45330599	45331795
chr20	45338053	45338519
chr20	45938713	45938829
chr20	45988417	45989494
chr20	46083638	46084423
chr20	47214013	47214661
chr20	47847078	47847889
chr20	48291076	48293339
chr20	48406399	48406885
chr20	48603519	48604879
chr20	48675834	48676317
chr20	48678703	48679359
chr20	48832836	48833487
chr20	48867834	48869706
chr20	48874930	48874936
chr20	48895835	48895886
chr20	48897264	48897656
chr20	48937830	48938250
chr20	49546353	49546414
chr20	50414092	50415245
chr20	52205945	52207771
chr20	52294419	52294482
chr20	52341464	52342185
chr20	52352556	52353558
chr20	52845259	52845841
chr20	55184025	55185001
chr20	55556125	55556458
chr20	55562122	55563051
chr20	55741984	55742364
chr20	60762157	60762959
chr20	61436305	61436369
chr20	61441216	61441390
chr20	61447161	61447965
chr20	61449333	61451240
chr20	61560415	61560902
chr20	61586858	61587306
chr20	62212547	62212663
chr20	62272951	62273777
chr20	62477821	62478279
chr21	16236585	16237426
chr21	16238950	16239668
chr21	16240745	16241651
chr21	16247757	16248807
chr21	16327392	16329687
chr21	16330942	16331194
chr21	16580065	16581032
chr21	16582302	16582372
chr21	16644279	16644880
chr21	16665588	16666125
chr21	17935887	17936747
chr21	17942087	17943902
chr21	23562252	23562661
chr21	23572562	23575280
chr21	27775501	27775527
chr21	28105270	28105688
chr21	28148750	28149494
chr21	28396720	28397759
chr21	28399178	28399199
chr21	32591797	32591877
chr21	32656315	32657519
chr21	32900225	32901586
chr21	33160020	33161653
chr21	33164922	33166191
chr21	33167924	33169404
chr21	33170572	33172686
chr21	33174609	33175155
chr21	33226460	33227958
chr21	33229392	33229512
chr21	33234761	33235219
chr21	33244644	33245821
chr21	33279643	33281888
chr21	34074203	34075512
chr21	34775824	34776417
chr21	35068055	35069583
chr21	35075688	35076660
chr21	35133807	35134321
chr21	35576742	35577594
chr21	35592899	35594095
chr21	35898889	35899582
chr21	37538882	37539626
chr21	40689181	40689920
chr21	43104515	43105184
chr21	43206494	43207271
chr21	44227358	44228099
chr21	44351893	44353408
chr21	44356429	44357592
chr21	44360134	44362393
chr21	44382429	44383188
chr21	44886361	44886873
chr21	45017259	45021096
chr22	16263392	16264151
chr22	18797661	18797664
chr22	20070074	20070914
chr22	20076560	20077625
chr22	21194802	21195961
chr22	21273486	21275939
chr22	21368383	21369338
chr22	21756569	21756576
chr22	21757833	21757834
chr22	23522500	23523176
chr22	24264071	24264154
chr22	24601700	24604511
chr22	28288893	28288915
chr22	28326350	28327160
chr22	29279008	29280822
chr22	29337540	29339489
chr22	29345364	29346269
chr22	29348856	29348892
chr22	29379088	29381504
chr22	29738284	29740759
chr22	30640956	30642040
chr22	31343634	31344779
chr22	31346378	31347674
chr22	31573393	31574173
chr22	31607332	31608578
chr22	33141432	33141878
chr22	35742783	35743274
chr22	35777269	35777287
chr22	36044591	36044640
chr22	36369342	36369860
chr22	36428506	36429030
chr22	36461836	36462359
chr22	36478433	36482176
chr22	36835326	36836330
chr22	36981174	36982725
chr22	37267821	37268259
chr22	37283063	37285755
chr22	37318262	37320537
chr22	37324347	37325524
chr22	38577503	38579929
chr22	38630725	38631252
chr22	38711886	38712887
chr22	39597080	39597091
chr22	39848726	39850352
chr22	40873824	40874628
chr22	40930110	40931697
chr22	40988318	40988662
chr22	41042565	41042570
chr22	41397251	41397303
chr22	43050744	43050785
chr22	43083994	43084947
chr22	43547684	43549780
chr22	44839214	44839231
chr22	50340262	50341274
chr22	50344673	50344680
chr22	50741928	50742879
chr3	5185883	5186665
chr3	8923722	8924264
chr3	8928065	8930422
chr3	9630980	9632231
chr3	11297019	11297646
chr3	11732102	11733053
[truncated: 1,232 more rows]

## Sheet: E7
Chromosome	Start	Stop
chr1	894425	894511
chr1	935315	937545
chr1	941088	942367
chr1	948267	950124
chr1	1014803	1015197
chr1	1065817	1066682
chr1	1067797	1068342
chr1	1167160	1167844
chr1	1208969	1209497
chr1	1243172	1244211
chr1	1259805	1260586
chr1	1285104	1285133
chr1	1286951	1288001
chr1	1295433	1295445
chr1	1310396	1311102
chr1	1333814	1335163
chr1	1342470	1342931
chr1	1357024	1358681
chr1	1365842	1367666
chr1	1368955	1369134
chr1	1446886	1447294
chr1	1510122	1511034
chr1	1549428	1551033
chr1	1590513	1591139
chr1	1617625	1618205
chr1	1619584	1620501
chr1	1623978	1624404
chr1	1655642	1656261
chr1	1709601	1710589
chr1	1769788	1771071
chr1	1821625	1823093
chr1	1838902	1841274
chr1	1981431	1982460
chr1	2021281	2021475
chr1	2035430	2037089
chr1	2062838	2065324
chr1	2066421	2067422
chr1	2097591	2098278
chr1	2158918	2159808
chr1	2322854	2324124
chr1	3370562	3372062
chr1	3459713	3460280
chr1	3712832	3713323
chr1	3773628	3774255
chr1	3787724	3789277
chr1	3816667	3817665
chr1	6257978	6260067
chr1	6264934	6267103
chr1	6279392	6280834
chr1	6295101	6297113
chr1	6453733	6454082
chr1	6614432	6614803
chr1	6662755	6664639
chr1	6673229	6674085
chr1	6682317	6685542
chr1	6761654	6762137
chr1	6784545	6785464
chr1	6844447	6845622
chr1	7831118	7831528
chr1	8021351	8022549
chr1	8064557	8065230
chr1	8085841	8086589
chr1	8130018	8130774
chr1	8137598	8138549
chr1	8483571	8484991
chr1	8730288	8731094
chr1	8757759	8758546
chr1	8759834	8763186
chr1	8877575	8878138
chr1	8938516	8939011
chr1	8956727	8958310
chr1	9241804	9242187
chr1	9294454	9295201
chr1	9883857	9884432
chr1	9970059	9971435
chr1	10002996	10003824
chr1	10092529	10093320
chr1	10270232	10271388
chr1	10445965	10448436
chr1	10458687	10459306
chr1	10534719	10535375
chr1	10616045	10616884
chr1	10959741	10961785
chr1	11072082	11072574
chr1	11119745	11120461
chr1	11159308	11160129
chr1	11333382	11333429
chr1	11796309	11796765
chr1	11862671	11863537
chr1	11865743	11866390
chr1	11880307	11882633
chr1	11968088	11970117
chr1	11986266	11986829
chr1	12039765	12040673
chr1	12061963	12062731
chr1	12074937	12076001
chr1	12079106	12079906
chr1	12080936	12083381
chr1	12203587	12204310
chr1	12213240	12213969
chr1	12290252	12291269
chr1	12544704	12546892
chr1	12677444	12679317
chr1	12768656	12772033
chr1	12773608	12776405
chr1	14026629	14027075
chr1	14075497	14076418
chr1	15727586	15728489
chr1	15730308	15731654
chr1	15735773	15738592
chr1	15850328	15853506
chr1	15943463	15944220
chr1	16007106	16009438
chr1	16010540	16010955
chr1	16084717	16086601
chr1	16158906	16160151
chr1	16161214	16162735
chr1	16173806	16174866
chr1	16212446	16213295
chr1	16302436	16302490
chr1	16678740	16679482
chr1	16693369	16694135
chr1	16767370	16767415
chr1	16840897	16840907
chr1	16939933	16940328
chr1	16971022	16971401
chr1	17215679	17216353
chr1	17222322	17223071
chr1	17231194	17231578
chr1	17380361	17381031
chr1	17454939	17455516
chr1	17481629	17482608
chr1	17489284	17489906
chr1	17493545	17495464
chr1	17630380	17631185
chr1	19229170	19230135
chr1	19490868	19491648
chr1	19536581	19537412
chr1	19578159	19578175
chr1	19638421	19639013
chr1	19811557	19812644
chr1	19871812	19872687
chr1	19923215	19923839
chr1	20207798	20209058
chr1	20537578	20538756
chr1	20558828	20559759
chr1	20939823	20940931
chr1	20960091	20960646
chr1	20987736	20988320
chr1	21112463	21114051
chr1	21209752	21210725
chr1	21501578	21503272
chr1	21578106	21579064
chr1	21671831	21672285
chr1	21953077	21954386
chr1	22109493	22111214
chr1	22227922	22229680
chr1	22264163	22264183
chr1	22282211	22283818
chr1	22284900	22287286
chr1	22351639	22352932
chr1	22378889	22381697
chr1	22396555	22397418
chr1	22585905	22586359
chr1	22591078	22591785
chr1	22600062	22602232
chr1	22755520	22755945
chr1	22770758	22771825
chr1	22774420	22774436
chr1	22777887	22778697
chr1	23308177	23311170
chr1	23494288	23495601
chr1	23514403	23515973
chr1	23523009	23523822
chr1	23567656	23568170
chr1	23669972	23671406
chr1	23673369	23674102
chr1	23694407	23695216
chr1	23703697	23704234
chr1	23711743	23712829
chr1	23809121	23811526
chr1	23830859	23831857
chr1	23832862	23833593
chr1	23858768	23860184
chr1	23881234	23882919
chr1	23884902	23888832
chr1	23894874	23895415
chr1	23900738	23901567
chr1	23902752	23904062
chr1	23907689	23908086
chr1	23911916	23912568
chr1	23919513	23920662
chr1	24018031	24018556
chr1	24069731	24070933
chr1	24104584	24105033
chr1	24117286	24118345
chr1	24125904	24126362
chr1	24151719	24152160
chr1	24593563	24593698
chr1	24648012	24649140
chr1	24740058	24741939
chr1	24743323	24744148
chr1	24828993	24829866
chr1	24927519	24928178
chr1	24932772	24932899
chr1	24968525	24970143
chr1	25019018	25020630
chr1	25028782	25029808
chr1	25031267	25032951
chr1	25039583	25040226
chr1	25050919	25053412
chr1	25069320	25070144
chr1	25071332	25073165
chr1	25558822	25560125
chr1	25566052	25566815
chr1	25573741	25574214
chr1	25664551	25665147
chr1	25756515	25757852
chr1	25870245	25870253
chr1	25875868	25875899
chr1	26034493	26035245
chr1	26145449	26146815
chr1	26185322	26186341
chr1	26201378	26202262
chr1	26205649	26206505
chr1	26216594	26217432
chr1	26221445	26221833
chr1	26318724	26319468
chr1	26376683	26377753
chr1	26496557	26496604
chr1	26500851	26501818
chr1	26503722	26505053
chr1	26560906	26561108
chr1	26606124	26606757
chr1	26611240	26611645
chr1	26622640	26623275
chr1	26629116	26630281
chr1	26674703	26675586
chr1	26679484	26681531
chr1	26757993	26758981
chr1	26798557	26799887
chr1	26827247	26827698
chr1	26939175	26939919
chr1	26947252	26948290
chr1	26963306	26963358
chr1	27018641	27018953
chr1	27022276	27025016
chr1	27080043	27081281
chr1	27112471	27113359
chr1	27114529	27114555
chr1	27192053	27192088
chr1	27215968	27217055
chr1	27226741	27227148
chr1	27286700	27287237
chr1	27474374	27474990
chr1	27481297	27482263
chr1	27492099	27493400
chr1	27648888	27649803
chr1	27815538	27816987
chr1	27825986	27827218
chr1	27868896	27869406
chr1	28051912	28052726
chr1	28099318	28099922
chr1	28109980	28112882
chr1	28157057	28157686
chr1	28285803	28286632
chr1	28414926	28415413
chr1	28559317	28559378
chr1	28562271	28562834
chr1	28573284	28574177
chr1	28585502	28587457
chr1	28623029	28626862
chr1	28627987	28628902
chr1	28640476	28641239
chr1	28654891	28656071
chr1	28669581	28670520
chr1	28678384	28679181
chr1	28832145	28832913
chr1	28844884	28844903
chr1	28851536	28853875
chr1	28879075	28879976
chr1	28969376	28970159
chr1	28974641	28975648
chr1	28995062	28995841
chr1	29047530	29049214
chr1	29062071	29063949
chr1	29508220	29508878
chr1	29553412	29554370
chr1	29556600	29557642
chr1	31190665	31192430
chr1	31297134	31297212
chr1	31381885	31384196
chr1	31536987	31539006
chr1	31583671	31584519
chr1	31624891	31625076
chr1	31627263	31628271
chr1	31643403	31647124
chr1	31769422	31770519
chr1	31861718	31863551
chr1	31976500	31977822
chr1	32022625	32022673
chr1	32027279	32028982
chr1	32091883	32092513
chr1	32110110	32111100
chr1	32112540	32114161
chr1	32115453	32117167
chr1	32254026	32254733
chr1	32402317	32403743
chr1	32405679	32408201
chr1	32409802	32410396
chr1	32420224	32420863
chr1	32478925	32479644
chr1	32538259	32539008
chr1	32565914	32567174
chr1	32573403	32573889
chr1	32598692	32599548
chr1	32644262	32645831
chr1	32687784	32688249
chr1	32757258	32758028
chr1	32781423	32782056
chr1	32816916	32817462
chr1	32859826	32860587
chr1	32965354	32966308
chr1	33005335	33006323
chr1	33115927	33116995
chr1	33219678	33221046
chr1	33282783	33284074
chr1	33366351	33367367
chr1	33430054	33430296
chr1	33501359	33502313
chr1	33633196	33634630
chr1	33701069	33703312
chr1	33803961	33805972
chr1	33812900	33815863
chr1	35325116	35325189
chr1	35497084	35497467
chr1	35545130	35545202
chr1	35657891	35657937
chr1	35734041	35735753
chr1	36022846	36023554
chr1	36106960	36108010
chr1	36234915	36234982
chr1	36396532	36396573
chr1	36534810	36535152
chr1	36554194	36554611
chr1	36614887	36617151
chr1	36621320	36621603
chr1	36653375	36653756
chr1	36689527	36690356
chr1	36722138	36724987
chr1	36772333	36772845
chr1	36787851	36789628
chr1	36814642	36817953
chr1	36851012	36851991
chr1	36863224	36863774
chr1	36873891	36875314
chr1	36900996	36906738
chr1	36914912	36916358
chr1	36929768	36932006
chr1	36948145	36948365
chr1	36952456	36953559
chr1	37980186	37980591
chr1	38019701	38019763
chr1	38061283	38061376
chr1	38273141	38274415
chr1	38308339	38311423
chr1	38325061	38325593
chr1	38342078	38342899
chr1	38345383	38345972
chr1	38455400	38457051
chr1	38470592	38471028
chr1	38477922	38478560
chr1	39324974	39325889
chr1	39338587	39339444
chr1	39354009	39355683
chr1	39420634	39421034
chr1	39424642	39425972
chr1	39436624	39437134
chr1	39451369	39452293
chr1	39456293	39458026
chr1	39491720	39492644
chr1	39570776	39572833
chr1	39598496	39601934
chr1	39607441	39608952
chr1	39655075	39655977
chr1	39657680	39658138
chr1	39678083	39679609
chr1	39682457	39683310
chr1	39686464	39687897
chr1	39735741	39736068
chr1	40041097	40042335
chr1	40112428	40112973
chr1	40292475	40296395
chr1	40348928	40349021
chr1	40366834	40367468
chr1	40442791	40442975
chr1	40446081	40448063
chr1	40478218	40481376
chr1	40503840	40506721
chr1	40626788	40627215
chr1	40723185	40724175
chr1	41157035	41158080
chr1	41174759	41175189
chr1	41327722	41328384
chr1	41331890	41332097
chr1	41444846	41445544
chr1	41574759	41576119
chr1	41707390	41708163
chr1	41812872	41813451
chr1	41818955	41820022
chr1	41825759	41827252
chr1	41836082	41836944
chr1	41880958	41882590
chr1	42366264	42366286
chr1	42668707	42669648
chr1	42670952	42673806
chr1	42675162	42676894
chr1	42687396	42688592
chr1	42691551	42692162
chr1	42799781	42801419
chr1	42921632	42922517
chr1	43147667	43147749
chr1	43233086	43233100
chr1	43282526	43282925
chr1	43312407	43312473
chr1	43324905	43325960
chr1	43390112	43391169
chr1	43424113	43425123
chr1	43457822	43458337
chr1	43472965	43474851
chr1	43475973	43478786
chr1	43671376	43672976
chr1	43814521	43815423
chr1	43824173	43824842
chr1	43833174	43834062
chr1	43855284	43855746
chr1	43901480	43903538
chr1	43918837	43920663
chr1	43938020	43938885
chr1	43940346	43942151
chr1	43943205	43943925
chr1	43958965	43960060
chr1	43987906	43992247
chr1	43995822	43997677
chr1	44011346	44013064
chr1	44014396	44016619
chr1	44114862	44117202
chr1	44412476	44412499
chr1	44440310	44440811
chr1	44679223	44679326
chr1	44792957	44794391
chr1	44820792	44820806
chr1	45097075	45098288
chr1	45139654	45140555
chr1	45196948	45198265
chr1	45240934	45241421
chr1	45265323	45266468
chr1	45272463	45273350
chr1	45285151	45285794
chr1	45476801	45478246
chr1	45768978	45769948
chr1	45805414	45805969
chr1	45985656	45988694
chr1	46016229	46016806
chr1	46049379	46049837
chr1	46151968	46155212
chr1	46196085	46197127
chr1	46215045	46216194
chr1	46598128	46599021
chr1	46637496	46638356
chr1	46663928	46664347
chr1	46676687	46678388
chr1	46768869	46769821
chr1	46805443	46806592
chr1	46860079	46860146
chr1	47069765	47069782
chr1	47184557	47185259
chr1	47799254	47800643
chr1	51424076	51426365
chr1	51701675	51702638
chr1	51810531	51813145
chr1	51984684	51984840
chr1	52035278	52036057
chr1	52082922	52082943
chr1	52113687	52115794
chr1	52344062	52344822
chr1	52520749	52522258
chr1	52607925	52607951
chr1	52830813	52831662
chr1	52869954	52870499
chr1	53018426	53019422
chr1	53163148	53164260
chr1	53172943	53174779
chr1	53191861	53192700
chr1	53373043	53373099
chr1	53387042	53387335
chr1	53480427	53480857
chr1	53662606	53662641
chr1	53686154	53686554
chr1	53703922	53704525
chr1	53722707	53725722
chr1	53738594	53740542
chr1	53791528	53792227
chr1	54304116	54304179
chr1	54355330	54356784
chr1	54411153	54412174
chr1	54518561	54519456
chr1	54665309	54666541
chr1	54850093	54851107
chr1	54871192	54874532
chr1	54877243	54877728
chr1	54894686	54895305
chr1	55352607	55353156
chr1	55679922	55681383
chr1	56981635	56983324
chr1	57863318	57864838
chr1	59012017	59012317
chr1	59165592	59165617
chr1	59762923	59762978
chr1	62190607	62191390
chr1	62431450	62433965
chr1	62645688	62647097
chr1	62660016	62660730
chr1	62773597	62776074
chr1	62791177	62791340
chr1	62901636	62902584
chr1	63225799	63226839
chr1	63243784	63245723
chr1	63249106	63249947
chr1	63988756	63989461
chr1	64059145	64059967
chr1	64076715	64078577
chr1	64127392	64129053
chr1	65432046	65432510
chr1	65713377	65714048
chr1	65879816	65882074
chr1	65885720	65886577
chr1	65888130	65890363
chr1	67390307	67391165
chr1	67395978	67397179
chr1	67519777	67520301
chr1	68152228	68154562
chr1	68215536	68215743
chr1	68280743	68281998
chr1	68654017	68655343
chr1	70671124	70672341
chr1	70686789	70687343
chr1	70820252	70821225
chr1	70876556	70877835
chr1	71546039	71546841
chr1	72466332	72467023
chr1	74664086	74664109
chr1	75196897	75199760
chr1	75839214	75842202
chr1	76138520	76139036
chr1	76143243	76143719
chr1	76189839	76192006
chr1	76250802	76252146
chr1	77684929	77685335
chr1	78148175	78149466
chr1	78225227	78225329
chr1	78241829	78242777
chr1	78244211	78245686
chr1	78444302	78445068
chr1	78470337	78471426
chr1	81059611	81060399
chr1	82187322	82188367
chr1	84945054	84945366
chr1	84971754	84972650
chr1	85039845	85039888
chr1	85318050	85318060
chr1	85600756	85601172
chr1	85666553	85667648
chr1	85725158	85725181
chr1	85741666	85742640
chr1	86046579	86047830
chr1	86077474	86078886
chr1	86081847	86083747
chr1	86860259	86861255
chr1	86968153	86969741
chr1	87170653	87172141
chr1	87379877	87380540
chr1	87605684	87607313
chr1	87612133	87613197
chr1	87614851	87615877
chr1	87659834	87660441
chr1	87715974	87716004
chr1	87783752	87784862
chr1	87793816	87794346
chr1	87800371	87802278
chr1	87901011	87902525
chr1	87914907	87917031
chr1	87938333	87939855
chr1	89149397	89150889
chr1	89357101	89357477
chr1	89358551	89358962
chr1	89457468	89459046
chr1	89467138	89467701
chr1	89990030	89990571
chr1	90032381	90032487
chr1	90286256	90286812
chr1	90355607	90356344
chr1	90375784	90377652
chr1	90415581	90416354
chr1	90418558	90421322
chr1	90460231	90461032
chr1	91487032	91487658
chr1	92075053	92077830
chr1	92202212	92203117
chr1	92272847	92273191
chr1	92350676	92351978
chr1	92379535	92381154
chr1	92407458	92407506
chr1	92545655	92546236
chr1	92764436	92764763
chr1	93188592	93189934
chr1	93250524	93251190
chr1	93268489	93271482
chr1	93275031	93276713
chr1	93284931	93285988
chr1	93287646	93288923
chr1	93297720	93297980
chr1	93426637	93427733
chr1	93544507	93545007
chr1	93645630	93647031
chr1	93803955	93804474
chr1	93811202	93811578
chr1	93912347	93913900
chr1	93939840	93940295
chr1	94032880	94033411
chr1	94039764	94043801
chr1	94045121	94045790
chr1	94049704	94051214
chr1	94103819	94105605
chr1	94126902	94130760
chr1	94132771	94134272
chr1	94138357	94139347
chr1	94147168	94147561
chr1	94166474	94167749
chr1	94244831	94245982
chr1	94293229	94294483
chr1	94310167	94310252
chr1	94311741	94313564
chr1	94344571	94344988
chr1	94374842	94375429
chr1	94513700	94514344
chr1	94526980	94528187
chr1	94563095	94563194
chr1	94566119	94567972
chr1	94576578	94577326
chr1	94581657	94584375
chr1	94702475	94702876
chr1	94883387	94884183
chr1	94913732	94914821
chr1	95538024	95538717
chr1	97187458	97187906
chr1	100231237	100232414
chr1	100315445	100315808
chr1	100435711	100437224
chr1	100503318	100504168
chr1	100715153	100715242
chr1	100731536	100732027
chr1	101359709	101362176
chr1	101491174	101491728
chr1	103298607	103299249
chr1	103302456	103304422
chr1	103324128	103324820
chr1	104068438	104068782
chr1	107599062	107600580
chr1	108225400	108232405
chr1	108233622	108234198
chr1	108549652	108550852
chr1	108742520	108743191
chr1	109076488	109076589
chr1	109095869	109097736
chr1	109203834	109204037
chr1	109234702	109235062
chr1	109262828	109264287
chr1	109289435	109289532
chr1	109355951	109356567
chr1	109358212	109359012
chr1	109373021	109373711
chr1	109388481	109390286
chr1	109505199	109505956
chr1	109617849	109618947
chr1	109622354	109622743
chr1	109632331	109634332
chr1	109642498	109643038
chr1	109756209	109757143
chr1	109768661	109770638
chr1	109817306	109817821
chr1	109913616	109915840
chr1	109917711	109919118
chr1	109968761	109969518
chr1	110026682	110026738
chr1	110036818	110036831
chr1	110090975	110091375
chr1	110162166	110163293
chr1	110273501	110274932
chr1	110545596	110547025
chr1	110576933	110577412
chr1	110880649	110882239
chr1	110933243	110934010
chr1	110950115	110950628
chr1	111050998	111051351
chr1	111313495	111314499
chr1	111506321	111507165
chr1	111681763	111683070
chr1	111732076	111734090
chr1	111735212	111736301
chr1	111743856	111745412
chr1	111756766	111757725
chr1	111779357	111781676
chr1	111888875	111889034
chr1	111991387	111992322
chr1	112162693	112163286
chr1	112298044	112298374
chr1	112933404	112934080
chr1	112938507	112939004
chr1	113161834	113162819
chr1	113217110	113217824
chr1	113247659	113249973
chr1	113349052	113354434
chr1	113357251	113358108
chr1	113368716	113369358
chr1	113374786	113375409
chr1	113380730	113381353
chr1	113386994	113388422
chr1	113394247	113397903
chr1	113400842	113402697
chr1	113408666	113412231
chr1	113414177	113415645
chr1	113498606	113499194
chr1	113615550	113616119
chr1	113643320	113646312
chr1	114301020	114302425
chr1	114354670	114355370
chr1	114447293	114448107
chr1	114472043	114472702
chr1	115000631	115001523
chr1	115008842	115010522
chr1	115053427	115054276
chr1	115077573	115078511
chr1	115124076	115124603
chr1	115259178	115259656
chr1	115299911	115300908
chr1	115323162	115323178
chr1	115660335	115660488
chr1	115711227	115712633
chr1	115731941	115733189
chr1	115736659	115737190
chr1	115841938	115843853
chr1	116088126	116089336
chr1	116255637	116257894
chr1	116259560	116261152
chr1	116635337	116636072
chr1	116761895	116762708
chr1	116915555	116916717
chr1	116960940	116961486
chr1	116991956	116993031
chr1	116994241	116997048
chr1	117008895	117010341
chr1	117174099	117176628
chr1	117192743	117194556
chr1	117200236	117201558
chr1	117209958	117210671
chr1	117391080	117392162
chr1	117421111	117422347
chr1	117664669	117664711
chr1	117905429	117906166
chr1	117909622	117910243
chr1	117911905	117912759
chr1	117913901	117914883
chr1	118323108	118324027
chr1	118471431	118473157
chr1	118665267	118665329
chr1	119683124	119683655
chr1	120025668	120025719
chr1	120047128	120047495
chr1	120190622	120191593
chr1	120216615	120218485
chr1	120254755	120256942
chr1	120612133	120612160
chr1	143743429	143744062
chr1	144028248	144029311
chr1	144931832	144932990
chr1	144936769	144938637
chr1	144941133	144941926
chr1	144992777	144996373
chr1	145092314	145093895
chr1	145095393	145096654
chr1	145209232	145209306
chr1	145310218	145311519
chr1	145382025	145383255
chr1	145394986	145397330
chr1	145507255	145507757
chr1	145575421	145576528
chr1	145610832	145610839
chr1	145826818	145826848
chr1	146556422	146556446
chr1	146577721	146578726
chr1	146643717	146644534
chr1	146714531	146714908
chr1	147071144	147072614
chr1	147124377	147124499
chr1	147125684	147127233
chr1	147232528	147233431
chr1	147277831	147281247
chr1	147400636	147400737
chr1	147735606	147736208
chr1	147806401	147807033
chr1	147993978	147994676
chr1	148000486	148000583
chr1	148556128	148556589
chr1	149214628	149215978
chr1	149223475	149224723
chr1	149237557	149239075
chr1	149250554	149251054
chr1	149764310	149764332
chr1	149856455	149860348
chr1	149871331	149871601
chr1	149899568	149900814
chr1	149908880	149908945
chr1	149910906	149911832
chr1	149981535	149982907
chr1	149987466	149989253
chr1	150206874	150208828
chr1	150241058	150241107
chr1	150292421	150294143
chr1	150336302	150336826
chr1	150459552	150460070
chr1	150487844	150488394
chr1	150500486	150500651
chr1	150503236	150505522
chr1	150507586	150510840
chr1	150522553	150523901
chr1	150531143	150532061
chr1	150533727	150534481
chr1	150540502	150541350
chr1	150551878	150552529
chr1	150583813	150586361
chr1	150596396	150597216
chr1	150601341	150602767
chr1	150848308	150849918
chr1	150874090	150876092
chr1	150878609	150880619
chr1	150896758	150898974
chr1	150947019	150947498
chr1	150979064	150979189
chr1	150980427	150981143
chr1	151028257	151029000
chr1	151030988	151032422
chr1	151043115	151043891
chr1	151138073	151138763
chr1	151161640	151162897
chr1	151167395	151171360
chr1	151226967	151227355
chr1	151253316	151255754
chr1	151282614	151284557
chr1	151300024	151300625
chr1	151371833	151372162
chr1	151485553	151486207
chr1	151511977	151514099
chr1	151519449	151520239
chr1	151551089	151552781
chr1	151555985	151559856
chr1	151578914	151579464
chr1	151583228	151584627
chr1	151735463	151736203
chr1	151881744	151882326
chr1	151964790	151966853
chr1	152002058	152002561
chr1	152020096	152021373
chr1	153488283	153488957
chr1	153497852	153500007
chr1	153508062	153508886
chr1	153517398	153518450
chr1	153538522	153539453
chr1	153606215	153607812
chr1	153631256	153631289
chr1	153642944	153644248
chr1	153680103	153681923
chr1	153700108	153700807
chr1	153756071	153756101
chr1	153894762	153896763
chr1	153930361	153930941
chr1	153935859	153937026
chr1	153940008	153940565
chr1	153950004	153950303
chr1	153962957	153965286
chr1	154155353	154156101
chr1	154192897	154194040
chr1	154244775	154245286
chr1	154530565	154531687
chr1	154580514	154581631
chr1	154600194	154600635
chr1	154909317	154909597
chr1	154934373	154934407
chr1	154946749	154947665
chr1	154955971	154955997
chr1	154957293	154960378
chr1	154971933	154977437
chr1	154989496	154991830
chr1	154997700	154999642
chr1	155022479	155023902
chr1	155036317	155036728
chr1	155057790	155058213
chr1	155102225	155102748
chr1	155107436	155109530
chr1	155112560	155112752
chr1	155139074	155140276
chr1	155145606	155145624
chr1	155178240	155179142
chr1	155193990	155195002
chr1	155231862	155232416
chr1	155242711	155244974
chr1	155278094	155279208
chr1	155293294	155294552
chr1	155532068	155532881
chr1	155578138	155579646
chr1	155617685	155618577
chr1	155621724	155623176
chr1	155658337	155658741
chr1	155666407	155667266
chr1	155826724	155827264
chr1	155880688	155881530
chr1	155904030	155904575
chr1	155929828	155930429
chr1	155947789	155949717
chr1	155950836	155951743
chr1	156022983	156024764
chr1	156030722	156031114
chr1	156075659	156076668
chr1	156084785	156085756
chr1	156087429	156089352
chr1	156092540	156092748
chr1	156163439	156164202
chr1	156182479	156183344
chr1	156252088	156252953
chr1	156307017	156308455
chr1	156391390	156392296
chr1	156426184	156426802
chr1	156470401	156471018
chr1	156473027	156473569
chr1	156475043	156475523
chr1	156561350	156561407
chr1	156629774	156632217
chr1	156698000	156698866
chr1	156710704	156711304
chr1	156716365	156717198
chr1	156721261	156721935
chr1	156736777	156737821
chr1	157015342	157015909
chr1	157108041	157108572
chr1	159869842	159871804
chr1	159876713	159880780
chr1	159885984	159887250
chr1	159892480	159895642
chr1	160146280	160147387
chr1	160175384	160176605
chr1	160231954	160232639
chr1	160254677	160254799
chr1	160312090	160313341
chr1	160751072	160751769
chr1	160780073	160780927
chr1	160986399	160987810
chr1	160990364	160993102
chr1	161006880	161008623
chr1	161015409	161015966
chr1	161043146	161044357
chr1	161050026	161050886
chr1	161053199	161055330
chr1	161059201	161059690
chr1	161061848	161062929
chr1	161087166	161088454
chr1	161101972	161102778
chr1	161119684	161121190
chr1	161122201	161123934
chr1	161129385	161129477
chr1	161135912	161136508
chr1	161146207	161148261
chr1	161149332	161150147
chr1	161171841	161172378
chr1	161197426	161197474
chr1	161226231	161226892
chr1	161283967	161284355
chr1	161369294	161369975
chr1	161493837	161494232
chr1	161499965	161501312
chr1	161696616	161697330
chr1	161719703	161719846
chr1	162467757	162467777
chr1	162522430	162523051
chr1	162531004	162531773
chr1	163291254	163291883
chr1	165132095	165132132
chr1	165599897	165602414
chr1	165606481	165607479
chr1	165667608	165668104
chr1	165737930	165738449
chr1	165796942	165797068
chr1	165864479	165866034
chr1	165867469	165868625
chr1	166808323	166808834
chr1	166845208	166845455
chr1	166874467	166876662
chr1	166877915	166879283
chr1	167130493	167132485
chr1	167189118	167191852
chr1	167197306	167197336
chr1	167218192	167218657
chr1	167220561	167221665
chr1	167266823	167266850
chr1	167287604	167289095
chr1	167664824	167664932
chr1	167683791	167689736
chr1	167729228	167729785
chr1	167765111	167766534
chr1	167789168	167789962
chr1	167799838	167800278
chr1	167832274	167832947
chr1	167835466	167836461
chr1	167838595	167839553
chr1	167904687	167906607
chr1	168147727	168148751
chr1	168195052	168195530
chr1	169082183	169083208
chr1	169337318	169337320
chr1	169750161	169751468
chr1	169763901	169763972
chr1	169863276	169863284
chr1	170500972	170501411
chr1	171389776	171391100
chr1	171392604	171395284
chr1	171454346	171454896
chr1	171710991	171711416
chr1	172401082	172401137
chr1	172413117	172413137
chr1	172418024	172418580
chr1	172448143	172449429
chr1	172501362	172502457
chr1	172569027	172570371
chr1	172902388	172903469
chr1	173091998	173092608
chr1	173445966	173447595
chr1	173684246	173684325
chr1	173793353	173793902
chr1	173836746	173838066
chr1	173991124	173991998
chr1	174128065	174129242
chr1	174892658	174894321
chr1	174933472	174937711
chr1	174968338	174969380
chr1	175098751	175099695
chr1	175237207	175238953
chr1	175328639	175329428
chr1	175336952	175340079
chr1	175938273	175938780
chr1	176175267	176176989
chr1	176420083	176421418
chr1	176486456	176488365
chr1	178029776	178030480
chr1	178061526	178063361
chr1	178208344	178208650
chr1	178235729	178237890
chr1	178247179	178247819
chr1	178994697	178995665
chr1	179050929	179052193
chr1	179198623	179198708
chr1	179334956	179334976
chr1	179520352	179520436
chr1	179807371	179808639
chr1	179825058	179825990
chr1	179845287	179846582
chr1	179851496	179852075
chr1	179923520	179924154
chr1	180123603	180127389
chr1	180134639	180135739
chr1	180471558	180471932
chr1	180489651	180491146
chr1	180532187	180532555
chr1	180554612	180555083
chr1	180601337	180601921
chr1	180609373	180610011
chr1	180921258	180922947
chr1	180990971	180992584
chr1	181056565	181058720
chr1	181069087	181070886
chr1	181074077	181074880
chr1	181081415	181082153
chr1	181086600	181089019
chr1	181103045	181104978
chr1	181110616	181111426
chr1	181997819	181999254
chr1	182056206	182057195
chr1	182069930	182071320
chr1	182211428	182214224
chr1	182309676	182310852
chr1	182360710	182361330
chr1	182558192	182558297
chr1	182572553	182573372
chr1	182583508	182584428
chr1	182595134	182595779
chr1	182601371	182603167
chr1	182656381	182657604
chr1	182808591	182809771
chr1	182936435	182939372
chr1	182991869	182992891
chr1	183128568	183129915
chr1	183155202	183155315
chr1	183212793	183214024
chr1	183241197	183244271
chr1	183245499	183246208
chr1	183248826	183249394
chr1	183423297	183424680
chr1	183428665	183431040
chr1	183441312	183441830
chr1	183462799	183463106
chr1	184020592	184021023
chr1	184355713	184357547
chr1	184393136	184394556
chr1	184395863	184397506
chr1	184416662	184417439
chr1	184449028	184452615
chr1	184649598	184649820
chr1	184723853	184724474
chr1	185125100	185126496
chr1	185285192	185286977
chr1	186344216	186344735
chr1	187810413	187812848
chr1	193027568	193029465
chr1	193074365	193074411
chr1	193091298	193091494
chr1	194504163	194504894
chr1	197170238	197170768
chr1	197744133	197744638
chr1	197871820	197871898
chr1	198101772	198102322
chr1	198125909	198127029
chr1	198180628	198182472
chr1	200299886	200300516
chr1	200358044	200359051
chr1	200378460	200379469
chr1	200383955	200386140
chr1	200598990	200600173
chr1	200608932	200609758
chr1	200622992	200624223
chr1	200627702	200629006
chr1	200638176	200640126
chr1	200707769	200708361
chr1	200741074	200741618
chr1	200743821	200744866
chr1	200860504	200861115
chr1	200905044	200905529
chr1	201429992	201431417
chr1	201437325	201438594
chr1	201449362	201449852
chr1	201472486	201473083
chr1	201475032	201476704
chr1	201481311	201482562
chr1	201483649	201491100
chr1	201508403	201509102
chr1	201717421	201723775
chr1	201798473	201799119
chr1	201854451	201855049
chr1	201924130	201924807
chr1	201952089	201952724
chr1	201977065	201977304
chr1	201987247	201987849
chr1	201991719	201992656
chr1	202003757	202004961
chr1	202035773	202036801
chr1	202074917	202075425
chr1	202080695	202082220
chr1	202112894	202114044
chr1	202203308	202206750
chr1	202317989	202318977
chr1	202346145	202347501
chr1	202379482	202381301
chr1	202558226	202559861
chr1	202776224	202777427
chr1	202779672	202780230
chr1	202805641	202806667
chr1	202857788	202858120
chr1	202895948	202896627
chr1	202927249	202928876
chr1	202934095	202938065
chr1	202975625	202976737
chr1	203272307	203275773
chr1	203505165	203506910
chr1	203559648	203560233
chr1	203593959	203596320
chr1	203619285	203620076
chr1	203722828	203728330
chr1	203764361	203765619
chr1	203829988	203831006
chr1	203875936	203878549
chr1	203970231	203971222
chr1	204041883	204042478
chr1	204223119	204223710
chr1	204272928	204273834
chr1	204288539	204289456
chr1	204380409	204384058
chr1	204385542	204388835
chr1	204395054	204395977
chr1	204417047	204418534
chr1	204463633	204464184
chr1	204485664	204485698
chr1	205091012	205091700
chr1	205180409	205180699
chr1	205253419	205254336
chr1	205263153	205270197
chr1	205290499	205291207
chr1	205293715	205294411
chr1	205600375	205601392
chr1	205718338	205719674
chr1	205782183	205782709
chr1	206136286	206136311
chr1	206785646	206786162
chr1	207224067	207224544
chr1	207262141	207263008
chr1	207413272	207414579
chr1	207489488	207490501
chr1	207494288	207495406
chr1	207880691	207881332
chr1	207925024	207925607
chr1	207963135	207963619
chr1	208038035	208038718
chr1	208339370	208340541
chr1	208356728	208358580
chr1	208392352	208393512
chr1	208429428	208429876
chr1	209606965	209607049
chr1	209957738	209958409
chr1	209978931	209979809
chr1	210000714	210001610
chr1	210424621	210426327
chr1	210438628	210440145
chr1	210502367	210502459
chr1	211413980	211414414
chr1	211432119	211434454
chr1	211555864	211556364
chr1	211715024	211715799
chr1	211752239	211753155
chr1	211775436	211776347
chr1	211779639	211780566
chr1	212208261	212209247
chr1	212457906	212460040
chr1	212606398	212606427
chr1	212643356	212643817
chr1	212661318	212662391
chr1	212732026	212732126
chr1	212768119	212770310
chr1	212780679	212782485
chr1	212838889	212838901
chr1	212963812	212965480
chr1	213188593	213189502
chr1	213224412	213224466
chr1	214387712	214390612
chr1	214454151	214455937
chr1	214614335	214615156
chr1	214619956	214622200
chr1	214665601	214668435
chr1	214673025	214674490
chr1	214689249	214690397
chr1	214724839	214727064
chr1	215740365	215741109
chr1	215756701	215757476
chr1	216632468	216633441
chr1	216826101	216829283
chr1	216839664	216841224
chr1	216896683	216897235
chr1	217804544	217804570
chr1	218458331	218458784
chr1	218661306	218661750
chr1	218669165	218670381
chr1	219347383	219348099
chr1	220219564	220220230
chr1	220261904	220263442
chr1	220267565	220267659
chr1	220445557	220446090
chr1	220474152	220474184
chr1	220541831	220542322
chr1	220906797	220908257
chr1	220961517	220962183
chr1	221915957	221916730
chr1	222791543	222791601
chr1	222817157	222817841
chr1	222885308	222886955
chr1	222988162	222988607
chr1	223307326	223307730
chr1	223900019	223900432
chr1	224033400	224034098
chr1	224059880	224061537
chr1	224301953	224302036
chr1	224363741	224364254
chr1	224400073	224401987
chr1	224438910	224441593
chr1	224453983	224454613
chr1	224517951	224518520
chr1	224544710	224544854
chr1	224621035	224623250
chr1	224641930	224642438
chr1	224644800	224645130
chr1	224662816	224662873
chr1	225117184	225118558
chr1	225706833	225708216
chr1	225840096	225841813
chr1	225965129	225965886
chr1	226111749	226112408
chr1	226186867	226187957
chr1	226249667	226250784
chr1	226297471	226298004
chr1	226315006	226316942
chr1	226370023	226370057
chr1	226373422	226374657
chr1	226510720	226511699
chr1	226850230	226852959
chr1	227058193	227058658
chr1	227127108	227128200
chr1	227160931	227162227
chr1	227505761	227506570
chr1	227616555	227617829
chr1	227751324	227751712
chr1	227922766	227923256
chr1	228269487	228270795
chr1	228296827	228298517
chr1	228327379	228328200
chr1	228352983	228354222
chr1	228594354	228595079
chr1	228608286	228609432
chr1	228645104	228646279
chr1	228674874	228674900
chr1	228802367	228802976
chr1	228856998	228857620
chr1	228870934	228872136
chr1	228873203	228874901
chr1	228919005	228920396
chr1	228945170	228946346
chr1	228973823	228975299
chr1	229229167	229230356
chr1	229277420	229278706
chr1	229334117	229336003
chr1	229338804	229341445
chr1	229345526	229347285
chr1	229364754	229365487
chr1	229477663	229479539
chr1	229484964	229486124
chr1	229543743	229544962
chr1	229546853	229548385
chr1	229643919	229644340
chr1	229694311	229695103
chr1	229761050	229762246
chr1	229777982	229778069
chr1	229779563	229780228
chr1	230203068	230203400
chr1	231004072	231004692
chr1	231149345	231149821
chr1	231161959	231164648
chr1	231175365	231177535
chr1	231473444	231473891
chr1	231531085	231531983
chr1	231557196	231558347
chr1	231663772	231664632
chr1	233086065	233086473
chr1	233249060	233249690
chr1	233786656	233789055
chr1	233790380	233791582
chr1	234508944	234509328
chr1	234587917	234588710
chr1	234614198	234614537
chr1	234735518	234736304
chr1	234744333	234747079
chr1	234753429	234754600
chr1	234859717	234860572
chr1	234882414	234883730
chr1	235001850	235004199
chr1	235121806	235123777
chr1	235190562	235191091
chr1	235291941	235292461
chr1	235324373	235324794
chr1	235491303	235494001
chr1	235530325	235531252
chr1	235560395	235562113
chr1	235571720	235572903
chr1	235667566	235668185
chr1	236072733	236074282
chr1	236260578	236260584
chr1	236269186	236269706
chr1	236558555	236558903
chr1	236665536	236666840
chr1	236687382	236687717
chr1	236767149	236768046
chr1	236958239	236958834
chr1	238340583	238341308
chr1	241755447	241755518
chr1	241800482	241805477
chr1	241851987	241852992
chr1	241860873	241861226
chr1	241912995	241914841
chr1	241935450	241936872
chr1	241940071	241940702
chr1	242000938	242001855
chr1	242010864	242011637
chr1	242987536	242988935
chr1	243418862	243419516
chr1	243430761	243431349
chr1	243447565	243448405
chr1	244087472	244087824
chr1	244466855	244467774
chr1	244486282	244486730
chr1	244614983	244615773
chr1	244624319	244624998
chr1	244816544	244816703
chr1	244898326	244899134
chr1	244998346	244999665
chr1	245026094	245028402
chr1	245045267	245047826
chr1	245049815	245051008
chr1	245067818	245068470
chr1	245125962	245128144
chr1	245131718	245132077
chr1	245133239	245134607
chr1	245966127	245966709
chr1	245975481	245977027
chr1	245979592	245980147
chr1	246244214	246246890
chr1	246729363	246729966
chr1	246845485	246848334
chr1	247094506	247095473
chr1	247241818	247241895
chr1	247373939	247373989
chr1	247715017	247715496
chr1	247904964	247906053
chr1	247910219	247911216
chr1	248020213	248020769
chr1	249083535	249085218
chr1	249119912	249120353
chr1	249132105	249133100
chr1	249152168	249153525
chr1	249165972	249168207
chr1	249200150	249201600
chr10	501163	501225
chr10	604264	606959
chr10	661109	661908
chr10	670469	671376
chr10	735148	735601
chr10	976577	977475
chr10	1034062	1034643
chr10	1094656	1095761
chr10	1101899	1103381
chr10	3096224	3099157
chr10	3109913	3112387
chr10	3119257	3120290
chr10	3136721	3137979
chr10	3164558	3165474
chr10	3168503	3169564
chr10	3214394	3214807
chr10	3215875	3215939
chr10	3268314	3269942
chr10	3509476	3511302
chr10	3519583	3520393
chr10	3526553	3527232
chr10	3665488	3667205
chr10	3701613	3702202
chr10	3709657	3711606
chr10	3781997	3783013
chr10	3803880	3807258
chr10	3818323	3819569
chr10	3826028	3826159
chr10	3827930	3828156
chr10	3847884	3848579
chr10	3852247	3852856
chr10	3893277	3895286
chr10	3923208	3924276
chr10	3928788	3929965
chr10	3931070	3934703
chr10	3935972	3936760
chr10	3953679	3954943
chr10	3966500	3969952
chr10	3998207	3998399
chr10	4012225	4012916
chr10	4065765	4067644
chr10	4110795	4112458
chr10	4284294	4285835
chr10	5503889	5504815
chr10	5506883	5508484
chr10	5529596	5531168
chr10	5535508	5536248
chr10	5586323	5588238
chr10	5625540	5627393
chr10	5630975	5631952
chr10	5633619	5633774
chr10	5726919	5727096
chr10	5854680	5855743
chr10	5931664	5932330
chr10	6131120	6131965
chr10	6205923	6206199
chr10	7582725	7585033
chr10	7647912	7648684
chr10	7704472	7705085
chr10	7829785	7830366
chr10	7860165	7860615
chr10	7897133	7899397
chr10	8095750	8095802
chr10	8104742	8106490
chr10	8154117	8157116
chr10	8224015	8225688
chr10	8234987	8236591
chr10	8265491	8266593
chr10	8321501	8323599
chr10	8337737	8339022
chr10	8346297	8346809
chr10	8352504	8354640
chr10	8392274	8393409
chr10	8402589	8403948
chr10	8407146	8409862
chr10	8449101	8449798
chr10	8452334	8453016
chr10	8472161	8474158
chr10	8476613	8481444
chr10	8551947	8552447
chr10	8623500	8624356
chr10	8636180	8636576
chr10	8742440	8743076
chr10	8744432	8745584
chr10	8754607	8755040
chr10	11629727	11629859
chr10	11653420	11655310
chr10	11657050	11658384
chr10	11727165	11727222
chr10	11865509	11865704
chr10	11916437	11918201
chr10	12084648	12085593
chr10	12171330	12171836
chr10	12237615	12238375
chr10	12826585	12827927
chr10	13141071	13142290
chr10	13344262	13344673
chr10	13389887	13390184
chr10	13711311	13711967
chr10	13770788	13772345
chr10	13809121	13809826
chr10	14601894	14603586
chr10	14620423	14621807
chr10	14629870	14630749
chr10	14690271	14690961
chr10	14694599	14696690
chr10	14744719	14745149
chr10	14780472	14780956
chr10	14823782	14824993
chr10	14879853	14880479
chr10	14917910	14919226
chr10	15001089	15002752
chr10	15139241	15139443
chr10	15902244	15902737
chr10	16479158	16480069
chr10	16481305	16483481
chr10	16694006	16694914
chr10	16858345	16860003
chr10	17428698	17430560
chr10	17685987	17686035
chr10	18940392	18940800
chr10	18947967	18948603
chr10	21462891	21464409
chr10	21472969	21474323
chr10	21567918	21568529
chr10	21625811	21626338
chr10	21644086	21644756
chr10	21653083	21655023
chr10	21674944	21676102
chr10	21720699	21721131
chr10	21726661	21728305
chr10	21752057	21753620
chr10	21783802	21785912
chr10	21799556	21799953
chr10	21814750	21816405
chr10	21822610	21824321
chr10	22004810	22004822
chr10	22291373	22292938
chr10	22375950	22375992
chr10	22566989	22567481
chr10	22605100	22605552
chr10	22609508	22610378
chr10	22629465	22629834
chr10	22722322	22722832
chr10	22922045	22922447
chr10	23002439	23004564
chr10	23339782	23340702
chr10	23384629	23384697
chr10	23727444	23728178
chr10	24544038	24545552
chr10	24551765	24552598
chr10	24906644	24908014
chr10	24939314	24940005
chr10	24983723	24984768
chr10	25012006	25012102
chr10	25016540	25017130
chr10	25305209	25305808
chr10	25348569	25351971
chr10	26726949	26728795
chr10	26775173	26775862
chr10	26963953	26964614
chr10	26986422	26987008
chr10	27069820	27070458
chr10	27149331	27150410
chr10	27202553	27203320
chr10	27388927	27389699
chr10	27442587	27446073
chr10	27529265	27529642
chr10	27530859	27531291
chr10	27541685	27541711
chr10	27793358	27793598
chr10	28591368	28592447
chr10	28662647	28665229
chr10	28785167	28786216
chr10	28788995	28790095
chr10	28807994	28808018
chr10	28821801	28823164
chr10	29645601	29647642
chr10	29698247	29699010
chr10	29876589	29879369
chr10	30024461	30025820
chr10	30154379	30155319
chr10	30346091	30347130
chr10	30470829	30472098
chr10	30637983	30638623
chr10	30711973	30712748
chr10	30723261	30723696
chr10	30816304	30817436
chr10	30901081	30901109
chr10	31320558	31321684
chr10	32217554	32218016
chr10	32236454	32237037
chr10	32428591	32428614
chr10	32634475	32635872
chr10	32734799	32735327
chr10	33246753	33247718
chr10	33269713	33269791
chr10	33271258	33272537
chr10	33293898	33295065
chr10	33297628	33299448
chr10	33357108	33357863
chr10	34808948	34809512
chr10	35103191	35104687
chr10	35330030	35331490
chr10	35415312	35416573
chr10	35417762	35418560
chr10	35481747	35482198
chr10	35484923	35484972
chr10	35625147	35626316
chr10	38146199	38146878
chr10	38265258	38265285
chr10	38299256	38300487
chr10	43133204	43134246
chr10	43136196	43136786
chr10	43139663	43141091
chr10	43277953	43278323
chr10	43633644	43634038
chr10	43857531	43858111
chr10	43891860	43892994
chr10	43902048	43903495
chr10	43904515	43905083
chr10	43911735	43912753
chr10	43915737	43917102
chr10	43932360	43932397
chr10	43950734	43951421
chr10	45454586	45454901
chr10	45473334	45474688
chr10	45489392	45490043
chr10	45496361	45496901
chr10	45871532	45872415
chr10	46090190	46090240
chr10	47130962	47131659
chr10	47151324	47152560
chr10	47652147	47652191
chr10	48331934	48332742
chr10	48335674	48338827
chr10	48354767	48354818
chr10	49514839	49514852
chr10	50746077	50747805
chr10	51491367	51491846
chr10	51517522	51518598
chr10	51564971	51565373
chr10	51572585	51572811
chr10	51827492	51827868
chr10	52177365	52179897
chr10	52263455	52264224
chr10	52339527	52340224
chr10	52383584	52384569
chr10	53459514	53459843
chr10	53876366	53878419
chr10	54783021	54783594
chr10	54785014	54786324
chr10	54789707	54790548
chr10	55198835	55199311
chr10	59545322	59545756
chr10	59657745	59657806
chr10	60025902	60029173
chr10	60144840	60145586
chr10	61668063	61668606
chr10	61725065	61725778
chr10	61731610	61732259
chr10	61899414	61900054
chr10	61931307	61932635
chr10	63661065	63661190
chr10	63662217	63663983
chr10	63797254	63798797
chr10	63802318	63803839
chr10	63805182	63806664
chr10	63858310	63858412
chr10	63866711	63869320
chr10	63872067	63875590
chr10	63921843	63922707
chr10	64564372	64564416
chr10	64892603	64893344
chr10	64996493	64996851
chr10	65027570	65028920
chr10	65225042	65225991
chr10	65263016	65264810
chr10	65274475	65275270
chr10	65280817	65281541
chr10	65389596	65390732
chr10	65424578	65425689
chr10	66154919	66155748
chr10	69609409	69609722
chr10	69644020	69645118
chr10	69834745	69836398
chr10	69854352	69855437
chr10	70091250	70092467
chr10	70166790	70167222
chr10	70288109	70290581
chr10	70308821	70310566
chr10	70314780	70315937
chr10	70320287	70320311
chr10	70376341	70378365
chr10	70390806	70392182
chr10	70480191	70481416
chr10	70660709	70661194
chr10	70715698	70716248
chr10	70883521	70887084
chr10	70939495	70939860
chr10	71077784	71079124
chr10	71092686	71093442
chr10	71097006	71098361
chr10	71130853	71133580
chr10	71197391	71198833
chr10	71906255	71907084
chr10	71929808	71930611
chr10	71982183	71983057
chr10	72164055	72165221
chr10	73079204	73079249
chr10	73098758	73100393
chr10	73137087	73137133
chr10	73397793	73398639
chr10	73519029	73519478
chr10	73526323	73527826
chr10	73590357	73590914
chr10	73595250	73602872
chr10	73605475	73605569
chr10	73608217	73611372
chr10	73619998	73620769
chr10	73769211	73769692
chr10	73776869	73777928
chr10	73797515	73798114
chr10	73974962	73975942
chr10	74033029	74034893
chr10	74079674	74080452
chr10	74081889	74083729
chr10	74114537	74115103
chr10	74479647	74480915
chr10	74855456	74856408
chr10	74870419	74871218
chr10	74927627	74928299
chr10	75005513	75007346
chr10	75011142	75012725
chr10	75118183	75118379
chr10	75173479	75174102
chr10	75254234	75256057
chr10	75385354	75386030
chr10	75490106	75490632
chr10	75503843	75505238
chr10	75531748	75533121
chr10	75540745	75541965
chr10	75544804	75545193
chr10	75571407	75571488
chr10	75631501	75632457
chr10	75633753	75635126
chr10	75648284	75651075
chr10	75654831	75656122
chr10	75659118	75659480
chr10	75666108	75666816
chr10	75716569	75716702
chr10	75725244	75726312
chr10	75756431	75760219
chr10	75815791	75816283
chr10	75910710	75911410
chr10	75936064	75936869
chr10	75938754	75940532
chr10	75949552	75950264
chr10	76585656	76586999
chr10	76870883	76871747
chr10	76875239	76875870
chr10	76970044	76970456
chr10	76984659	76985780
chr10	76993733	76995706
chr10	79614296	79615499
chr10	79616703	79619645
chr10	79626630	79627900
chr10	79686165	79686910
chr10	79702789	79703461
chr10	79789114	79789567
chr10	80828799	80828862
chr10	81002100	81003759
chr10	81024525	81025100
chr10	81041563	81042691
chr10	81107461	81107596
chr10	81586080	81586515
chr10	81838294	81839232
chr10	81841614	81844097
chr10	81859446	81861532
chr10	81967269	81967287
chr10	82213558	82214776
chr10	82218669	82220964
chr10	82246007	82247898
chr10	82260319	82262701
chr10	82268229	82270852
chr10	85898879	85899835
chr10	86086595	86087535
chr10	86088537	86088720
chr10	86253436	86255689
chr10	86286877	86288104
chr10	86302574	86304273
chr10	87401944	87402510
chr10	88281208	88281886
chr10	88515912	88516814
chr10	88854469	88855582
chr10	89577765	89578402
chr10	89602071	89604198
chr10	89605497	89606536
chr10	89621910	89621952
chr10	89623527	89623611
chr10	89624967	89625818
chr10	91000852	91002212
chr10	91402488	91404914
chr10	91460952	91461507
chr10	93557877	93558385
chr10	93683329	93684284
chr10	94050612	94051436
chr10	94333683	94334048
chr10	94351243	94351342
chr10	94352576	94353014
chr10	94608368	94608416
chr10	94940665	94941430
chr10	95143263	95144792
chr10	95196785	95198023
chr10	95205130	95205907
chr10	95218396	95219202
chr10	95222995	95224541
chr10	95225880	95225946
chr10	95231143	95231194
chr10	95241871	95241931
chr10	95462146	95462592
chr10	95653537	95654043
chr10	96043810	96044463
chr10	96161261	96163948
chr10	96304235	96305720
chr10	96750012	96751902
chr10	97049740	97051022
chr10	97153670	97154412
chr10	97416184	97416403
chr10	97655837	97656724
chr10	97849424	97850204
chr10	97878787	97878808
chr10	97884229	97885115
chr10	97889594	97889955
chr10	98043375	98044831
chr10	98047276	98050336
chr10	98346212	98347017
chr10	98591533	98593442
chr10	99052173	99052240
chr10	99078866	99078891
chr10	99094278	99095101
chr10	99096455	99096995
chr10	99160325	99161334
chr10	99185433	99186229
chr10	99204977	99206133
chr10	99257448	99258824
chr10	99302314	99303202
chr10	99334134	99335316
chr10	99400621	99400787
chr10	99443542	99444112
chr10	99477859	99479090
chr10	99497060	99497099
chr10	99894179	99894780
chr10	101379720	101381328
chr10	101414119	101414578
chr10	101491686	101492202
chr10	101539421	101539961
chr10	101945597	101946091
chr10	102130731	102131287
chr10	102132934	102133628
chr10	102289310	102289449
chr10	102672359	102672915
chr10	102747116	102747157
chr10	102756915	102758131
chr10	102759191	102760193
chr10	102802333	102803020
chr10	102820636	102821085
chr10	103113961	103114100
chr10	103454533	103454829
chr10	103489446	103490238
chr10	103543032	103544692
chr10	103578045	103578688
chr10	103815525	103816259
chr10	103879313	103880472
chr10	103892235	103892962
chr10	103911526	103914307
chr10	104004784	104005445
chr10	104153637	104156249
chr10	104179685	104181863
chr10	104209157	104210521
chr10	104214112	104214745
chr10	104261673	104262631
chr10	104503875	104503977
chr10	104573466	104575127
chr10	104578619	104579648
chr10	104613813	104615644
chr10	104677548	104678412
chr10	104952524	104953321
chr10	105001448	105001810
chr10	105110607	105111176
chr10	105127451	105127509
chr10	105155982	105156595
chr10	105211811	105213017
chr10	105250290	105252432
chr10	105280524	105280558
chr10	105287642	105288214
chr10	105435503	105439234
chr10	105475956	105476474
chr10	105488255	105489180
chr10	105548802	105551042
chr10	105677709	105678427
chr10	105725825	105727155
chr10	105881263	105882097
chr10	106014732	106014946
chr10	106064785	106065658
chr10	106088664	106093441
chr10	106095530	106098856
chr10	106109226	106109888
chr10	109658068	109659284
chr10	110915965	110916742
chr10	111985855	111986051
chr10	112064303	112065185
chr10	112158726	112159634
chr10	112167887	112167968
chr10	112257287	112257854
chr10	112326777	112327327
chr10	112617241	112617822
chr10	112631304	112632134
chr10	112677831	112679572
chr10	114206514	114206851
chr10	114437307	114438929
chr10	114565828	114566772
chr10	114570334	114571625
chr10	114709330	114712206
chr10	114846826	114847572
chr10	114855044	114857590
chr10	115056759	115058670
chr10	115180091	115180540
chr10	115234852	115235668
chr10	115239012	115241160
chr10	115439236	115439809
chr10	115614196	115614766
chr10	115925586	115926283
chr10	115933783	115934329
chr10	116581248	116584035
chr10	116615899	116616814
chr10	116698110	116698181
chr10	118749608	118751365
chr10	118764327	118765029
chr10	119806272	119806298
chr10	120101625	120101643
chr10	120719523	120720169
chr10	120816126	120816858
chr10	120839951	120840837
chr10	120859941	120861513
chr10	120863146	120864255
chr10	120925042	120925529
chr10	120937908	120938626
chr10	120949746	120950331
chr10	120966547	120967450
chr10	121012951	121013757
chr10	121049545	121050414
chr10	121065549	121065680
chr10	121172897	121173605
chr10	121355359	121356938
chr10	121410317	121411160
chr10	121419786	121419884
[truncated: 11,410 more rows]
