# Supplementary material for: Dynamic and distinct histone modifications facilitate human trophoblast lineage differentiation
Source: Sci Rep. 2024 Feb 24;14:4505. doi: 10.1038/s41598-024-55189-0 (PMC10894295; doi:10.1038/s41598-024-55189-0)
Supplement: Supplementary file 8 — Supplementary Table 8. [file 41598_2024_55189_MOESM8_ESM.xlsx]

## Sheet: TSC
SE Rank	Chromosome	Start	End	Closest gene
1	chr7	2708291	2874082	GNA12
2	chr11	12673464	12894390	TEAD1
3	chr19	53586163	53665898	DPRX
4	chr4	40480258	40633037	RBM47
5	chr11	78257269	78432995	GAB2
6	chr2	69530545	69687548	AAK1
7	chr3	57943045	58128576	FLNB
8	chr17	27455909	27586104	KSR1
9	chr2	191555348	191697961	NABP1
10	chr20	47302020	47399973	ZMYND8
11	chr10	8037399	8123800	GATA3
12	chr6	47092536	47205206	ADGRF1
13	chr9	131591161	131755483	RAPGEF1
14	chr10	21278644	21465145	RNU6-15P
15	chr3	128220695	128307209	EEFSEC
16	chr10	93376350	93497074	MYOF
17	chr14	68449454	68578513	ZFP36L1
18	chr1	42922871	43084218	SLC2A1
19	chr14	49960287	50064631	LINC01588
20	chr9	107210541	107295898	RAD23B
21	chr10	8271679	8312901	LINC00708
22	chr13	91189594	91247854	LINC00379
23	chr17	49861360	49946401	TAC4
24	chr3	129586826	129704801	PLXND1
25	chr12	50186445	50284365	MIR1293
26	chr13	97173699	97281365	MBNL2
27	chr22	28891372	29009602	ZNRF3
28	chr1	112794417	112883522	LINC01356
29	chr4	182195397	182270289	TENM3
30	chr19	19364495	19490721	MIR640
31	chr9	94842966	94938037	MIR2278
32	chr14	23120875	23208557	SLC7A8
33	chr11	65469108	65511397	MALAT1
34	chr19	38618557	38736913	ACTN4
35	chr1	27422019	27576766	WASF2
36	chr13	46582713	46688832	LRCH1
37	chr21	33616680	33742696	ITSN1
38	chr10	62001269	62117271	ARID5B
39	chr22	36322547	36441646	MYH9
40	chr19	17061284	17157864	MYO9B
41	chr3	159761029	159860883	SCHIP1
42	chr11	75311850	75352811	MIR326
43	chr8	140981754	141094460	PTK2
44	chr18	3593052	3666360	DLGAP1-AS2
45	chr2	46379817	46440610	LOC101805491
46	chr4	143335106	143427907	MIR3139
47	chr14	96424672	96530356	LOC730202
48	chr3	134281740	134375595	MIR6827
49	chr18	9473965	9544865	RALBP1
50	chr17	75292423	75406761	GRB2
51	chr13	98895037	99014695	DOCK9
52	chr3	49443339	49540565	DAG1
53	chr16	72982353	73071288	ZFHX3
54	chr2	231604116	231682431	C2orf57
55	chr3	4976098	5039366	BHLHE40-AS1
56	chr14	68896036	69005781	ACTN1
57	chr3	15261538	15378265	SH3BP5
58	chr11	123103547	123220067	CLMP
59	chr12	45213747	45308101	ANO6
60	chr15	92797461	92841680	ASB9P1
61	chr6	7105293	7180486	RREB1
62	chr17	62115527	62189631	MED13
63	chr10	77844572	77949987	DLG5
64	chr14	61923903	61975887	SYT16
65	chr1	23528637	23603034	ID3
66	chr16	68722591	68831474	CDH1
67	chr20	56550982	56635160	TFAP2C
68	chr7	47532199	47604776	TNS3
69	chr10	102743421	102839038	WBP1L
70	chr10	80435851	80524848	TSPAN14
71	chr2	174003233	174065857	SP3
72	chr11	12109899	12215461	MICAL2
73	chr16	85513080	85574912	GSE1
74	chr20	53578744	53660345	ZNF217
75	chr14	90782791	90853223	TTC7B
76	chr15	72155857	72201568	GRAMD2
77	chr1	209354816	209435644	MIR205HG
78	chr8	42465061	42517039	SLC20A2
79	chr6	129641127	129710974	ARHGAP18
80	chr20	50502946	50588286	PTPN1
81	chr15	90386936	90445620	IQGAP1
82	chr9	124251881	124313283	NEK6
83	chr17	857110	981080	NXN
84	chr10	112737899	112826629	LOC103344931
85	chr16	75026821	75121112	LDHD
86	chr17	47491638	47539672	NPEPPS
87	chr6	53104200	53172499	GCM1
88	chr1	205273077	205329446	NUAK2
89	chr17	17009476	17122971	MPRIP
90	chr1	214349138	214477877	SMYD2
91	chr11	102220543	102288082	BIRC3
92	chr1	93566138	93640533	BCAR3
93	chr18	31188910	31279364	DSC1
94	chr19	47578424	47671255	GLTSCR1
95	chr4	88132485	88163567	ABCG2
96	chr17	38250172	38297692	MRPL45
97	chr1	24673178	24766077	CLIC4
98	chr1	111189270	111239135	DENND2D
99	chr19	43731292	43785743	SMG9
100	chr19	15268775	15334101	BRD4
101	chr7	55046359	55134934	EGFR
102	chr11	126345948	126412443	ST3GAL4
103	chr14	92503217	92616101	RIN3
104	chr10	112949147	113030894	TCF7L2
105	chr20	32665213	32777989	COMMD7
106	chr1	204056782	204132459	SOX13
107	chr16	66345154	66388451	CDH5
108	chr14	61319686	61390744	PRKCH
109	chr22	20507618	20585875	MED15
110	chr1	94088945	94131631	ABCA4
111	chr5	36605942	36670199	SLC1A3
112	chr3	24144341	24199762	LOC101927854
113	chr2	10707161	10796680	ATP6V1C2
114	chr10	43336895	43421749	FXYD4
115	chr9	134351280	134422311	MIR4669
116	chr14	102565645	102596617	RCOR1
117	chr1	183262719	183340538	NMNAT2
118	chr4	40649730	40724082	RBM47
119	chr14	61470113	61570926	LOC101927780
120	chr22	44684479	44765074	PRR5-ARHGAP8
121	chr4	105107976	105155098	TET2
122	chr20	31661386	31724261	ABALON
123	chr1	91864168	91955650	TGFBR3
124	chr5	174556999	174643299	MSX2
125	chr1	204275621	204324282	PLEKHA6
126	chr11	73266117	73335808	ARHGEF17
127	chr4	41094780	41178770	APBB2
128	chr1	202003874	202086232	ELF3
129	chr7	107935158	108004684	LAMB1
130	chr1	31102129	31175245	PUM1
131	chr6	47224120	47321437	TNFRSF21
132	chr20	53707846	53759938	SUMO1P1
133	chr1	21897111	21961104	HSPG2
134	chr21	31839695	31953984	HUNK
135	chr2	113136832	113212495	PSD4
136	chr2	219642089	219691037	SLC4A3
137	chr1	41305323	41372015	FOXO6
138	chr19	29811132	29873627	CCNE1
139	chr14	51601960	51658842	FRMD6-AS1
140	chr3	172119392	172176893	FNDC3B
141	chr3	128473658	128507322	GATA2-AS1
142	chr9	33096268	33186259	B4GALT1-AS1
143	chr7	16643864	16685700	BZW2
144	chr3	128404515	128458209	DNAJB8-AS1
145	chr5	36415075	36454499	RANBP3L
146	chr22	36860417	36930952	CSF2RB
147	chr19	4051407	4093293	ZBTB7A
148	chr11	20011105	20061606	NAV2-AS2
149	chr10	22597839	22684238	PIP4K2A
150	chr19	52627237	52700431	ZNF83
151	chr16	89318901	89410350	LOC100287036
152	chr1	229164967	229239303	MIR4454
153	chr10	3045174	3099404	PFKP
154	chr10	47395277	47423003	ZNF488
155	chr5	174680068	174737837	MSX2
156	chr22	42919443	43034350	PACSIN2
157	chr9	6579316	6649235	GLDC
158	chr19	38818774	38870469	HNRNPL
159	chr14	34024588	34065720	EGLN3
160	chr11	16858907	16961072	PLEKHA7
161	chr22	42670913	42745920	A4GALT
162	chr8	38076018	38109615	ASH2L
163	chr5	122737524	122788250	SNX2
164	chr19	33005004	33079402	RHPN2
165	chr3	10137099	10206671	IRAK2
166	chr12	7806833	7866134	SLC2A14
167	chr11	57761269	57799666	CTNND1
168	chr2	237685900	237745037	LRRFIP1
169	chr19	10717197	10774727	MIR638
170	chr10	84492185	84544021	CCSER2
171	chr3	46101844	46131427	XCR1
172	chr10	8396577	8440575	LINC00708
173	chr12	46218001	46270335	SLC38A1
174	chr6	30801852	30890551	LINC00243
175	chr1	7960883	8027133	ERRFI1
176	chr15	40226685	40279796	PAK6
177	chr4	8523946	8594779	GPR78
178	chr12	24922819	24983773	BCAT1
179	chr12	96386077	96471793	CDK17
180	chr10	3874273	3925344	MIR6078
181	chr19	10183400	10207724	DNMT1
182	chr2	9797150	9849414	TAF1B
183	chr17	42540804	42564188	HSD17B1
184	chr19	40301396	40366932	C19orf47
185	chr19	52715779	52742827	ZNF611
186	chr6	106530147	106566420	AIM1
187	chr2	171210497	171273219	TLK1
188	chr7	5395423	5431279	TNRC18
189	chr14	74941315	75006957	PGF
190	chr11	118907241	118930647	BCL9L
191	chr22	30287624	30337455	TBC1D10A
192	chr12	14926933	14971046	ERP27
193	chr2	11096399	11130334	FLJ33534
194	chr9	127522131	127584719	FAM129B
195	chr12	124909345	124941503	MIR5188
196	chr1	167714013	167772793	MPZL1
197	chr10	125891694	125921965	FANK1
198	chr7	100792289	100837847	EPHB4
199	chr10	100341886	100386966	OLMALINC
200	chr5	172127904	172189894	STK10
201	chr12	8804280	8841365	A2ML1
202	chr19	3665788	3724657	PIP5K1C
203	chr10	97517733	97576384	ANKRD2
204	chr14	65222016	65274671	LOC100128233
205	chr18	48106054	48162254	ZBTB7C
206	chr1	150547648	150575091	MIR4257
207	chr22	39427210	39476530	MGAT3
208	chr16	87836809	87872885	SLC7A5
209	chr11	9206906	9265852	DENND5A
210	chr16	29594425	29614856	SLC7A5P1
211	chr9	129459968	129503374	LINC00963
212	chr5	14141987	14190861	TRIO
213	chr2	73981216	74089246	TET3
214	chr1	155683844	155705549	DAP3
215	chr12	7958730	7995559	SLC2A3
216	chr12	53352173	53389101	SP1
217	chr7	22559803	22587741	LOC100506178
218	chr1	156081549	156131368	LMNA
219	chr17	65514699	65562120	AXIN2
220	chr20	346536	382378	TRIB3
221	chr7	47440471	47514645	TNS3
222	chr10	110394459	110432276	DUSP5
223	chr19	37950641	38033848	SIPA1L3
224	chr20	34300530	34390708	ITCH
225	chr1	16139516	16189773	EPHA2
226	chr22	38275558	38322551	CSNK1E
227	chr19	7772973	7809534	CLEC4GP1
228	chr8	38779275	38847172	TACC1
229	chr10	68517088	68564286	SLC25A16
230	chr17	81034319	81076982	BAIAP2
231	chr17	4122689	4189074	CYB5D2
232	chr12	113204244	113252291	TPCN1
233	chr12	122863280	122948207	VPS37B
234	chr13	73033552	73097723	KLF5
235	chr14	68702821	68763503	ZFP36L1
236	chr6	111258850	111302662	KIAA1919
237	chr2	36453109	36516300	FEZ2
238	chr2	9867202	9915239	TAF1B
239	chr1	23447849	23508577	ASAP3
240	chr13	19766245	19814434	PSPC1
241	chr12	7905766	7945318	SLC2A3
242	chr7	100237328	100272857	GATS
243	chr11	102108430	102178745	YAP1
244	chr19	18359931	18388407	GDF15
245	chr21	42928714	42945561	ERVH48-1
246	chr19	16071736	16116598	RAB8A
247	chr17	73278578	73312648	CDC42EP4
248	chr12	122415957	122471584	CLIP1
249	chr8	27611345	27651582	SCARA3
250	chr9	69374459	69413107	FAM189A2
251	chr17	57848699	57955667	CUEDC1
252	chr12	123489895	123542233	RILPL1
253	chr19	1974680	2069740	BTBD2
254	chr5	76794748	76852180	F2RL1
255	chr14	75254571	75303609	FOS
256	chr12	6252551	6342732	PLEKHG6
257	chr1	28717759	28762478	YTHDF2
258	chr11	94729949	94777499	AMOTL1
259	chr12	105294463	105359330	KCCAT198
260	chr17	32790449	32877577	MYO1D
261	chr6	37102390	37172236	PIM1
262	chr17	77407766	77479307	2023-09-09
263	chr7	73730502	73750443	ABHD11
264	chr1	200738327	200783260	CAMSAP2
265	chr5	168308909	168367716	WWC1
266	chr1	223698539	223776894	CAPN2
267	chr4	88608695	88660652	HERC3
268	chr3	46045155	46085810	XCR1
269	chr10	71828915	71879026	PSAP
270	chr18	59693544	59731399	CCBE1
271	chr1	32712387	32781592	KIAA1522
272	chr19	16441257	16478400	EPS15L1
273	chr16	75230102	75273397	BCAR1
274	chr13	51974750	52013123	ATP7B
275	chr12	24836682	24867779	BCAT1
276	chr8	47630588	47709513	CEBPD
277	chr1	33218982	33265644	ZNF362
278	chr19	13835801	13856203	MIR23A
279	chr6	35477235	35498968	TEAD3
280	chr18	11941720	11995046	IMPA2
281	chr1	216648126	216677268	ESRRG
282	chr19	46192629	46227684	DKFZp434J0226
283	chr10	11869075	11917199	PROSER2-AS1
284	chr2	169390272	169427612	LRP2
285	chr3	99920936	99977354	MIR3921
286	chr13	99028701	99088592	DOCK9
287	chr5	14207860	14271023	TRIO
288	chr1	81678539	81723372	ADGRL2
289	chr8	37838619	37924892	RAB11FIP1
290	chr8	130385394	130454331	ASAP1
291	chr19	33274640	33322925	CEBPA
292	chr19	1581458	1609249	MBD3
293	chr20	47428322	47471691	NCOA3
294	chr19	54943002	54969448	NLRP7
295	chr9	69152482	69200619	TJP2
296	chr14	102045733	102100964	HSP90AA1
297	chr11	62462364	62509940	AHNAK
298	chr10	132395928	132422670	PWWP2B
299	chr9	109053184	109122375	TMEM245
300	chr16	19384280	19446006	TMC5
301	chr10	69311340	69345553	HK1
302	chr12	101854026	101910638	DRAM1
303	chr6	42427026	42455398	TRERF1
304	chr8	30266718	30296636	RBPMS
305	chr7	158800467	158830570	ESYT2
306	chr5	87228232	87298558	RASA1
307	chr3	39000293	39031190	WDR48
308	chr18	9608462	9674089	PPP4R1-AS1
309	chr19	9036772	9061931	OR1M1
310	chr1	8196863	8241680	LOC102724539
311	chr1	167853296	167881380	ADCY10
312	chr17	41762299	41801735	JUP
313	chr1	25848690	25906066	PAQR7
314	chr7	73790018	73810001	CLDN3
315	chr17	34975057	35065051	LIG3
316	chr11	64267266	64286342	GPR137
317	chr10	110445499	110512711	DUSP5
318	chr22	31232647	31275633	LIMK2
319	chr15	65869172	65908748	RAB11A
320	chr10	3451714	3501152	LOC105376360
321	chr16	25031166	25067853	LOC554206
322	chr14	55076930	55131957	LGALS3
323	chr1	70351741	70375264	HHLA3
324	chr11	920173	987274	AP2A2
325	chr19	922479	940969	ARID3A
326	chr2	169321876	169371592	LRP2
327	chr2	207766205	207829953	FZD5
328	chr2	36352617	36412015	CRIM1
329	chr14_GL000225v1_random	169826	178122
330	chr17	82857083	82891187	ZNF750
331	chr1	8104947	8138636	LOC102724539
332	chr19	29661297	29691044	PLEKHF1
333	chr22	41830743	41863404	SREBF2
334	chr19	52921498	52947484	ZNF321P
335	chr6	36414106	36455502	KCTD20
336	chr3	42801923	42847691	ACKR2
337	chr12	8657676	8701141	RIMKLB
338	chr14	90499879	90518964	LINC00642
339	chr12	123094621	123164104	PITPNM2
340	chr17	4832625	4870628	MINK1
341	chr11	117070011	117106004	SIK3
342	chr16	11290113	11360321	MIR548H2
343	chr12	50532260	50620543	DIP2B
344	chr9	131371444	131429410	PRRC2B
345	chr11	72141669	72200948	FOLR1
346	chr15	74371562	74391905	CYP11A1
347	chr18	7109555	7175109	LAMA1
348	chr3	14393391	14481318	SLC6A6
349	chr12	108800443	108845570	SSH1
350	chr12	92133347	92163580	BTG1
351	chr12	52143249	52201421	KRT80
352	chr3	54940204	55002490	LRTM1
353	chr16	81507816	81533976	MIR7854
354	chr10	3754291	3786502	KLF6
355	chr22	10741113	10749863	LOC102723780
356	chr1	27135769	27168230	SLC9A1
357	chr1	51607273	51677708	OSBPL9
358	chr5	174326690	174384827	LINC01411
359	chr22	17623244	17645333	BCL2L13
360	chr1	39176851	39222287	MACF1
361	chr12	52935899	52954455	KRT18
362	chr3	42013018	42085151	TRAK1
363	chr4	6933851	7004557	TBC1D14
364	chr10	8346922	8381380	LINC00708
365	chr7	149110260	149154150	ZNF398
366	chr15	76796540	76824509	SCAPER
367	chr8	101025610	101087839	FLJ42969
368	chr8	38343492	38417394	WHSC1L1
369	chr11	67670373	67704115	ALDH3B2
370	chr2	171136134	171195853	TLK1
371	chr3	37899408	37948608	MIR26A1
372	chr7	99097930	99144639	SMURF1
373	chr15	71965567	71981867	SENP8
374	chr5	36150656	36169237	SKP2
375	chr14	35331011	35381472	NFKBIA
376	chr14	63632029	63664834	WDR89
377	chr8	134846732	134864593	LOC101927845
378	chr7	73815541	73835024	CLDN4
379	chr10	24238002	24264536	MIR603
380	chr9	5435642	5467434	CD274
381	chr22	21436308	21469248	TMEM191C
382	chr1	200886843	200918776	C1orf106
383	chr16	89441929	89509985	ANKRD11
384	chr3	192876580	192918532	MB21D2
385	chr17	75674775	75692493	RECQL5
386	chr6	6958562	6981558	RREB1
387	chr1	8871825	8912088	ENO1
388	chr1	152023275	152051479	S100A11
389	chr10	34952896	35006493	CUL2
390	chr1	23366527	23386717	ZNF436
391	chr14	68651658	68689007	ZFP36L1
392	chr18	32308604	32385601	GAREM
393	chr22	37883794	37901342	MICALL1
394	chr19	13149586	13172908	IER2
395	chr18	70274634	70311478	SOCS6
396	chr1	26823830	26875476	SFN
397	chr2	88407816	88459179	FOXI3
398	chr8	130482002	130542107	ASAP1
399	chr12	54375178	54394613	ZNF385A
400	chr8	8994532	9041962	ERI1
401	chr3	53231790	53273203	TKT
402	chr14	68593357	68637475	ZFP36L1
403	chr7	26081226	26110524	NFE2L3
404	chr19	15824895	15838191	UCA1
405	chr6	27176004	27215733	MIR3143
406	chr10	80158185	80209381	ANXA11
407	chr6	17679185	17723954	NUP153
408	chr4	60933313	60966737	MIR548AG1
409	chr7	76282673	76320153	HSPB1
410	chr17	29146339	29180680	MYO18A
411	chr19	1154683	1212558	SBNO2
412	chr17	38447602	38477181	ARHGAP23
413	chr3	107979579	108023877	CD47
414	chr12	3044708	3105425	TSPAN9
415	chr18	58848356	58905095	ZNF532
416	chr3	54854143	54905399	CACNA2D3-AS1
417	chr2	227465151	227520155	AGFG1
418	chr2	105840551	105887883	NCK2
419	chr3	142076871	142119667	TFDP2
420	chr1	1837047	1909956	GNB1
421	chr5	142212029	142246581	SPRY4-IT1
422	chr8	80067484	80108006	TPD52
423	chr20	50233867	50261515	LINC01272
424	chr9	129102757	129146876	PPP2R4
425	chr11	102008199	102029244	C11orf70
426	chr22	29765586	29821940	UQCR10
427	chr9	129564831	129611197	NTMT1
428	chr9	71725613	71769724	TMEM2
429	chr1	236489859	236530617	LGALS8
430	chr7	134421693	134474638	AKR1B1
431	chr3	14196478	14235718	LSM3
432	chr17	7132746	7177979	ASGR1
433	chr1	32960288	33016034	RNF19B
434	chr6	53461386	53484710	GCLC
435	chr19	44844451	44892610	PVRL2
436	chr3	122761360	122800435	HSPBAP1
437	chr10	95246609	95295335	PDLIM1
438	chr14	34199488	34259730	SPTSSA
439	chr2	101237347	101268055	CNOT11
440	chr10	119649861	119689089	BAG3
441	chr8	143935526	143975419	PLEC
442	chr17	2374343	2416704	MNT
443	chr4	88176920	88212341	ABCG2
444	chr8	17647519	17717102	MIR548V
445	chr16	28524694	28540451	NUPR1
446	chr15	96323545	96338384	NR2F2
447	chr22	38176230	38203502	PLA2G6
448	chr20	49674299	49721981	B4GALT5
449	chr19	10861851	10897570	CARM1
450	chr1	31626148	31652751	PEF1
451	chr17	4318146	4374338	UBE2G1
452	chr15	89743352	89793343	MESP2
453	chr8	97817088	97863135	MATN2
454	chr17	31447943	31459240	RAB11FIP4
455	chr11	736330	755421	TALDO1
456	chr14	54640212	54679186	SAMD4A
457	chr19	56954621	56977214	MIMT1
458	chr15	84699452	84750765	SEC11A
459	chr3	133532245	133598983	CDV3
460	chr2	26748946	26772557	SLC35F6
461	chr1	203905524	203957121	SNRPE
462	chr6	129541152	129576124	ARHGAP18
463	chr1	203860532	203890140	SNRPE
464	chr12	108688408	108739855	CORO1C
465	chr17	77246971	77288678	2023-09-09
466	chr16	8852497	8885364	CARHSP1
467	chr14	22806366	22825293	SLC7A7
468	chr14	63743878	63782106	SGPP1
469	chr9	72517947	72560599	TMC1
470	chr1	43521622	43558435	PTPRF
471	chr10	53020557	53031507	MBL2
472	chr19	770800	803287	PTBP1
473	chr2	218281484	218298844	TMBIM1
474	chr14	104676845	104699383	INF2
475	chr7	139421852	139472495	LOC100129148
476	chr14	68779097	68798302	ZFP36L1
477	chr12	26088244	26126589	BHLHE41
478	chr20	53675863	53693610	ZNF217
479	chr19	53778103	53794087	MIR371A
480	chr11	7892239	7918558	LOC283299
481	chr3	138823383	138848329	PIK3CB
482	chr2	36558972	36600924	FEZ2
483	chr4	7911035	7980232	AFAP1
484	chr19	17233699	17250378	NR2F6
485	chr12	119153345	119184179	HSPB8
486	chr5	173291941	173331720	STC2
487	chr17	45146237	45176854	HEXIM2
488	chrX	1242166	1271190	CSF2RA
489	chr8	102782207	102817615	AZIN1
490	chr5	173855028	173896006	CPEB4
491	chr5	71569130	71602261	MCCC2
492	chr6	73563922	73592609	EEF1A1
493	chr17	28218399	28252055	PYY2
494	chr11	61962654	62025475	FTH1
495	chr12	120223799	120242594	PXN
496	chr13	45376317	45391560	SLC25A30-AS1
497	chr1	181077636	181142502	IER5
498	chr16	24966748	25016105	ARHGAP17
499	chr6	35318328	35370263	PPARD
500	chr2	201115063	201152592	CFLAR
501	chr7	23462846	23491569	IGF2BP3
502	chr10	47986914	47994218	CTGLF12P
503	chr15	98851451	98915348	MIR4714
504	chr3	11236883	11256635	HRH1
505	chr10	113047978	113105756	TCF7L2
506	chr17	2063653	2095018	SMG6
507	chr19	506424	535560	CDC34
508	chr6	42008891	42051182	CCND3
509	chr2	105370083	105407057	FHL2
510	chr8	134819581	134835341	NCRNA00250
511	chr5	43179760	43223824	NIM1K
512	chr1	91791834	91851241	TGFBR3
513	chr16	57781487	57830140	KIFC3
514	chr1	44799064	44820505	BTBD19
515	chr12	108881768	108951222	DAO
516	chr6	11085825	11144435	ERVFRD-1
517	chr10	63491387	63525453	REEP3
518	chr4	15650302	15691512	FAM200B
519	chr19	944162	962044	ARID3A
520	chr2	234938855	234984123	SH3BP4
521	chr17	59828705	59857947	MIR21
522	chr12	2947092	2987333	TEAD4
523	chr6	151354162	151400380	ZBTB2
524	chr15	41567432	41622270	TYRO3
525	chr3	120134871	120181676	GSK3B
526	chr1	27658707	27697113	IFI6
527	chr3	127809516	127827163	MGLL
528	chr3	46930161	46988147	CCDC12
529	chr1	16889138	16914498	CROCC
530	chr13	99179080	99209311	UBAC2
531	chr7	149194972	149240722	ZNF212
532	chr12	19427229	19458946	AEBP2
533	chr8	101454156	101505671	GRHL2
534	chr1	183453042	183464493	SMG7-AS1
535	chr6	27518410	27569635	ZNF184
536	chr2	47030084	47045414	MCFD2
537	chr11	129818254	129863186	TMEM45B
538	chr10	30418001	30447954	MAP3K8
539	chr1	114505464	114551834	TRIM33
540	chr22	36026541	36066512	RBFOX2
541	chr6	122754783	122792474	FABP7
542	chr16	81129822	81147103	GCSH
543	chr6	8157202	8218802	EEF1E1
544	chr15	90868053	90903511	FES
545	chr1	244861108	244906509	HNRNPU
546	chr10	25689580	25724499	LINC00836
547	chr6	137922188	137953082	LOC100130476
548	chr18	49527432	49570484	LIPG
549	chr19	10235971	10253854	MRPL4
550	chr7	101099776	101141461	SERPINE1
551	chr2	240227638	240258247	OTOS
552	chr22	40996153	41028991	RBX1
553	chr12	10153079	10190872	OLR1
554	chr9	69104761	69132255	TJP2
555	chr17	45044230	45075930	DCAKD
556	chr7	51301641	51350709	COBL
557	chr22	35340617	35384079	HMOX1
558	chr1	28504952	28515589	SNORA73B
559	chr20	17555106	17596449	DSTN
560	chr5	87138447	87169783	LOC101929380
561	chr21	9946814	9952381	MGC39584
562	chr7	129945825	129984336	UBE2H
563	chr5	134501906	134552655	JADE2
564	chr12	68771489	68813298	LOC100130075
565	chr11	118978236	119001181	CCDC84
566	chr17	5024827	5055907	SLC52A1
567	chr11	10646957	10670366	MRVI1
568	chr20	56778952	56834622	TFAP2C
569	chr8	129912634	129954954	FAM49B
570	chr1	161005740	161024018	F11R
571	chr2	188290972	188306881	MIR561
572	chr9	77864889	77905449	GNAQ
573	chr3	24296221	24323393	LOC101927854
574	chr2	172424174	172466083	ITGA6
575	chr11	64841266	64889502	EHD1
576	chr1	202102925	202145013	GPR37L1
577	chr12	51317433	51328505	BIN2
578	chr11	73156284	73202668	FCHSD2
579	chr14	95650812	95680891	TCL6
580	chrX	9823508	9883304	SHROOM2
581	chr17	1550645	1629581	SLC43A2
582	chr16	81071449	81107549	GCSH
583	chr9	36163164	36194397	CCIN
584	chr8	11847351	11887902	CTSB
585	chr8	8771414	8807945	CLDN23
586	chr3	125115640	125144506	MIR5092
587	chr11	61149362	61166703	VPS37C
588	chr11	46326509	46362810	DGKZ
589	chr9	93431197	93475002	FAM120AOS
590	chr8	27666939	27693973	MIR3622A
591	chrX	103427115	103448203	NGFRAP1
592	chr5	74851021	74901548	FAM169A
593	chr9	6756582	6790210	KDM4C
594	chr16	4911525	4958033	PPL
595	chr19	2149683	2172764	DOT1L
596	chr6	10408614	10421596	TFAP2A
597	chr10	42636301	42648008	ZNF33B
598	chr9	112295025	112349500	PTBP3
599	chr14	99570839	99606117	CCDC85C
600	chr9	36557806	36589644	MELK
601	chr11	119832539	119876407	LOC102724301
602	chr7	157278818	157319570	DNAJB6
603	chr15	21357149	21364542	CXADRP2
604	chr9	36260337	36298721	GNE
605	chr22	20840402	20886315	SNAP29
606	chr1	38950685	38997672	AKIRIN1
607	chr11	129278276	129324271	BARX2
608	chr14	76952794	76988544	IRF2BPL
609	chr19	40420539	40447009	SERTAD1
610	chr12	120282225	120293852	RNU4-2
611	chr6	138644252	138693883	FLJ46906
612	chr16	14301430	14317000	MIR365A
613	chr2	9950811	9988709	GRHL1
614	chr19	16817944	16836856	SIN3B
615	chr2	138487928	138516762	SPOPL
616	chr19	52519763	52537068	ZNF808
617	chr12	63876699	63932460	SRGAP1
618	chr13	110596184	110629577	CARKD
619	chr3	48425173	48437142	PLXNB1
620	chr22	45157482	45180615	NUP50
621	chr19	45505407	45524047	VASP
622	chr8	613086	631523	TDRP
623	chr3	48465003	48479464	SHISA5
624	chr3	32836678	32870177	TRIM71
625	chr1	151970535	151994578	S100A10
626	chr16	85592982	85623878	GSE1
627	chr2	16614158	16656445	FAM49A
628	chr2	44105910	44138786	PPM1B
629	chr3	135895396	135975418	PPP2R3A
630	chr1	234598700	234621338	IRF2BP2
631	chr7	102273570	102335872	MIR4285
632	chr1	182601046	182645073	LOC284648
633	chr9	92068946	92115863	SPTLC1
634	chr13	109242594	109274087	MYO16-AS1
635	chr19	45715000	45749981	BHMG1
636	chr20	3795499	3814094	LOC101929125
637	chr19	18416300	18460883	ISYNA1
638	chr11	59537032	59566660	OR4D9
639	chr10	74164879	74197620	ADK
640	chr2	47063247	47089492	C2orf61
641	chr3	185526457	185562613	LIPH
642	chr20	50710453	50744950	PARD6B
643	chr2	46939788	46987565	MCFD2
644	chr7	100916440	100934224	MUC3A
645	chr19	10612779	10628972	SLC44A2
646	chr22	37902993	37917816	MICALL1
647	chr18	46155263	46202700	C18orf25
648	chr4	84581278	84603568	CDS1
649	chr18	54206789	54262513	MBD2
650	chr16	70680226	70715181	MTSS1L
651	chr12	32879499	32902133	PKP2
652	chr17	76580306	76614122	ST6GALNAC2
653	chr7	74132403	74182998	EIF4H
654	chr9	35020881	35044151	C9orf131
655	chr6	3409621	3457590	SLC22A23
656	chr1	147750359	147763557	GJA5
657	chr12	12560061	12613259	DUSP16
658	chr4	139007460	139038098	NOCT
659	chr2	16277835	16324502	GACAT3
660	chr22	45469360	45521811	FBLN1
661	chr5	59092671	59129463	PDE4D
662	chr16	69384415	69439394	CYB5B
663	chr9	110103011	110132648	AKAP2
664	chr7	11747704	11761794	THSD7A
665	chr7	24962543	24981633	OSBPL3
666	chr19	49745774	49787698	AP2A1
667	chr9	121267837	121299941	GSN-AS1
668	chr12	80186461	80216831	OTOGL
669	chr8	30410436	30462150	RBPMS-AS1
670	chr5	67956778	67992571	LOC101928858
671	chrX	7191549	7226830	STS
672	chr6	150853220	150868195	MTHFD1L
673	chr1	229090694	229109758	MIR4454
674	chr12	124457165	124528979	NCOR2
675	chr18	21291036	21330875	GREB1L
676	chr9	113566487	113623292	RGS3
677	chr12	114625500	114644387	TBX3
678	chr6	26520663	26577626	HMGN4
679	chr5	54437176	54460047	HSPB3
680	chr3	196106792	196143943	LINC00885
681	chr9	112164294	112189764	SUSD1
682	chr10	24693730	24737165	ARHGAP21
683	chr15	92876065	92890999	LINC01578
684	chr22	39200007	39216811	PDGFB
685	chr7	135167961	135183793	C7orf49
686	chr1	172466815	172497959	C1orf105
687	chr17	31915009	31941383	SUZ12
688	chr1	244816200	244841635	COX20
689	chr7	87316712	87347973	TP53TG1
690	chr3	16713559	16760889	DAZL
691	chr1	155124368	155140793	SLC50A1
692	chr9	27393784	27434793	IFNK
693	chr12	124664040	124716203	NCOR2
694	chr5	109936697	109948265	LOC100289673
695	chr11	66925236	66971417	PC
696	chr1	156471597	156505945	MEF2D
697	chr1	206314583	206333873	SRGAP2
698	chr19	2942566	2980149	TLE6
699	chr2	25966370	26018641	KIF3C
700	chr15	63037353	63054697	TPM1
701	chr13	33207355	33235867	STARD13
702	chr12	52920106	52930847	KRT8
703	chr19	55059150	55081477	RDH13
704	chr5	57137116	57181566	GPBP1
705	chr6	3787767	3830488	FAM50B
706	chr2	98729714	98773030	MGAT4A
707	chr9	129317512	129362904	LINC01503
708	chr11	96079595	96122418	MTMR2
709	chr2	64766809	64791453	LOC101927438
710	chr11	63837895	63890636	MARK2
711	chr17	47840688	47852421	SP6
712	chr22	39343145	39367072	SYNGR1
713	chr14	89408052	89459057	FOXN3-AS1
714	chr4	10167121	10176975	WDR1
715	chr14	91111378	91140654	SNORA11B
716	chr19	38243653	38278795	SPINT2
717	chr17	28716903	28730531	SNORD4B
718	chr16	66475319	66487039	BEAN1-AS1
719	chr12	121796079	121806877	LINC01089
720	chr15	51828224	51888407	TMOD3
721	chr6	139509881	139547391	LOC645434
722	chr6	113995181	114023269	HDAC2
723	chr1	87317868	87345843	LMO4
724	chr8	22974309	22990405	RHOBTB2
725	chr6	125778988	125825045	NCOA7
726	chr19	50724343	50783489	GPR32
727	chr17	62847557	62873461	2023-03-10
728	chr7	100469529	100516740	NYAP1
729	chr19	42874970	42901190	PSG1
730	chr13	76964506	76977615	IRG1
731	chr17	82518808	82563042	FOXK2
732	chr16	88754953	88785645	PIEZO1
733	chr3	12736747	12765183	TMEM40
734	chr17	27323304	27354922	WSB1
735	chr2	173929727	173966856	SP3
736	chr17	37474793	37497921	DUSP14
737	chr16	25139837	25153495	LCMT1-AS2
738	chr4	41049328	41081327	APBB2
739	chr1	109194418	109228876	SARS
740	chr15	90462917	90493765	CRTC3
741	chr7	6367574	6417614	RAC1
742	chr22	29023438	29050018	ZNRF3-AS1
743	chr7	127628722	127655263	SND1
744	chr8	28384567	28422911	ZNF395
745	chr15	60379396	60413286	ANXA2
746	chr17	65049205	65065234	GNA13
747	chr10	84314096	84361574	CCSER2
748	chr6	57012436	57049058	KIAA1586
749	chr2	233350540	233361906	DGKD
750	chr2	37648859	37673104	CDC42EP3
751	chr1	178436786	178471778	TEX35
752	chr3	107383695	107432247	LOC101929607
753	chrUn_GL000216v2	103276	106777
754	chr3	154999844	155029004	MME
755	chr16	84724302	84754894	USP10
756	chr18	48537903	48595307	CTIF
757	chr11	64433262	64443165	LOC100996455
758	chr22	21555869	21608664	UBE2L3
759	chr6	107226284	107276413	BEND3
760	chr7	44605657	44623343	OGDH
761	chr14	90699069	90723684	LOC101928909
762	chr12	6154677	6201706	CD9
763	chr11	9448580	9476115	ZNF143
764	chr2	232355532	232397017	ALPP
765	chr17	81658944	81671367	OXLD1
766	chr7	137261819	137270047	PTN
767	chr1	62176900	62210676	L1TD1
768	chr1	108810334	108848199	AKNAD1
769	chr10	121973374	122000130	TACC2
770	chr9	73131644	73156277	ANXA1
771	chr6	81533814	81562249	FAM46A
772	chr10	5582150	5596578	CALML3-AS1
773	chr14	100057232	100076778	EVL
774	chr6	10517351	10543732	GCNT2
775	chr11	65416636	65427892	NEAT1
776	chr17	64215876	64263719	TEX2
777	chr17	59755843	59788932	PTRH2
778	chr7	5549192	5575538	FSCN1
779	chr1	26295484	26308927	UBXN11
780	chr17	28737902	28751110	TRAF4
781	chr1	208212301	208257235	PLXNA2
782	chr7	140610257	140642237	DENND2A
783	chr15	77525128	77569818	LINGO1
784	chr8	507156	546298	TDRP
785	chr11	12480004	12526085	PARVA
786	chr22	37538724	37575102	CDC42EP1
787	chr20	35761545	35788741	PHF20
788	chr10	3802981	3812377	KLF6
789	chr7	48067722	48095649	UPP1
790	chr11	122705711	122788148	UBASH3B
791	chr18	48975523	49021941	SMAD7
792	chr22	24195373	24212137	SUSD2
793	chr13	43039956	43073440	DNAJC15
794	chr9	124123103	124144901	LHX2
795	chr1	40691133	40737280	NFYC
796	chr14	75171517	75196388	TMED10
797	chr13	98561380	98585030	STK24
798	chr14	69076544	69107538	DCAF5
799	chr8	17487136	17507112	SLC7A2
800	chr6	27888748	27900429	HIST1H2BO
801	chr10	11682397	11691798	ECHDC3
802	chr22	23288631	23299956	FBXW4P1
803	chr9	100328718	100353666	TEX10
804	chr10	75209942	75236298	VDAC2
805	chr17	77370809	77394765	2023-09-09
806	chr22	49937318	49971768	PIM3
807	chr11	440653	470459	PTDSS2
808	chr11	72410086	72435294	CLPB
809	chr19	48781094	48820091	BCAT2
810	chr20	36062748	36097046	EPB41L1
811	chr5	54517341	54540796	SNX18
812	chr15	66354143	66370872	TIPIN
813	chr4	187994720	188024858	ZFP42
814	chr19	6197409	6224359	MLLT1
815	chr1	151193684	151204543	PIP5K1A
816	chr9	88310631	88362884	SPIN1
817	chr19	5553139	5578334	TINCR
818	chr16	84993906	85030201	ZDHHC7
819	chr5	16735169	16758428	FAM134B
820	chr3	12462404	12486763	TSEN2
821	chr22	31617837	31663452	PISD
822	chr20	38110879	38185085	TGM2
823	chr12	120079185	120124715	RAB35
824	chr10	125125395	125163110	CTBP2
825	chr19	46828975	46863949	AP2S1
826	chr5	138692248	138726550	CTNNA1
827	chr16	81578827	81590607	MIR6504
828	chr1	22250245	22297900	MIR4418
829	chr9	128050993	128099995	SLC25A25
830	chr1	201500954	201519376	CSRP1
831	chr14	101947360	101992792	DYNC1H1
832	chr2	191302083	191331888	MYO1B
833	chr1	227386643	227403008	CDC42BPA
834	chr8	125451648	125513547	TRIB1
835	chr8	143013215	143027309	LY6E
836	chr6	36660480	36692578	CDKN1A
837	chr17	4938523	4951399	PFN1
838	chr12	93369802	93383179	LOC643339
839	chr2	27741904	27777917	MRPL33
840	chr11	129731289	129767272	TMEM45B
841	chr8	98814034	98837573	STK3
842	chr6	117593267	117617908	GOPC
843	chr1	39241210	39282653	KIAA0754
844	chr5	34468233	34530312	RAI14
845	chr11	96242491	96277187	MIR1260B
846	chr7	22695138	22710629	IL6
847	chr2	70130937	70143465	LOC100133985
848	chr2	101741576	101768299	MAP4K4
849	chr8	102720626	102757603	KLF10
850	chr1	22981400	23023013	C1orf234
851	chr2	15744725	15768836	LOC101926966
852	chr7	20205338	20221096	MACC1
853	chr12	121209134	121232351	P2RX4
854	chrX	68387334	68434725	OPHN1
855	chr17	43524944	43546764	ETV4
856	chr6	87204919	87219310	ZNF292
857	chr10	3942226	3973547	MIR6078
858	chr20	50411144	50465448	PTPN1
859	chr9	33391848	33453533	AQP7
860	chr1	28666994	28680926	GMEB1
861	chr2	121239623	121289017	TFCP2L1
862	chr9	129737549	129763047	PTGES
863	chr9	92970011	92991399	FGD3
864	chr17	75170968	75208255	SUMO2
865	chr6	138086125	138118441	PERP
866	chr7	1452066	1470916	MICALL2
867	chr3	12280381	12307809	PPARG
868	chr6	34987005	35019562	ANKS1A
869	chr6	129489246	129507442	ARHGAP18
870	chr7	80128791	80152246	GNAI1
871	chr2	54549944	54590880	SPTBN1
872	chr2	36648287	36664220	VIT
873	chr11	65261347	65317623	CDC42EP2
874	chr1	31548812	31589462	TINAGL1
875	chr1	144546387	144561050	SRGAP2-AS1
876	chr20	49743221	49790763	SLC9A8
877	chr10	119074667	119117020	FAM45A
878	chr4	52822800	52864716	RASL11B
879	chr8	80790229	80814440	ZNF704
880	chr19	53743873	53759738	MIR519A1
881	chr2	234827433	234864694	SH3BP4
882	chr18	35826744	35862540	MIR187
883	chr1	56566121	56600595	PPAP2B
884	chr20	63830552	63868467	ABHD16B
885	chr9	124694606	124711894	MIR181B2
886	chr17	49963425	49998119	DLX4
887	chr8	41810006	41834760	ANK1
888	chr5	38630531	38673764	LIFR
889	chr18	7722315	7756156	PTPRM
890	chr12	104271025	104301246	TXNRD1
891	chr3	120086299	120120508	GSK3B
892	chr17	78369606	78380633	PGS1
893	chr1	154966905	154977851	SHC1
894	chr5	16889022	16913906	MYO10
895	chr20	62358272	62371002	LAMA5
896	chr3	189826471	189843866	MIR944
897	chr3	47775048	47805496	SMARCC1
898	chr3	150588321	150605709	SELT
899	chr1	203623954	203651221	ATP2B4
900	chr2	31986050	32012373	MEMO1
901	chr12	12868159	12893787	RPL13AP20
902	chr19	52888730	52902068	ZNF320
903	chr17	39449047	39486730	CDK12
904	chr9	76303247	76346000	RFK
905	chr16	18923288	18946263	SMG1
906	chr10	97683453	97726984	MARVELD1
907	chr19	47109586	47136821	SAE1
908	chr10	32924261	32984494	ITGB1
909	chr1	8061569	8089929	ERRFI1
910	chr7	35689798	35715424	HERPUD2
911	chr14	23068264	23080880	ACIN1
912	chr14	22834901	22843148	MMP14
913	chr7	22662939	22682465	LOC401312
914	chr2	187504302	187547971	TFPI
915	chr3	136179485	136198625	MSL2
916	chr4	128791335	128821760	JADE1
917	chr1	224202905	224216874	LOC101927143
918	chr8	8600358	8665858	CLDN23
919	chr20	36446694	36499255	DLGAP4
920	chr3	42115312	42136173	TRAK1
921	chr7	805180	836977	SUN1
922	chr4	188068075	188112038	TRIML2
923	chr7	137954323	138002742	CREB3L2
924	chr10	126754484	126788829	DOCK1
925	chr1	115167679	115195842	TSPAN2
926	chr2	64642690	64655017	SERTAD2
927	chr2	181941499	181955050	PPP1R1C
928	chr8	17336650	17401047	MTMR7
929	chr20	19757163	19787017	RIN2
930	chr1	151501763	151517523	CGN
931	chr11	120007204	120026417	TRIM29
932	chr4	78550942	78570015	ANXA3
933	chr1	36135163	36188307	TRAPPC3
934	chr15	78942583	78972087	CTSH
935	chr4	139552457	139596843	SETD7
936	chr17	75426593	75461388	KIAA0195
937	chr20	31541768	31574062	MCTS2P
938	chr8	19310615	19327430	SH2D4A
939	chr11	62551743	62565745	MIR6747
940	chr1	155954128	155982739	ARHGEF2
941	chr12	111568660	111600790	ATXN2
942	chr3	11705580	11734718	VGLL4
943	chr12	98335445	98353173	SLC9A7P1
944	chr17	81484502	81528464	ACTG1
945	chr18	48915163	48960835	SMAD7
946	chr17	1431381	1468700	CRK
947	chr11	59171723	59201984	DTX4
948	chr18	31292330	31305285	DSG1
949	chr15	55992335	56020518	NEDD4
950	chr16	84498841	84533341	TLDC1
951	chr13	20677693	20689397	IL17D
952	chr6	28938711	28954597	LINC01556
953	chr12	50732053	50769322	ATF1
954	chr10	79228442	79248699	PPIF
955	chr16	1293908	1310789	UBE2I
956	chr19	38756070	38793947	LGALS7
957	chr12	52895146	52911219	KRT8
958	chr11	77163618	77188235	MYO7A
959	chr6	3157017	3177178	TUBB2A
960	chr17	58658914	58694774	TEX14
961	chr7	128429760	128459331	HILPDA
962	chr2	231006785	231018367	SPATA3
963	chr22	28797526	28818865	XBP1
964	chr22	37183275	37199875	C1QTNF6
965	chr14	77022519	77046194	IRF2BPL
966	chr15	41773350	41811241	MAPKBP1
967	chr13	45499138	45546674	COG3
968	chr19	43057958	43063292	PSG2
969	chr4	40395724	40419494	CHRNA9
970	chr14	34620673	34663643	SNX6
971	chr6	75798429	75820733	MYO6
972	chr13	102691688	102713818	METTL21C
973	chr7	66075884	66124683	CRCP
974	chr12	52964371	52977571	KRT8
975	chr19	17305076	17318309	DDA1
976	chr3	13504746	13562261	FBLN2
977	chr19	18313392	18323883	LSM4
978	chr3	42149613	42191085	TRAK1
979	chr19	51522684	51552879	SIGLEC6
980	chr11	63762540	63814469	C11orf95
981	chr1	28516838	28529545	RCC1
982	chr9	21092455	21120284	IFNB1
983	chr6	158800116	158820809	EZR-AS1
984	chr5	14102368	14124749	TRIO
985	chr1	203983613	204004603	LINC00303
986	chr8	94637432	94658872	ESRP1
987	chr10	5442373	5467949	NET1
988	chr10	25493458	25510419	LINC00836
989	chr9	88510851	88545653	NXNL2
990	chr2	28708885	28728004	PPP1CB
991	chr17	47880655	47890298	SP2
992	chr7	98280419	98304217	BRI3
993	chr11	2233691	2285981	ASCL2
994	chr6	25169639	25179561	CMAHP
995	chr9	96565446	96595455	CDC14B
996	chr2	231705898	231718310	MIR1244-2
997	chr6	15207195	15261487	JARID2
998	chr22	37745442	37763268	TRIOBP
999	chr5	38590504	38610044	LIFR
1000	chr15	90638705	90650399	LINC01585
1001	chr6	158026014	158067746	SYNJ2
1002	chr12	57127090	57150725	LRP1-AS
1003	chr11	74530621	74539360	LIPT2
1004	chr17	31487384	31525873	RAB11FIP4
1005	chr22	39515122	39533279	ATF4
1006	chr1	26346931	26357556	AIM1L
1007	chr9	128408788	128423747	CERCAM
1008	chr1	144964756	144981766	SRGAP2B
1009	chr7	144818577	144842973	TPK1
1010	chr1	156395140	156423452	MIR9-1
1011	chr15	40420485	40472573	BAHD1
1012	chr1	26409247	26433932	DHDDS
1013	chr10	97400093	97429842	PGAM1
1014	chr2	63840411	63869879	UGP2
1015	chr10	5536693	5563752	CALML3-AS1
1016	chr10	544528	573253	MIR5699
1017	chr6	31817701	31827934	HSPA1B
1018	chr11	69412116	69450753	LINC01488
1019	chr2	15797597	15840751	MYCNUT
1020	chr4	48322622	48343894	SLAIN2
1021	chr1	31032702	31071641	PUM1
1022	chr4	168789212	168817525	PALLD
1023	chr17	75976487	75985412	ACOX1
1024	chr20	50011893	50041418	TRERNA1
1025	chr14	45783833	45793892	LINC00871
1026	chr3	128643793	128681577	RPN1
1027	chr12	104585151	104616002	MIR3922
1028	chr16	14351723	14379306	LOC105447648
1029	chr16	11955125	11986993	SNX29
1030	chr12	51821271	51870306	FIGNL2
1031	chr2	26339643	26356018	ADGRF3
1032	chr17	47868688	47879367	SP6
1033	chr15	43092999	43134805	UBR1
1034	chr8	143731662	143741711	FAM83H-AS1
1035	chr9	124567168	124577829	NR5A1
1036	chr17	45404877	45432418	ARHGAP27
1037	chr17	41521105	41533701	KRT19
1038	chr2	70082075	70090252	PCBP1-AS1
1039	chr1	65412654	65435677	LEPROT
1040	chr4	118417167	118442624	PRSS12
1041	chr6	168666205	168695457	SMOC2
1042	chr20	17961242	17973906	SNX5
1043	chr3	23727689	23752253	UBE2E1
1044	chr1	29225734	29249896	PTPRU
1045	chr3	98769423	98788529	RNU6-26P
1046	chr10	75100336	75116392	DUSP13
1047	chr8	30317205	30342610	RBPMS
1048	chr17	58003996	58025322	SRSF1
1049	chr5	132410629	132447701	C5orf56
1050	chr10	103513055	103559408	NEURL1-AS1
1051	chr15	74862465	74874015	SCAMP2
1052	chr3	185769090	185799592	MIR548AQ
1053	chr12	55963292	55975503	CDK2
1054	chr6	6842712	6865984	LY86-AS1
1055	chr2	237934436	237951893	UBE2F
1056	chr20	45336453	45348870	SDC4
1057	chr2	28565329	28622298	PLB1
1058	chr5	133024917	133054766	HSPA4
1059	chr17	73220421	73233385	FAM104A
1060	chr1	225754106	225780249	SRP9
1061	chr6	27806014	27817295	HIST1H3H
1062	chr7	101855243	101888099	CUX1
1063	chr1	11998187	12023989	MIIP
1064	chr15	74405687	74425148	MIR6881
1065	chr19	2085101	2097643	MOB3A
1066	chr10	103666845	103697689	SH3PXD2A-AS1
1067	chr12	56674123	56690554	PTGES3
1068	chr3	69078610	69093888	ARL6IP5
1069	chr1	92803213	92834494	RPL5
1070	chr16	19086900	19137065	ITPRIPL2
1071	chr16	17482169	17510835	XYLT1
1072	chr1	42192000	42226652	GUCA2A
1073	chr5	142388820	142447264	LOC101926941
1074	chr22	36454704	36486550	TXN2
1075	chr10	103229982	103255038	RPEL1
1076	chr5	149439340	149457251	MIR145
1077	chr19	40776910	40823418	EGLN2
1078	chr18	3445804	3455540	TGIF1
1079	chr2	195599497	195626444	SLC39A10
1080	chr20	56974180	57014250	BMP7-AS1
1081	chr12	6528056	6548464	GAPDH
1082	chr2	240447600	240460351	MIR149
1083	chr7	503344	543104	HRAT92
1084	chr14	77084438	77111907	CIPC
1085	chr10	68608873	68634219	TET1
1086	chr1	26612256	26637365	MIR1976
1087	chr3	5186621	5199222	EDEM1
1088	chr7	74451919	74483473	GTF2IRD1
1089	chr20	44135231	44155550	JPH2
1090	chr6	36576556	36608816	SRSF3
1091	chr1	29175294	29202872	SRSF4
1092	chr3	35436014	35441230	LOC101928135
1093	chr9	2010877	2028220	SMARCA2
1094	chr1	39128239	39145846	MACF1
1095	chr13	113530976	113549667	TFDP1
1096	chr16	68263989	68291696	SLC7A6
1097	chr2	227702011	227718660	SLC19A3
1098	chr19	11083974	11095081	LDLR
1099	chr5	72503164	72532955	ZNF366
1100	chr7	155291034	155317901	INSIG1
1101	chr2	48402852	48460375	PPP1R21
1102	chr1	107673231	107692285	VAV3
1103	chr17	7833977	7845387	KDM6B
1104	chr19	42197458	42221939	DEDD2
1105	chr11	1828921	1839861	SYT8
1106	chr2	26032597	26075272	RAB10
1107	chr5	149544399	149564079	CSNK1A1
1108	chr16	29678368	29701867	QPRT
1109	chr9	129001658	129037264	SH3GLB2
1110	chr1	93818094	93848543	MIR760
1111	chrX	136527920	136546097	VGLL1
1112	chr2	88489268	88506137	TEX37
1113	chr3	98721918	98749128	ST3GAL6
1114	chr1	93661164	93682251	BCAR3
1115	chr17	82093362	82118466	FASN
1116	chr12	95199823	95222156	FGD6
1117	chr1	39821969	39853218	TRIT1
1118	chr6	27651253	27694648	LINC01012
1119	chr8	89797144	89805740	RIPK2
1120	chr3	142577695	142609494	PLS1
1121	chr17	42009675	42035879	NKIRAS2
1122	chr19	6736066	6749130	TRIP10
1123	chr21	41750739	41797021	RIPK4
1124	chr2	65037655	65076286	CEP68
1125	chr16	85471807	85495274	GSE1
1126	chr14	75577603	75588875	LOC102724153
1127	chr2	54999476	55027337	RTN4
1128	chr1	31942221	31957913	PTP4A2
1129	chr5	116570340	116580492	SEMA6A
1130	chr8	47340529	47382185	SPIDR
1131	chr15	33845701	33875794	CHRM5
1132	chr17	40598247	40620328	SMARCE1
1133	chr10	116975204	117007600	SHTN1
1134	chr12	92925306	92944406	EEA1
1135	chr11	12569446	12593729	TEAD1
1136	chr3	120467313	120478235	FSTL1
1137	chr17	50050583	50065308	ITGA3
1138	chr16	57667058	57712637	DRC7
1139	chr1	32484503	32520995	ZBTB8A
1140	chr2	86318629	86351310	REEP1
1141	chr19	971247	985255	WDR18
1142	chr17	43661818	43678257	MEOX1
1143	chr4	110467652	110487353	ENPEP
1144	chr11	64355331	64366786	RPS6KA4
1145	chr1	153606662	153617571	S100A16
1146	chr10	13755431	13771667	PRPF18
1147	chr16	89902891	89923525	MC1R
1148	chr3	134462768	134487239	CEP63
1149	chr16	84873662	84886418	CRISPLD2
1150	chr1	26771501	26800529	PIGV
1151	chr20	33719253	33735112	ZNF341
1152	chr11	46277382	46310620	CREB3L1
1153	chr17	72456926	72471338	LINC00673
1154	chr7	39718193	39762017	LINC00265
1155	chr11	9594575	9621792	WEE1
1156	chr9	40106285	40111829	ANKRD20A2
1157	chr2	46284952	46326880	EPAS1
1158	chr4	26318238	26344155	RBPJ
1159	chr3	12424002	12447157	TSEN2
1160	chr16	56910304	56933446	HERPUD1
1161	chr1	201456372	201483080	PHLDA3
1162	chr1	236097020	236132811	GPR137B
1163	chr4	47461960	47486867	COMMD8
1164	chr1	94902461	94929015	CNN3
1165	chr1	109369530	109398709	SORT1
1166	chr11	12402855	12452369	PARVA
1167	chr17_GL000205v2_random	85493	90069	MGC70870
1168	chr9	92705915	92748511	BICD2
1169	chr9	549389	575798	KANK1
1170	chr12	79408305	79425128	MIR1252
1171	chr12	31360458	31386423	FAM60A
1172	chr6	87152089	87178039	ZNF292
1173	chr12	68607300	68636777	SNORA70G
1174	chr16	89815980	89844091	SPIRE2
1175	chr7	138656752	138670700	SVOPL
1176	chr22	40634877	40656088	MKL1
1177	chr2	96879407	96890942	FAM178B
1178	chr16	87944483	87954008	BANP
1179	chr6	39184137	39229788	KCNK5
1180	chr12	110400435	110431719	ANAPC7
1181	chr10	121494941	121529094	FGFR2
1182	chr1	150620839	150631116	ENSA
1183	chr2	84945959	84981804	KCMF1
1184	chr6	35889545	35922001	SRPK1
1185	chr9	100425016	100441946	MSANTD3
1186	chr22	17942131	18001752	MIR648
1187	chr9	133855488	133902417	VAV2
1188	chr11	119890322	119911948	LOC102724301
1189	chr11	9565207	9578786	WEE1
1190	chr19	53764776	53776760	MIR519A2
1191	chr5	57065647	57074611	GPBP1
1192	chr3	13823444	13854596	WNT7A
1193	chr3	48499234	48509397	SHISA5
1194	chr20	48919372	48947267	ARFGEF2
1195	chr13	21048350	21081457	LATS2
1196	chr15	85308146	85345792	MIR7706
1197	chr12	89318884	89355239	DUSP6
1198	chr5	116695432	116711068	LOC102467223
1199	chr1	117361866	117376639	MAN1A2
1200	chr14	68397154	68405787	ZFP36L1
1201	chr11	64539543	64572365	SLC22A11
1202	chr2	86244104	86266028	MRPL35
1203	chr1	183015826	183038003	LAMC1
1204	chr11	67054281	67082272	RHOD
1205	chr11	64403420	64411669	MIR1237
1206	chr18	46239542	46265552	C18orf25
1207	chr5	79684385	79708891	CMYA5
1208	chr17	57514362	57558138	LOC101927557
1209	chr11	9898897	9910337	LOC101928008
1210	chr16	57618148	57654358	ADGRG1
1211	chr17	81856519	81872901	P4HB
1212	chr7	99550708	99564581	ZNF655
1213	chr19	48267343	48291322	ZNF114
1214	chr2	88595866	88629344	EIF2AK3
1215	chr13	39018099	39040408	PROSER1
1216	chr11	74170068	74199669	PPME1
1217	chr13	91152965	91171521	LINC00379
1218	chr11	72772946	72782158	MIR4692
1219	chr2	43032553	43047017	LOC102723854
1220	chr17	77306533	77333831	2023-09-09
1221	chr19	11729481	11740508	ZNF823
1222	chr17	37339054	37363169	ACACA
1223	chr21	37338916	37371504	DYRK1A
1224	chr11	27454009	27474552	LOC105376671
1225	chr12	120192905	120203401	RPLP0
1226	chr19	42819779	42834047	LOC100289650
1227	chr21	42953742	42966614	MIR5692B
1228	chr7	139339227	139362467	LUC7L2
1229	chr9	37463739	37487596	ZBTB5
1230	chr20	47492606	47514920	NCOA3
1231	chrX	52973723	52995866	FAM156A
1232	chr1	52696854	52709958	COA7
1233	chr2	71022803	71050620	OR7E91P
1234	chr1	150527472	150540263	ADAMTSL4
1235	chr4	76762431	76784323	SOWAHB
1236	chr2	229937441	229958988	FBXO36
1237	chr10	598480	628009	MIR5699
1238	chr16	30677969	30701870	LOC730183
1239	chr1	151309234	151328600	PI4KB
1240	chr17	44055869	44072589	LSM12
1241	chr6	35539177	35552019	TULP1
1242	chr5	138741846	138775779	CTNNA1
1243	chr6	21719765	21765463	CASC15
1244	chr5	116938424	116949843	LOC102467223
1245	chr6	73505410	73524409	EEF1A1
1246	chr2	85600767	85613157	USP39
1247	chr1	203580860	203602403	ATP2B4
1248	chr10	69437215	69463026	TSPAN15
1249	chr5	69292695	69306480	CCDC125
1250	chr20	1378260	1401461	MIR6869
1251	chr1	178266254	178279966	RASAL2
1252	chr6	125153814	125205014	TPD52L1
1253	chr22	40726164	40746864	MCHR1
1254	chr5	131252356	131283363	CDC42SE2
1255	chr5	172677991	172694485	MIR5003
1256	chr22	38217869	38242039	MAFF
1257	chr11	13205466	13226662	ARNTL
1258	chr10	87842088	87867066	KLLN
1259	chr1	231013646	231041163	MIR1182
1260	chrX	52349629	52371526	XAGE2
1261	chrX	42969910	42993860	LOC101927501
1262	chr5	109688795	109715150	MAN2A1
1263	chrX	24123899	24154664	ZFX
1264	chr21	14910947	14920122	NRIP1
1265	chr19	1097017	1107109	GPX4
1266	chr7	77308462	77361514	LOC101927243
1267	chr8	38995088	39007359	ADAM9
1268	chr9	670390	709505	KANK1
1269	chr4	131809104	131812543	LOC101927305
1270	chr14	99447201	99485263	SETD3
1271	chr20	33810895	33846138	CHMP4B
1272	chr1	68213576	68232820	WLS
1273	chr1	202953044	202969185	ADIPOR1
1274	chr4	10089942	10117906	WDR1
1275	chr16	15878788	15908065	FOPNL
1276	chr8	141220459	141240607	SLC45A4
1277	chr6	28977238	28989195	ZNF311
1278	chr11	559337	572238	MIR210
1279	chr1	36299896	36328210	SH3D21
1280	chr21	33914639	33949507	LINC00649
1281	chr16	68987860	69001201	HAS3
1282	chr3	49338359	49364047	GPX1
1283	chr5	57860321	57890042	LOC101928539
1284	chr1	87470397	87478875	LINC01364
1285	chr15	91939813	91956950	SLCO3A1
1286	chr19	48468717	48503136	CYTH2
1287	chr21	34863806	34890597	RUNX1
1288	chr1	24310934	24334783	GRHL3
1289	chr9	128624732	128657432	WDR34
1290	chr4	26140943	26172516	RBPJ
1291	chr12	52215451	52239788	KRT7
1292	chr2	102142256	102163249	IL1R1
1293	chr11	96309604	96325884	MIR1260B
1294	chr16	21517952	21522575	SLC7A5P2
1295	chr19	34171390	34189998	LSM14A
1296	chr10	102449279	102456848	C10orf95
1297	chr12	8018099	8037183	FOXJ2
1298	chr1	184422882	184481677	C1orf21
1299	chr11	392127	422804	SIGIRR
1300	chr18	6556940	6579223	LINC01387
1301	chr3	141996774	142005643	TFDP2
1302	chr13	33148125	33159890	STARD13
1303	chr2	215311376	215329490	ATIC
1304	chr7	5994098	6021158	PMS2
1305	chr5	134465478	134485500	LOC101927934
1306	chr1	211514590	211561027	SLC30A1
1307	chr9	129164356	129178606	IER5L
1308	chr11	73740512	73761797	RAB6A
1309	chr17	9294310	9314407	LOC101928266
1310	chr17	50423658	50453381	ACSF2
1311	chr1	156745139	156752494	HDGF
1312	chr9	94706181	94727914	C9orf3
1313	chr1	31674673	31716178	COL16A1
1314	chr15	34793277	34814282	ACTC1
1315	chr4	168622534	168642961	PALLD
1316	chr14	33916846	33973649	EGLN3
1317	chr1	11802483	11822834	MTHFR
1318	chr14	70660114	70667854	TTC9
1319	chr1	1427659	1438743	LOC102724312
1320	chr12	46368174	46393189	LOC100288798
1321	chr5	34682994	34721062	RAI14
1322	chr11	9380900	9406263	IPO7
1323	chr11	65770576	65788631	AP5B1
1324	chr3	48595466	48616525	UQCRC1
1325	chr22	39231948	39244923	PDGFB
1326	chr9	34030953	34050069	UBAP2
1327	chr6	53731787	53748320	LRRC1
1328	chr10	3654060	3671220	KLF6
1329	chr16	3016007	3024937	TNFRSF12A
1330	chr12	11648620	11670031	ETV6
1331	chr14	53259091	53280304	LOC101927620
1332	chr1	88763218	88784105	PKN2-AS1
1333	chr6	34234203	34244925	HMGA1
1334	chr16	10301148	10331556	ATF7IP2
1335	chr8	95061963	95071020	MIR3150A
1336	chr15	92898898	92909485	MIR3175
1337	chr1	182962842	182979024	SHCBP1L
1338	chr11	7595862	7613985	PPFIBP2
1339	chr5	180783154	180812312	MGAT1
1340	chr20	25381843	25399077	ABHD12
1341	chr6	35514235	35523467	TULP1
1342	chr2	207615903	207637147	METTL21A
1343	chr19	21116322	21147361	ZNF431
1344	chr3	41117265	41141735	CTNNB1
1345	chr8	127805538	127816994	MIR1204
1346	chr16	3003656	3014539	CLDN9
1347	chr7	35793014	35832206	2023-09-07
1348	chr22	37776427	37807687	H1F0
1349	chr10	91796276	91812183	TNKS2
1350	chr15	57013433	57036412	TCF12
1351	chr18	45775458	45807285	SIGLEC15
1352	chr5	83712626	83726264	HAPLN1
1353	chr1	32098029	32134043	KPNA6
1354	chr16	29815327	29825752	MVP
1355	chr10	132306959	132336344	LRRC27
1356	chr7	100335240	100338853	PMS2P1
1357	chr10	84421152	84437191	CCSER2
1358	chr6	158909425	158941633	C6orf99
1359	chr5	115801716	115817227	CDO1
1360	chr17	68425277	68458335	WIPI1
1361	chr3	172065669	172099432	FNDC3B
1362	chr15	64825300	64858119	PLEKHO2
1363	chr2	27394780	27430736	PPM1G
1364	chr10	31927814	31965549	ARHGAP12
1365	chr15	75442835	75462822	SIN3A
1366	chr1	15831634	15850607	SPEN
1367	chr4	188141852	188162690	TRIML1
1368	chr11	71240264	71257568	SHANK2
1369	chr9	106887488	106922176	ZNF462
1370	chr4	94523056	94549205	PDLIM5
1371	chr4	101345682	101368707	FLJ20021
1372	chr17	8607903	8631793	MYH10
1373	chr11	112220007	112250772	PTS
1374	chr4	6747424	6759323	KIAA0232
1375	chr5	151239194	151274739	GM2A
1376	chr22	42517899	42539795	RRP7A
1377	chr6	42695280	42719043	PRPH2
1378	chr16	69055084	69074439	HAS3
1379	chr9	34067321	34075011	UBAP2
1380	chr15	72225979	72238297	PKM
1381	chr17	78875859	78901144	CEP295NL
1382	chr19	43001152	43005788	PSG11
1383	chr15	77496415	77508199	HMG20A
1384	chr9	137605718	137620770	ARRDC1-AS1
1385	chr11	9736745	9767166	SBF2-AS1
1386	chr16	53413806	53435976	RBL2
1387	chr1	36479646	36490849	CSF3R
1388	chr2	48105842	48114904	FOXN2
1389	chr16	47459759	47471158	PHKB
1390	chr1	212593524	212610305	ATF3
1391	chr9	127999496	128008372	FAM102A
1392	chr7	99459979	99475694	ATP5J2
1393	chr20	62922834	62940099	DIDO1
1394	chr3	12630654	12665435	RAF1
1395	chr6	11228387	11260048	NEDD9
1396	chr10	28356486	28380988	MIR8086
1397	chr6	137234012	137242729	IFNGR1
1398	chr11	10385789	10411488	AMPD3
1399	chr1	94044381	94069310	ABCA4
1400	chr7	76357073	76393925	YWHAG
1401	chr14	73752146	73763025	MIR4505
1402	chr11	34040515	34055943	CAPRIN1
1403	chr11	45804650	45833407	SLC35C1
1404	chr1	211236641	211261496	RCOR3
1405	chr6	32967830	32973617	BRD2
1406	chr6	10718544	10760177	TMEM14B
1407	chr3	127765902	127793494	MGLL
1408	chr1	174943159	174972285	LOC101928696
1409	chr9	134320436	134335626	RXRA
1410	chr16	69499950	69533247	MIR1538
1411	chr7	75711311	75740010	HIP1
1412	chr1	26471957	26508885	HMGN2
1413	chr9	7165235	7186106	KDM4C
1414	chr1	1757750	1783659	NADK
1415	chr1	36244390	36280619	THRAP3
1416	chr3	31890199	31904779	ZNF860
1417	chr6	107954937	107974233	SEC63
1418	chr4	88957860	88974592	FAM13A
1419	chr6	35213846	35241986	SCUBE3
1420	chr7	148697493	148728343	CUL1
1421	chr1	33337985	33365087	LOC101929464
1422	chr11	71909800	71931036	LOC100133315
1423	chr1	43357798	43370041	MIR6734
1424	chr11	107835407	107860025	SLC35F2
1425	chr2	36695711	36708851	VIT
1426	chr1	87435411	87453428	LINC01364
1427	chr17	1222705	1254655	BHLHA9
1428	chr5	34821513	34848166	TTC23L
1429	chr10	80077617	80084768	TMEM254
1430	chr11	7571962	7580150	PPFIBP2
1431	chr9	131303721	131331276	PPAPDC3
1432	chr5	24390193	24399646	CDH10
1433	chr6	39266465	39288815	KCNK17
1434	chr10	133257319	133280269	ADAM8
1435	chr1	89971393	89996588	GEMIN8P4
1436	chr6	52539527	52578068	TRAM2
1437	chr2	43193773	43227971	ZFP36L2
1438	chr16	66271070	66283015	CDH5
1439	chr17	66942245	66958815	CACNG4
1440	chr1_KI270713v1_random	21021	22728	RNU1-1
1441	chr10	103871869	103918643	OBFC1
1442	chr2	131661225	131683067	LINC01087
1443	chrX	49059017	49101079	WDR45
1444	chr6	108711304	108739628	LINC00222
1445	chr12	21637607	21658165	LDHB
1446	chr7	152450085	152471239	LINC01003
1447	chr17	7035065	7048070	SLC16A11
1448	chr1	179855846	179884028	TOR1AIP2
1449	chr5	142319291	142328912	SPRY4
1450	chr7	2299387	2321893	SNX8
1451	chr6	26024477	26036732	HIST1H3B
1452	chr10	86966515	86976426	AGAP11
1453	chr17	38873692	38885377	LASP1
1454	chr16	4458578	4478088	NMRAL1
1455	chr7	155202117	155219180	INSIG1
1456	chr19	18189304	18206415	MPV17L2
1457	chr11	86202460	86218932	EED
1458	chr7	101154530	101164920	MIR4653
1459	chr5	174417801	174437719	LINC01411
1460	chr5	69222489	69254239	CDK7
1461	chr14	49851570	49876445	RN7SL2
1462	chr2	74834349	74866144	HK2
1463	chr8	101434966	101440476	GRHL2
1464	chr6	73645318	73659814	SLC17A5
1465	chr16	81700193	81719844	LOC100129617
1466	chr17	1761536	1793309	SERPINF1
1467	chr20	50276699	50306512	LINC01270
1468	chr12	7703160	7711621	DPPA3
1469	chr3	151303759	151317280	GPR87
1470	chr19	1900813	1909503	ADAT3
1471	chr7	47669150	47694426	C7orf65
1472	chr10	102113334	102136320	LDB1
1473	chr6	158846741	158858950	OSTCP1
1474	chr19	46346342	46374424	PPP5C
1475	chr6	41779216	41789692	TOMM6
1476	chr14	75626707	75638050	FLVCR2
1477	chr2	42544645	42571237	MTA3

## Sheet: ST
SE Rank	Chromosome	Start	End	Closest gene
1	chr19	42693295	42765811	PSG3
2	chr19	43160673	43205650	PSG5
3	chr20	47298956	47398023	ZMYND8
4	chr15	74322540	74401974	LOC729739
5	chr19	43042359	43084840	PSG2
6	chr4	40491672	40654190	RBM47
7	chr19	42964987	43028448	PSG11
8	chr9	89731456	89811237	UNQ6494
9	chr2	28542643	28728629	PPP1CB
10	chr19	48991992	49032469	MIR6798
11	chr5	39357689	39481013	DAB2
12	chr2	20049838	20154150	LAPTM4A
13	chr1	236090655	236110105	NID1
14	chr18	48934355	49029319	SMAD7
15	chr19	42822966	42857383	PSG10P
16	chr20	50216764	50306143	LINC01272
17	chr12	52894988	52976403	KRT8
18	chr4	8506375	8594643	GPR78
19	chr11	65464269	65511479	MALAT1
20	chr9	127518455	127586607	FAM129B
21	chr20	53658512	53760030	ZNF217
22	chr1	31436173	31532570	LINC01225
23	chr22	36861042	36935328	CSF2RB
24	chr2	46134379	46253900	EPAS1
25	chr9	129405047	129520885	LINC00963
26	chr12	122365698	122471658	CLIP1
27	chr16	84474693	84620613	TLDC1
28	chr3	134311554	134382541	MIR6827
29	chr2	20169410	20244517	SDC1
30	chr7	137903854	138009605	LOC100130880
31	chr16	85472471	85575019	GSE1
32	chr19	43247605	43270275	LOC284344
33	chr10	126369909	126463533	LINC00601
34	chr10	8272871	8315084	LINC00708
35	chr11	105056951	105137692	CARD17
36	chr7	74118732	74182851	EIF4H
37	chr11	10347626	10413394	AMPD3
38	chr7	151625204	151761291	PRKAG2
39	chr20	34301976	34405096	ITCH
40	chr14	74931384	75035468	EIF2B2
41	chr17	62114894	62189756	MED13
42	chr11	9710879	9826789	LOC440028
43	chr9	131625424	131711346	RAPGEF1
44	chr3	112358549	112425589	CD200
45	chr1	24672669	24762963	CLIC4
46	chr1	203504859	203604977	OPTC
47	chr14	90776964	90853431	TTC7B
48	chr19	49034153	49047164	CGB5
49	chr4	86900770	86977992	AFF1
50	chrX	68387020	68510299	OPHN1
51	chr22	42919149	43047838	PACSIN2
52	chr14	49960350	50015345	LINC01588
53	chr4	40667199	40733858	NSUN7
54	chr20	38093664	38220490	TGM2
55	chr17	49878762	49918795	TAC4
56	chr12	114743715	114834931	TBX3
57	chr3	15268274	15388658	SH3BP5
58	chr19	47598100	47668940	GLTSCR1
59	chr8	102847289	102926156	AZIN1-AS1
60	chr14	35325605	35405260	NFKBIA
61	chr3	105898586	105981022	CBLB
62	chr20	49678281	49813710	B4GALT5
63	chr1	112806380	112883126	LINC01356
64	chr19	49048415	49074719	NTF4
65	chr22	45440007	45525319	FBLN1
66	chr1	42924215	43018799	SLC2A1
67	chr6	87079407	87135009	CGA
68	chr1	39919711	40018164	MFSD2A
69	chr6	85449456	85496065	NT5E
70	chr19	38634638	38720473	ACTN4
71	chr5	34601518	34736627	RAI14
72	chr17	42526119	42564210	HSD17B1
73	chr1	2085901	2141094	PRKCZ
74	chr2	46845683	46899387	MCFD2
75	chr6	15893735	15970436	MYLIP
76	chr15	101119889	101221222	CHSY1
77	chr11	9307350	9398940	IPO7
78	chr22	38174497	38241608	MAFF
79	chr5	95780486	95878981	GLRX
80	chr6	158846133	158872467	OSTCP1
81	chr1	230043078	230165859	GALNT2
82	chr10	21303832	21368892	RNU6-15P
83	chr8	29493310	29618623	LINC00589
84	chr1	23522492	23603404	ID3
85	chr10	93403559	93482709	MYOF
86	chr14	92475806	92586166	RIN3
87	chr5	173714064	173806738	LINC01484
88	chr22	38270105	38321890	CSNK1E
89	chr7	6266718	6314990	CYTH3
90	chr10	110394942	110431304	DUSP5
91	chr1	204252286	204333751	PLEKHA6
92	chr7	128210030	128293067	LEP
93	chr18	3368990	3456227	TGIF1
94	chr22	24135600	24213177	SUSD2
95	chr19	18359171	18392219	GDF15
96	chr20	47411264	47476096	NCOA3
97	chr1	181077518	181142827	IER5
98	chr19	15095217	15156353	ILVBL
99	chr5	168269499	168367358	WWC1
100	chr6	35327681	35415229	PPARD
101	chr19	50724327	50783661	GPR32
102	chr15	92800591	92842453	ASB9P1
103	chr11	108589088	108648412	EXPH5
104	chr14	95611038	95683938	TCL6
105	chr8	613082	638996	TDRP
106	chr11	64840376	64886233	EHD1
107	chr5	66847067	66911500	MAST4
108	chr14	65222181	65268451	LOC100128233
109	chr1	202000931	202086315	ELF3
110	chr22	30288196	30339161	TBC1D10A
111	chr3	86957934	87002954	VGLL3
112	chr12	124904006	124963015	MIR5188
113	chr12	43542625	43602016	ADAMTS20
114	chr1	12127874	12169882	MIR7846
115	chr1	111178866	111242266	DENND2D
116	chr19	52651770	52701376	ZNF83
117	chr6	151352420	151401176	ZBTB2
118	chr3	196107307	196164821	LINC00885
119	chr22	49933759	49971952	PIM3
120	chr2	113137241	113199281	PSD4
121	chr19	13149367	13173889	IER2
122	chr7	47404474	47515755	TNS3
123	chr4	140047024	140107947	MAML3
124	chr15	85307611	85354746	MIR7706
125	chr6	129641935	129710190	ARHGAP18
126	chr6	158907917	158943055	C6orf99
127	chr5	43167655	43223733	NIM1K
128	chr7	74970015	75007803	GATSL2
129	chr2	46376961	46461525	LOC101805491
130	chr7	101093501	101141080	SERPINE1
131	chr1	91866186	91942837	TGFBR3
132	chr4	37438360	37478611	C4orf19
133	chr11	62447663	62509438	SCGB1A1
134	chr10	103183877	103256265	RPEL1
135	chr17	60477880	60586442	APPBP2
136	chr3	128403996	128459766	DNAJB8-AS1
137	chr10	30416193	30495926	MAP3K8
138	chr12	92119553	92164329	C12orf79
139	chr6	4446745	4518646	KU-MEL-3
140	chr17	42214878	42295170	STAT5B
141	chr20	50406136	50463369	PTPN1
142	chr19	53592904	53629328	LOC284379
143	chr6	3785474	3830711	FAM50B
144	chr3	125116635	125164311	MIR5092
145	chr2	9797627	9878502	TAF1B
146	chr6	6838435	6893982	RREB1
147	chr20	56785877	56841566	TFAP2C
148	chr2	164878322	164921101	SLC38A11
149	chr19	45439242	45461426	MIR6088
150	chr11	33668745	33737318	C11orf91
151	chr6	30799180	30885542	LINC00243
152	chr5	95696499	95735924	RHOBTB3
153	chr11	74118954	74149194	C2CD3
154	chr13	28527346	28585605	FLT1
155	chr5	132410082	132501657	IRF1
156	chr10	103511915	103546065	NEURL1-AS1
157	chr19	2943416	2997819	TLE6
158	chr3	129587501	129675633	PLXND1
159	chr14	63639741	63696392	WDR89
160	chr2	174004762	174064906	SP3
161	chr19	52989488	53014087	ZNF702P
162	chr21	39709323	39760564	IGSF5
163	chr19	17060745	17157876	MYO9B
164	chr6	25154015	25179594	CMAHP
165	chr7	73774201	73852754	CLDN4
166	chr7	74703768	74732997	LOC101926943
167	chr5	151198974	151288365	GM2A
168	chr20	347168	383185	TRIB3
169	chr1	204431004	204454480	PPP1R15B
170	chr18	11941528	11996305	IMPA2
171	chr20	31661923	31737125	ABALON
172	chr20	56566186	56632015	TFAP2C
173	chr1	24591200	24649846	SRRM1
174	chr3	14369959	14442594	SLC6A6
175	chr16	87774829	87798248	LOC102724467
176	chr8	17486063	17507954	SLC7A2
177	chr7	152495200	152551056	LINC01003
178	chr3	193862222	193922979	DPPA2P3
179	chr11	118906972	118930724	BCL9L
180	chr12	3044930	3105171	TSPAN9
181	chr10	125891812	125935297	FANK1
182	chr3	128475633	128507584	GATA2
183	chr4	40362372	40407521	CHRNA9
184	chr9	128048975	128104543	SLC25A25
185	chr2	236575466	236618278	ACKR3
186	chr4	8417574	8479724	TRMT44
187	chr5	141816307	141855390	PCDH1
188	chr19	13832902	13856695	MIR23A
189	chr6	4564263	4621870	KU-MEL-3
190	chr11	94724954	94777413	AMOTL1
191	chr22	31231511	31298232	LIMK2
192	chr5	39525625	39556013	LOC101926940
193	chr17	1561686	1595209	PITPNA
194	chr7	74786418	74803224	NCF1
195	chr17	69560894	69609480	LINC01483
196	chr1	212557338	212613285	ATF3
197	chr15	70422456	70471488	SALRNA3
198	chr4	88136728	88160179	ABCG2
199	chr10	63092415	63137451	NRBF2
200	chr6	113306235	113377315	LOC101927686
201	chr16	48344693	48418443	SIAH1
202	chr7	75142074	75157945	NCF1C
203	chr7	47533385	47594747	TNS3
204	chr1	234598756	234632410	IRF2BP2
205	chr2	16615517	16666874	FAM49A
206	chr22	20503999	20575187	MED15
207	chr11	67666804	67700052	ALDH3B2
208	chr11	64266737	64286221	GPR137
209	chr20	53579090	53644958	ZNF217
210	chr8	6540866	6605282	ANGPT2
211	chr3	192875681	192923597	MB21D2
212	chr1	216647789	216677742	ESRRG
213	chr10	75209755	75263285	COMTD1
214	chr8	22164644	22224834	BMP1
215	chr16	1674452	1723105	MAPK8IP3
216	chr5	173855347	173894970	CPEB4
217	chr17	9644001	9678191	USP43
218	chr1	25616676	25672140	MAN1C1
219	chr14	75602661	75648820	FLVCR2
220	chr1	156096534	156142041	LMNA
221	chr12	95175820	95222339	FGD6
222	chrX	43604462	43661655	MAOA
223	chr19	52818406	52873512	ZNF468
224	chr19	42873132	42879830	PSG1
225	chr19	43736874	43785347	SMG9
226	chr19	42930496	42938668	PSG7
227	chr3	39124436	39180985	CSRNP1
228	chr2	75545533	75615106	EVA1A
229	chr11	9598526	9667911	SWAP70
230	chr14	67495993	67569795	PLEKHH1
231	chr15	71959211	71984343	SENP8
232	chr17	40902881	40960869	KRT23
233	chr11	34263094	34359036	ABTB2
234	chr17	79005293	79034393	C1QTNF1
235	chrX	43691587	43750238	MAOA
236	chr3	11179032	11255995	HRH1
237	chr19	16073415	16112769	TPM4
238	chr5	172126079	172188894	STK10
239	chr3	16656180	16763777	DAZL
240	chr11	75461765	75519528	GDPD5
241	chr22	37154973	37199880	C1QTNF6
242	chr14	23129509	23183827	SLC7A8
243	chr19	42909357	42918800	PSG6
244	chr7	76281561	76320880	HSPB1
245	chr22	25044369	25084894	KIAA1671
246	chr1	37834711	37932214	MTF1
247	chr7	73236137	73250555	NCF1B
248	chr13	19766335	19820917	PSPC1
249	chr3	49454142	49476373	DAG1
250	chr1	26330182	26396763	ZNF683
251	chr3	16782121	16804640	PLCL2
252	chr15	51308159	51345435	CYP19A1
253	chr4	47463007	47490156	ATP10D
254	chr20	44518152	44610081	PKIG
255	chr12	53348180	53390784	SP1
256	chr2	231005966	231022701	SPATA3
257	chr18	9696054	9783023	RAB31
258	chr9	72114233	72174154	GDA
259	chr1	36337229	36357500	EVA1B
260	chr16	66352098	66390982	CDH5
261	chr10	14676309	14719592	FAM107B
262	chr1	203623443	203698054	ATP2B4
263	chr17	35883987	35914594	LRRC37A8P
264	chr1	8181439	8224891	LOC102724539
265	chr15	41567383	41595506	TYRO3
266	chr14	91108680	91169020	SNORA11B
267	chr2	29106169	29131066	CLIP4
268	chr21	41214542	41254471	PLAC4
269	chr6	52874283	52938851	GSTA3
270	chr1	28505248	28531160	RCC1
271	chr17	17008993	17058447	MPRIP
272	chr19	38818537	38842682	ECH1
273	chr4	140212440	140280273	SCOC
274	chr14	75251613	75303385	FOS
275	chr2	46285423	46335850	EPAS1
276	chr6	35480247	35500110	TEAD3
277	chr22	40980750	41029438	RBX1
278	chr10	80448765	80511371	TSPAN14
279	chr3	106108105	106141491	CBLB
280	chr19	46191964	46265362	IGFL1
281	chr1	31920489	31964178	PTP4A2
282	chr20	56711656	56758194	TFAP2C
283	chr1	27108530	27177087	SLC9A1
284	chr10	119074546	119118448	FAM45A
285	chr20	50618046	50687487	LOC100506175
286	chr6	47092566	47153951	ADGRF1
287	chr17	43524679	43579668	ETV4
288	chr10	132375559	132422403	PWWP2B
289	chr5	103441126	103475422	LOC102467212
290	chr14	61461130	61567049	LOC101927780
291	chr12	113203250	113272314	TPCN1
292	chr2	188290014	188306765	MIR561
293	chr1	32098251	32145559	KPNA6
294	chr19	3028022	3080452	TLE2
295	chr16	89815376	89845162	SPIRE2
296	chr16	25005982	25067886	LOC554206
297	chr8	19650580	19692349	CSGALNACT1
298	chr6	122753976	122808526	FABP7
299	chr11	10573580	10604489	LYVE1
300	chr2	187504392	187554223	TFPI
301	chr11	47904810	47975521	PTPRJ
302	chr17	82856168	82892031	ZNF750
303	chr6	6954084	6981358	RREB1
304	chr5	174680035	174737853	MSX2
305	chr22	37885577	37910646	MICALL1
306	chr5	38629848	38673660	LIFR
307	chr11	65416616	65430636	NEAT1
308	chr12	12560768	12612460	DUSP16
309	chr4	37973167	37999896	PTTG2
310	chr2	39431157	39515475	LOC728730
311	chr19	53370185	53421666	ZNF765
312	chr2	10712266	10789049	ATP6V1C2
313	chr13	46583441	46664055	LRCH1
314	chr19	42895102	42902866	PSG6
315	chr11	736071	756483	TALDO1
316	chr1	116446865	116491126	LOC101929023
317	chr8	37588123	37621885	LINC01605
318	chr3	122743622	122800159	HSPBAP1
319	chr19	16818012	16835165	SIN3B
320	chr16	75048135	75121717	LDHD
321	chr10	61028728	61076617	LINC00845
322	chr14	61319164	61370630	PRKCH
323	chr2	171210636	171246931	TLK1
324	chr9	107405138	107490873	LINC01509
325	chr22	35350597	35397172	HMOX1
326	chr7	92424454	92480016	GATAD1
327	chr1	148256083	148304004	LOC101927468
328	chr15	58326779	58396885	LIPC
329	chr19	33285489	33323250	CEBPA-AS1
330	chr3	72429748	72459684	RYBP
331	chr22	32680409	32745928	TIMP3
332	chr20	1390701	1424405	FKBP1A
333	chr16	89993256	89998423	DBNDD1
334	chr9	73131477	73159074	ANXA1
335	chr7	158800831	158830537	ESYT2
336	chr1	246678843	246709733	SCCPDH
337	chr19	15276519	15333391	BRD4
338	chr5	39093203	39118597	RICTOR
339	chr10	96582378	96649528	TM9SF3
340	chr22	31637437	31677216	PISD
341	chr12	119153946	119184668	HSPB8
342	chr8	17335085	17400987	MTMR7
343	chr17	76245651	76279399	UBALD2
344	chr15	63468373	63525431	USP3
345	chr19	3552027	3575332	MFSD12
346	chr14	65319519	65378633	MIR4708
347	chr17	75077248	75099389	SLC16A5
348	chrX	52345661	52371250	XAGE2
349	chr1	93797687	93848345	MIR760
350	chr3	120135030	120181661	GSK3B
351	chr16	19380681	19433579	TMC5
352	chr6	53124247	53171712	GCM1
353	chr1	93615302	93723873	BCAR3
354	chr1	116847984	116920196	PTGFRN
355	chr7	66589524	66629152	GS1-124K5.11
356	chr11	70056906	70074432	LOC101928443
357	chr2	44105511	44148356	PPM1B
358	chr22	37524961	37575936	CDC42EP1
359	chr8	101436626	101495260	GRHL2
360	chr14	76976120	77045596	IRF2BPL
361	chr3	54858397	54906332	CACNA2D3-AS1
362	chr1	119479933	119517520	HSD3B1
363	chr5	35199811	35230535	PRLR
364	chr14	77071663	77113112	CIPC
365	chr5	157533464	157577309	ADAM19
366	chr12	6251075	6322443	PLEKHG6
367	chr7	16645164	16681396	BZW2
368	chr6	41198475	41218278	TREML2
369	chr5	149439564	149501724	MIR145
370	chrX	115727811	115735605	PLS3
371	chr7	12579735	12599752	SCIN
372	chr2	201115150	201154820	CFLAR
373	chr10	69316568	69385943	HK1
374	chr1	19861721	19883277	OTUD3
375	chr16	80586331	80641534	LINC01227
376	chr9	129309839	129385184	LINC01503
377	chr16	85349419	85372879	MIR5093
378	chr19	5553104	5578449	TINCR
379	chr17	41761760	41801589	JUP
380	chr10	21417923	21466412	MIR1915
381	chr17	44095657	44115343	HDAC5
382	chr6	87204901	87236205	ZNF292
383	chr19	34243213	34326783	KIAA0355
384	chr7	73156666	73174371	GTF2IP4
385	chr12	7906789	7995359	SLC2A3
386	chr9	33128959	33186942	B4GALT1-AS1
387	chr17	55315114	55348847	HLF
388	chr1	41316427	41388217	FOXO6
389	chr2	96608476	96695274	FER1L5
390	chr1	178230387	178279760	RASAL2
391	chr1	31135901	31175349	NKAIN1
392	chr10	125146532	125233237	CTBP2
393	chr16	85719626	85754564	MIR1910
394	chr8	101125077	101167800	ZNF706
395	chr2	27179543	27213426	ATRAID
396	chr17	64399930	64466677	MIR1273E
397	chr19	5131714	5179498	PTPRS
398	chr11	110399030	110441361	FDX1
399	chr11	46294426	46357801	DGKZ
400	chr17	47491838	47537052	NPEPPS
401	chr6	111258938	111303688	KIAA1919
402	chr12	104137178	104193229	NFYB
403	chr8	102601407	102670043	KLF10
404	chr10	110475567	110531887	DUSP5
405	chr2	120237440	120301596	RALB
406	chr16	28166449	28225969	XPO6
407	chr1	167665830	167722923	MPZL1
408	chr1	212458083	212494183	NENF
409	chr13	44188818	44252704	MIR8079
410	chr15	58911426	58967201	SLTM
411	chr11	9565238	9578585	WEE1
412	chr9	127951915	128030771	FAM102A
413	chr10	77842776	77873866	DLG5
414	chr9	105285384	105301145	SLC44A1
415	chr19	52922872	52947534	ZNF321P
416	chr4	152949211	153000146	FHDC1
417	chr3	194921438	194986429	XXYLT1-AS1
418	chr2	71442615	71477495	DYSF
419	chr8	100458181	100512971	ANKRD46
420	chr1	14987539	15029769	KAZN
421	chr21	34795274	34847113	RUNX1
422	chr16	58196923	58236926	CSNK2A2
423	chr10	13728340	13771506	PRPF18
424	chr1	234655338	234728633	LINC01132
425	chr4	37628723	37700159	RELL1
426	chr1	1740429	1783041	NADK
427	chr15	90823587	90845966	FURIN
428	chr7	44605721	44650750	OGDH
429	chr9	94697279	94727293	C9orf3
430	chr2	69638022	69685415	AAK1
431	chr19	52721440	52743370	ZNF611
432	chr15	31012471	31040933	MTMR10
433	chr20	41010481	41056988	TOP1
434	chr1	150557517	150580385	ADAMTSL4-AS1
435	chr17	58631303	58698714	TEX14
436	chr17	4126344	4188369	CYB5D2
437	chr17	59274864	59309633	YPEL2
438	chr4	6908682	6958030	TBC1D14
439	chr7	73735081	73750093	ABHD11
440	chr20	40969041	40991176	TOP1
441	chr1	94091286	94122456	ABCA4
442	chr3	111016669	111051729	PVRL3-AS1
443	chr6	142274706	142324078	ADGRG6
444	chr17	28225299	28292758	PPY2P
445	chr10	8050806	8116392	GATA3
446	chr4	88954352	88974137	FAM13A
447	chr3	14201692	14280294	LSM3
448	chr6	158822841	158845082	EZR
449	chr16	67673452	67704981	C16orf86
450	chr1	151574444	151616125	SNX27
451	chr5	149586228	149618799	ARHGEF37
452	chr1	117358230	117376873	MAN1A2
453	chr16	50244694	50314301	ADCY7
454	chr10	104299073	104351464	LOC101927472
455	chr5	38806490	38856879	OSMR-AS1
456	chr9	35021634	35046165	C9orf131
457	chr1	202102515	202119162	GPR37L1
458	chr17	38676357	38706642	MIR4734
459	chr19	4203679	4245308	EBI3
460	chr4	6745367	6764241	KIAA0232
461	chr19	7239917	7295979	INSR
462	chr12	123092005	123151814	PITPNM2
463	chr19	11074526	11101905	LDLR
464	chr1	166895172	166920922	TADA1
465	chr14	96078661	96146690	C14orf132
466	chr17	64653277	64721511	SMURF2
467	chr5	38572959	38602622	LIFR
468	chr10	71828847	71868776	PSAP
469	chr1	26264787	26306614	SH3BGRL3
470	chr19	4051372	4091525	ZBTB7A
471	chr16	81064178	81144882	GCSH
472	chr3	41960392	42015339	ULK4
473	chr9	124693323	124712421	MIR181B2
474	chr19	46346326	46395642	PPP5C
475	chr22	20838155	20886435	SNAP29
476	chr9	130010581	130079437	FNBP1
477	chr7	48048051	48099101	UPP1
478	chr12	104258618	104303491	TXNRD1
479	chr5	67002992	67048005	MAST4
480	chr2	69538323	69621763	SNORA36C
481	chr8	89796037	89807233	RIPK2
482	chr19	10591790	10627795	SLC44A2
483	chr7	149459385	149479764	ZNF777
484	chr6	7106644	7178084	RREB1
485	chr1	206224170	206245562	SRGAP2
486	chr21	32701459	32757535	PAXBP1-AS1
487	chr12	70789728	70824068	PTPRR
488	chr6	10399660	10420757	TFAP2A-AS1
489	chr9	107240280	107289376	RAD23B
490	chr22	39953641	40016078	FAM83F
491	chr2	151907940	151932951	CACNB4
492	chr2	159448003	159465131	LOC643072
493	chr2	160449650	160494375	RBMS1
494	chr11	35029890	35043478	MIR1343
495	chr1	229198203	229239031	MIR4454
496	chr1	152070772	152110247	TCHHL1
497	chr13	33678464	33726878	STARD13
498	chr3	127767971	127826795	MGLL
499	chr16	81492284	81534185	CMIP
500	chr16	67997580	68010423	DPEP2
501	chr15	74406660	74437122	MIR6881
502	chr14	68606700	68629482	ZFP36L1
503	chr21	33616495	33687033	ITSN1
504	chr3	13824247	13862150	WNT7A
505	chr12	120276512	120296734	RNU4-2
506	chr3	186745721	186785739	EIF4A2
507	chr2	20491819	20540684	RHOB
508	chr7	138302987	138361215	TRIM24
509	chr17	58477945	58519753	HSF5
510	chr1	93738485	93785157	BCAR3
511	chr11	65766519	65783744	AP5B1
512	chr11	77546179	77569753	LOC646029
513	chr3	4976148	5027601	BHLHE40-AS1
514	chr3	12662030	12704369	RAF1
515	chr1	164622723	164684211	PBX1
516	chr5	134499561	134534725	JADE2
517	chr8	134776015	134798312	MIR30B
518	chr8	133603910	133646034	ST3GAL1
519	chr7	135147351	135181240	C7orf49
520	chr16	48462071	48528352	SIAH1
521	chr8	101340502	101394670	NACAP1
522	chr19	15824314	15837541	UCA1
523	chr6	81612583	81645940	FAM46A
524	chr5	126353846	126395761	GRAMD3
525	chr1	204406523	204423557	PPP1R15B
526	chr2	203727293	203761423	CD28
527	chr1	21619062	21639692	RAP1GAP
528	chr12	68558352	68594120	RAP1B
529	chr12	124826933	124881659	SCARB1
530	chr13	112677601	112725497	ATP11A
531	chr17	27526831	27585973	LGALS9
532	chr5	36434768	36459639	RANBP3L
533	chr10	71758721	71774304	C10orf54
534	chr12	46255493	46270019	SLC38A1
535	chr3	195002051	195048714	XXYLT1-AS1
536	chr1	161072603	161098447	PVRL4
537	chr3	13936357	13976493	TPRXL
538	chr3	12287413	12323001	PPARG
539	chr16	75187868	75225649	CTRB2
540	chr11	12673500	12704744	TEAD1
541	chr2	15897520	15921910	MYCNUT
542	chr10	87841621	87869105	KLLN
543	chr2	74834035	74883006	HK2
544	chr9	127827470	127863153	ENG
545	chr3	134056342	134095532	SLCO2A1
546	chr2	102093912	102162024	IL1R1
547	chr3	184154557	184177997	AP2M1
548	chr5	35606334	35631513	SPEF2
549	chr11	12150307	12236498	MIR6124
550	chr19	18312263	18324449	LSM4
551	chr17	30186960	30245775	SLC6A4
552	chr19	18505918	18527050	ELL
553	chr5	149060113	149075184	LOC255187
554	chr7	22542652	22602276	LOC100506178
555	chr7	41747012	41780590	INHBA
556	chr5	34504019	34549263	RAI14
557	chr15	63840558	63876486	MIR422A
558	chr15	90386943	90422270	IQGAP1
559	chr1	31548074	31590952	TINAGL1
560	chr11	96242103	96277019	MIR1260B
561	chr7	88253765	88293513	STEAP4
562	chr17	75978030	76000512	ACOX1
563	chr12	121790582	121806895	LINC01089
564	chr2	73085333	73113648	RAB11FIP5
565	chr15	66828462	66852164	SMAD6
566	chr12	6166984	6229761	CD9
567	chr15	92899855	92929283	MIR3175
568	chr12	92926882	92975207	EEA1
569	chr13	102691307	102713615	METTL21C
570	chr11	7891638	7919279	LOC283299
571	chrX	21925990	21975788	SMS
572	chr8	133569589	133585235	ST3GAL1
573	chr3	107981528	108040743	CD47
574	chr19	2149205	2172188	DOT1L
575	chr4	56671662	56708340	HOPX
576	chr9	123917678	123948466	DENND1A
577	chr12	111587905	111626546	ATXN2
578	chr1	204162644	204207351	KISS1
579	chr7	47666472	47694193	C7orf65
580	chr16	56910081	56951241	HERPUD1
581	chr17	17820779	17845507	SREBF1
582	chr10	8397176	8446690	LINC00708
583	chr6	37099810	37145072	PIM1
584	chr9	38163473	38209053	SHB
585	chr19	55045153	55084092	RDH13
586	chr8	98799446	98845962	STK3
587	chr3	53221852	53272617	TKT
588	chr18	2977995	3016937	LPIN2
589	chr16	75238683	75273742	BCAR1
590	chr6	137145249	137194088	IL22RA2
591	chr12	54376407	54405314	ZNF385A
592	chr8	125451528	125502604	TRIB1
593	chr7	1529942	1544930	MAFK
594	chr6	53722676	53753231	LRRC1
595	chr15	100711927	100735065	ASB7
596	chr17	75429927	75462173	KIAA0195
597	chr6	134284773	134299517	SGK1
598	chr9	36282394	36328914	GNE
599	chr19	3667823	3724227	PIP5K1C
600	chr2	134141752	134181249	MIR3679
601	chr19	39681565	39710816	LGALS14
602	chr5	150624816	150659783	SYNPO
603	chr15	90859566	90886345	FURIN
604	chr9	116142475	116206688	PAPPA
605	chr1	203906295	203970945	SNRPE
606	chr1	179836936	179883246	TOR1AIP2
607	chr9	93434516	93454185	FAM120A
608	chr11	112265161	112279597	LOC283140
609	chr1	27489004	27545180	WASF2
610	chr6	168310733	168328809	DACT2
611	chr14	69797035	69818555	SLC10A1
612	chr11	57761283	57799651	CTNND1
613	chr4	140132175	140187039	MAML3
614	chr13	48769495	48808609	CYSLTR2
615	chr8	54122798	54159935	MRPL15
616	chr1	25873291	25895530	PAQR7
617	chr4	94515698	94565163	PDLIM5
618	chr9	129103200	129147882	PPP2R4
619	chr18	36391113	36452053	FHOD3
620	chr16	28524245	28536328	NUPR1
621	chrX	52973572	52992886	FAM156A
622	chr3	69078998	69109447	ARL6IP5
623	chr19	2811814	2824087	ZNF554
624	chr2	234446282	234480118	ARL4C
625	chr5	115927364	115964260	LVRN
626	chr9	116027279	116065974	PAPPA
627	chr19	2028295	2070042	MKNK2
628	chr3	12736260	12765211	TMEM40
629	chr11	126342148	126366480	ST3GAL4-AS1
630	chr6	52992041	53029765	RN7SK
631	chr16	25137783	25154346	LCMT1-AS2
632	chr16	9069656	9115975	C16orf72
633	chr1	206312011	206319979	SRGAP2
634	chr11	9503336	9537098	WEE1
635	chr15	78091336	78108572	SH2D7
636	chr22	28796883	28819307	XBP1
637	chr12	80195495	80227176	OTOGL
638	chr8	29722344	29774486	LOC101929450
639	chr15	92860128	92887051	LINC01578
640	chr19	52886211	52905580	ZNF320
641	chr2	160365925	160408730	MIR4785
642	chr10	113293689	113329850	HABP2
643	chr2	191618483	191661441	NABP1
644	chr5	151037433	151105622	TNIP1
645	chr19	1579258	1593443	MBD3
646	chr15	75088474	75121626	PPCDC
647	chr7	102286053	102323221	MIR4285
648	chr7	50530033	50589591	DDC
649	chr1	203752123	203766468	LAX1
650	chr1	151187818	151212413	PIP5K1A
651	chr4	56731075	56759779	HOPX
652	chr12	68771911	68813747	LOC100130075
653	chr8	42480321	42504897	SLC20A2
654	chr7	99098601	99144500	SMURF1
655	chr2	31238726	31288863	EHD3
656	chr16	24518373	24542947	RBBP6
657	chr21	26079698	26131410	APP
658	chr5	142506406	142552361	FGF1
659	chr16	89897855	89923689	MC1R
660	chr4	88599659	88635794	HERC3
661	chr9	27407336	27434404	IFNK
662	chr10	14647071	14659757	FAM107B
663	chr7	129945365	129992347	UBE2H
664	chr9	129001338	129033463	SH3GLB2
665	chr19	49745564	49785090	AP2A1
666	chr2	127524434	127535047	IWS1
667	chr1	180116632	180174414	QSOX1
668	chr20	33753747	33839246	ZNF341-AS1
669	chr3	150723571	150764094	LOC101928105
670	chr2	159096474	159139414	MIR6888
671	chr5	134244723	134285481	PPP2CA
672	chr19	53332260	53351772	ZNF845
673	chr1	244724869	244742066	DESI2
674	chr10	119650533	119690347	BAG3
675	chr11	71281247	71307219	SHANK2
676	chr19	48530212	48590877	SULT2B1
677	chr22	42635045	42700170	CYB5R3
678	chr20	17789535	17808995	BANF2
679	chr17	40486013	40531870	TNS4
680	chr12	67025910	67070805	LOC102724421
681	chr9	72524986	72561253	TMC1
682	chr10	960792	990374	GTPBP4
683	chr3	111822478	111861293	PHLDB2
684	chr9	36557508	36589482	MELK
685	chrX	109825810	109849857	ACSL4
686	chr8	125632177	125699550	TRIB1
687	chr7	100800306	100837849	EPHB4
688	chr13	97177281	97201155	LINC00456
689	chr6	85390366	85424072	NT5E
690	chr1	26471697	26508894	HMGN2
691	chr5	14215836	14235870	TRIO
692	chr2	48039492	48070510	FBXO11
693	chr2	70081369	70091634	PCBP1-AS1
694	chr5	142797899	142843634	ARHGAP26-AS1
695	chr1	176435087	176463762	PAPPA2
696	chr1	43513028	43558392	PTPRF
697	chr1	203786978	203800217	ZC3H11A
698	chr11	73216818	73291699	P2RY6
699	chr11	62044405	62077956	INCENP
700	chr11	70229801	70271704	PPFIA1
701	chr15	34147274	34166475	KATNBL1
702	chr1	117326207	117344268	MAN1A2
703	chr11	110372816	110382750	FDX1
704	chr7	134432540	134475292	AKR1B1
705	chr5	112963359	112978873	DCP2
706	chr20	50054107	50071706	TRERNA1
707	chr1	156745200	156768871	HDGF
708	chr6	70375410	70410244	EVADR
709	chr19	17235025	17250635	NR2F6
710	chr12	89369736	89394004	DUSP6
711	chr2	46062470	46102737	EPAS1
712	chr19	40307075	40366425	C19orf47
713	chr10	60952903	61002029	RHOBTB1
714	chr16	66271091	66321047	CDH5
715	chr11	71238486	71267418	SHANK2
716	chrUn_GL000195v1	14154	32897	LOC389831
717	chr13	44337129	44365950	SERP2
718	chr22	41814852	41864543	SREBF2
719	chr7	80126651	80151950	GNAI1
720	chr7	155197771	155263733	INSIG1
721	chr6	17384346	17398801	CAP2
722	chr10	95560253	95592977	SORBS1
723	chr14	93940115	93968171	ASB2
724	chr20	31537755	31574537	MCTS2P
725	chr11	64237577	64247821	FKBP2
726	chr11	83120007	83161642	PCF11
727	chr22	41442952	41460751	TOB2
728	chr2	43167055	43227785	ZFP36L2
729	chr8	47507914	47545517	CEBPD
730	chr11	32130772	32154070	RCN1
731	chr19	48858911	48879973	PLEKHA4
732	chr9	6078479	6103462	RANBP6
733	chr5	72584640	72600811	LOC102503427
734	chr16	57781506	57831951	LOC388282
735	chr2	69949714	70010452	ASPRV1
736	chr12	114667641	114714996	TBX3
737	chr6	143579096	143599440	PHACTR2
738	chr3	105850835	105886079	CBLB
739	chr1	20602714	20633923	PINK1
740	chr16	11796467	11835081	BCAR4
741	chr8	60472857	60530573	RAB2A
742	chr7	23460226	23486804	IGF2BP3
743	chr3	46109043	46128603	CCR1
744	chr2	231639545	231681509	PTMA
745	chr3	57997819	58061564	FLNB
746	chr1	121225991	121230865	SRGAP2C
747	chr6	158876443	158889332	C6orf99
748	chr13	97255092	97281634	MBNL2
749	chr16	30657642	30671807	FBRS
750	chr11	100629451	100652896	ARHGAP42
751	chr12	131853881	131896594	ULK1
752	chr19	29804651	29849288	CCNE1
753	chr3	72550191	72577073	RYBP
754	chr12	122886899	122927600	VPS37B
755	chr15	40871354	40919683	VPS18
756	chr1	241565355	241616656	CHML
757	chr19	40777166	40811601	EGLN2
758	chr18	46248253	46296705	RNF165
759	chr6	106527754	106562620	AIM1
760	chr9	71646122	71682558	TMEM2
761	chr10	71998553	72045601	CHST3
762	chr2	131091602	131132862	PLEKHB2
763	chr13	24124921	24151565	SPATA13
764	chr11	126399496	126423089	ST3GAL4
765	chr1	216457605	216487256	USH2A
766	chr6	142225417	142260527	ADGRG6
767	chr3	194836266	194875450	LOC100507391
768	chr6	157752041	157766528	SNX9
769	chr5	87144755	87158708	LOC101929380
770	chr1	42195341	42229554	GUCA2A
771	chr1	7987764	8027297	ERRFI1
772	chrX	30930781	30959209	TAB3
773	chr3	169963885	170010094	SEC62
774	chr16	73036126	73083211	ZFHX3
775	chr5	180290549	180333285	MAPK9
776	chr10	62036525	62066437	ARID5B
777	chr2	179263152	179280310	SESTD1
778	chr8	128168761	128216623	MIR1208
779	chr1	51875899	51927995	NRD1
780	chr3	42803544	42830579	ACKR2
781	chr1	102825235	102861588	COL11A1
782	chr21	36059209	36117953	CBR1
783	chr7	130354910	130375893	CPA1
784	chr9	128655444	128690498	SET
785	chr22	25684027	25726812	MYO18B
786	chr19	53044597	53058487	ERVV-2
787	chr5	173448566	173485040	LOC285593
788	chr22	37318696	37355796	LOC100506271
789	chr8	22578098	22601059	PDLIM2
790	chr11	124768250	124778315	LOC101929340
791	chr5	151125914	151164957	ANXA6
792	chr11	13207645	13231230	ARNTL
793	chr2	215311445	215335918	ATIC
794	chr2	231705796	231718888	MIR1244-2
795	chr12	103779576	103810752	NT5DC3
796	chr19	53475378	53499840	ZNF813
797	chr16	66502055	66528314	TK2
798	chr3	107213776	107238354	LINC00882
799	chr7	139429052	139477711	LOC100129148
800	chr8	19278324	19333850	SH2D4A
801	chr5	31347131	31369835	CDH6
802	chr7	155296349	155345065	INSIG1
803	chr5	72492969	72533319	ZNF366
804	chr6	17967996	18009724	KIF13A
805	chr12	68606819	68639762	SNORA70G
806	chr10	80154613	80209017	ANXA11
807	chr1	19758120	19811812	TMCO4
808	chr8	38368242	38405485	LETM2
809	chr8	11847959	11887981	CTSB
810	chr2	10006755	10040596	KLF11
811	chr9	124123309	124145328	LHX2
812	chr7	130392852	130424483	CPA1
813	chr12	3977078	4016048	PARP11
814	chr13	44396304	44437367	TUSC8
815	chr6	13709089	13741690	RANBP9
816	chr18	3326310	3351347	TGIF1
817	chr9	76341579	76400682	RFK
818	chr8	26133802	26159677	EBF2
819	chr6	17702146	17730691	NUP153
820	chr11	108486080	108498981	KDELC2
821	chr6	150853192	150860082	MTHFD1L
822	chr12	52142932	52166261	KRT80
823	chr5	119039240	119073872	DMXL1
824	chr6	163384156	163418606	CAHM
825	chr12	50570427	50620706	DIP2B
826	chr2	9892394	9915083	GRHL1
827	chr11	27380995	27431397	CCDC34
828	chr5	149270748	149302682	AFAP1L1
829	chr19	32341972	32375389	ZNF507
830	chr14	90952898	90988321	RPS6KA5
831	chr7	5396571	5429886	TNRC18
832	chr3	184329875	184341727	FAM131A
833	chr6	137793570	137830748	TNFAIP3
834	chr5	178076510	178131418	N4BP3
835	chr20	49965019	49999134	SNAI1
836	chr12	68944479	68972968	CPM
837	chr1	38943472	38995736	AKIRIN1
838	chr4	128516929	128585984	LOC100507487
839	chr16	46857262	46896170	GPT2
840	chr9	87371457	87408981	DAPK1
841	chr5	65459478	65488338	ADAMTS6
842	chr14	102440148	102489959	ANKRD9
843	chr2	15981062	16029946	GACAT3
844	chr6	113634020	113660620	LOC101927686
845	chr2	142869471	142882033	KYNU
846	chr19	54943673	54967685	NLRP7
847	chr11	19497816	19527584	NAV2-AS5
848	chr16	87930716	87953081	CA5A
849	chr8	91196817	91215039	MIR4661
850	chr18	3260492	3271985	MYL12B
851	chr13	99045072	99088191	DOCK9
852	chr11	20015616	20060580	NAV2-AS2
853	chr10	68609851	68633774	TET1
854	chr15	70171301	70201184	TLE3
855	chr1	155687929	155700265	DAP3
856	chr2	65037459	65060210	CEP68
857	chr9	109499595	109561196	MIR3927
858	chr5	155082037	155094321	KIF4B
859	chr7	127815776	127841530	SND1-IT1
860	chr8	17026738	17053701	MICU3
861	chr4	37717593	37742839	RELL1
862	chr2	108651176	108654655	LIMS1
863	chr1	53253524	53283287	MAGOH
864	chr1	184443319	184492332	C1orf21
865	chr19	52523733	52537035	ZNF808
866	chr3	98702601	98744223	ST3GAL6
867	chr18	35493181	35517353	INO80C
868	chr15	84713195	84751619	SEC11A
869	chr1	235390819	235412827	TBCE
870	chr2	47175148	47226558	CALM2
871	chr6	138642904	138666763	FLJ46906
872	chr20	17985990	18014129	SNX5
873	chr19	47111214	47162531	SAE1
874	chr3	141393073	141413552	ZBTB38
875	chr19	43098543	43127656	PSG2
876	chr3	156614325	156660163	TIPARP
877	chr19	45716474	45751680	BHMG1
878	chr17	2374128	2408844	MNT
879	chr13	110944201	110968642	LINC00431
880	chr8	140986691	141041504	PTK2
881	chr7	75214367	75217773	GTF2IP1
882	chr3	195102998	195124221	XXYLT1-AS1
883	chr11	67302052	67318184	SSH3
884	chr18	70274758	70292884	SOCS6
885	chr17	78955529	78969583	LGALS3BP
886	chr4	6686830	6700048	S100P
887	chr7	128430096	128459325	HILPDA
888	chr21	41167637	41199533	PLAC4
889	chr17	56910444	56933155	TRIM25
890	chr9	89641790	89690119	UNQ6494
891	chr6	111971094	111988129	WISP3
892	chr6	134076262	134086602	SLC2A12
893	chr1	121295759	121300338	SRGAP2C
894	chr1	20715255	20734411	KIF17
895	chr11	10302254	10323964	CAND1.11
896	chr6	168666387	168695663	SMOC2
897	chr12	19427348	19441378	AEBP2
898	chr6	42000050	42045659	CCND3
899	chr14	68546213	68590357	ZFP36L1
900	chr14	91573802	91624813	PPP4R3A
901	chrX	2572223	2611533	MIR6089
902	chr7	12643235	12688469	ARL4A
903	chr2	26605411	26654489	CIB4
904	chr17	59836748	59856544	MIR21
905	chr11	57276220	57325906	TNKS1BP1
906	chr10	63488821	63525831	REEP3
907	chr18	9642756	9675451	PPP4R1-AS1
908	chr11	73157194	73202680	FCHSD2
909	chr3	10136792	10174772	IRAK2
910	chr9	128292086	128301594	SWI5
911	chr2	69436208	69470729	NFU1
912	chr22	17328701	17370565	CECR2
913	chr5	87223441	87253254	LOC55338
914	chr17	77268151	77292423	2023-09-09
915	chr19	2525155	2543520	GADD45B
916	chr8	54089234	54108117	LYPLA1
917	chr17	49228205	49261167	FLJ40194
918	chr9	33417608	33456676	AQP3
919	chr17_GL000205v2_random	70520	90130	MGC70870
920	chr7	129451718	129498991	SMKR1
921	chr22	16585130	16609190	CCT8L2
922	chr6	41053328	41067214	APOBEC2
923	chr22	39198993	39216866	PDGFB
924	chr8	8563249	8613791	CLDN23
925	chr16	67415459	67425407	ZDHHC1
926	chr1	14896448	14947923	KAZN
927	chr1	182085255	182103405	ZNF648
928	chr14	50904781	50955913	PYGL
929	chr19	48265072	48291641	ZNF114
930	chr17	60384857	60439653	C17orf64
931	chr17	41665036	41698070	EIF1
932	chr9	110570528	110615391	SVEP1
933	chr15	75029116	75062524	PPCDC
934	chr2	9941463	9989518	GRHL1
935	chr6	25214634	25230106	LOC101928663
936	chr10	29862905	29893530	SVIL
937	chr8	80078719	80107446	TPD52
938	chr7	152442573	152471572	LINC01003
939	chr22	36355390	36420985	MYH9
940	chr12	46366962	46401144	LOC100288798
941	chr7	12051729	12075415	TMEM106B
942	chr4	41130327	41169665	APBB2
943	chr14	90697840	90733348	LOC101928909
944	chr4	26209546	26223916	RBPJ
945	chr14	93258388	93309598	BTBD7
946	chr14	90418488	90465268	LINC00642
947	chr21	43711125	43728810	PDXK
948	chr11	78019598	78052456	KCTD14
949	chr9	87700155	87729169	CTSL
950	chr6	10308792	10333084	TFAP2A-AS1
951	chr2	237458787	237502519	MLPH
952	chr11	67238695	67267644	KDM2A
953	chr22	23174043	23186676	BCR
954	chr12	70741853	70767160	PTPRR
955	chr11	60300828	60337162	MS4A6E
956	chr5	34406100	34424744	RAI14
957	chr14	22287143	22298910	DAD1
958	chr7	76046404	76091511	MDH2
959	chr13	49850716	49867404	CTAGE10P
960	chr3	5186092	5200652	EDEM1
961	chr11	64399574	64440867	LOC100996455
962	chr2	26743916	26769789	SLC35F6
963	chr2	98730108	98806402	LOC101927070
964	chr9	94277378	94302398	ZNF169
965	chr20	50355138	50378693	LINC01271
966	chr19	4791535	4813598	FEM1A
967	chr4	39696265	39721336	UBE2K
968	chr9	5435848	5453680	CD274
969	chr22	36454678	36485720	TXN2
970	chr1	183453073	183473114	SMG7-AS1
971	chr1	152028894	152049620	S100A11
972	chr1	203096880	203106282	MYOG
973	chr1	16881675	16914479	CROCC
974	chr4	143334170	143375963	MIR3139
975	chr19	6171146	6224361	ACSBG2
976	chr15	49075371	49086681	SECISBP2L
977	chr17	30331425	30347291	TMIGD1
978	chr19	1154697	1209011	SBNO2
979	chr1	51213581	51238613	RNF11
980	chr4	175441358	175470892	GPM6A
981	chr19	53438532	53460356	ZNF761
982	chr12	123491171	123559659	RILPL1
983	chr11	76571604	76599810	LRRC32
984	chr7	64989630	65006778	ZNF117
985	chr12	126025156	126037737	LINC00939
986	chr20	63678912	63691750	TNFRSF6B
987	chr16	74983496	75011507	ZNRF1
988	chr11	75330138	75352153	MIR326
989	chr8	102787205	102817923	AZIN1
990	chr8	66177091	66198452	LINC00967
991	chr6	158726584	158738901	MIR3918
992	chr4	37561642	37605484	C4orf19
993	chr22	44684538	44713758	PRR5-ARHGAP8
994	chr21	26387817	26408630	CYYR1
995	chr6	73563976	73602897	EEF1A1
996	chr22	23813350	23827623	DERL3
997	chr1	45537775	45588707	AKR1A1
998	chr14	73044532	73061068	RBM25
999	chr9	131733449	131750273	RAPGEF1
1000	chr3	54969297	55002423	LRTM1
1001	chr7	87528418	87544119	ABCB4
1002	chr17	81658953	81668883	OXLD1
1003	chr7	121480415	121520919	FAM3C
1004	chr9	126501161	126536763	LMX1B
1005	chr6	6788104	6816090	LY86-AS1
1006	chr11	74519521	74541779	LIPT2
1007	chr4	39794115	39832914	UBE2K
1008	chr7	54966346	54997418	EGFR
1009	chr6	79295522	79314086	LCAL1
1010	chr2	70134154	70143810	LOC100133985
1011	chr4	8167307	8201938	SH3TC1
1012	chr17	4329426	4374603	UBE2G1
1013	chr15	67104765	67125941	SMAD3
1014	chr12	51882340	51908379	ANKRD33
1015	chr1	208154250	208189831	PLXNA2
1016	chr14	69074029	69107313	DCAF5
1017	chr2	232363494	232388517	ALPP
1018	chr11	78363875	78418382	GAB2
1019	chr1	229333452	229350836	CCSAP
1020	chr6	81734607	81776887	FAM46A
1021	chr8	37881740	37915967	RAB11FIP1
1022	chr11	72169512	72202953	FOLR1
1023	chr20	63830060	63867616	ABHD16B
1024	chr5	59264625	59302178	PDE4D
1025	chr17	78247161	78276828	LOC100996291
1026	chr3	97951834	97973399	MINA
1027	chrX	52838914	52877275	XAGE3
1028	chr19	40734958	40757534	C19orf54
1029	chr17	38274442	38297450	MRPL45
1030	chr21	46188556	46229847	LSS
1031	chr14	63748697	63778261	SGPP1
1032	chr15	74179642	74204575	STRA6
1033	chr6	110685893	110708398	AMD1
1034	chr1	224250727	224274239	MIR320B2
1035	chr11	61949647	61999575	FTH1
1036	chr2	234823273	234863978	SH3BP4
1037	chr14	34619594	34652796	SNX6
1038	chr3	193779123	193797255	OPA1-AS1
1039	chr10	84312912	84338368	CCSER2
1040	chr5	115799963	115817080	CDO1
1041	chr15	72159891	72197237	GRAMD2
1042	chr6	158798710	158821423	EZR-AS1
1043	chr6	139970341	139991617	LOC100507477
1044	chr4	58806361	58820053
1045	chr16	55655435	55671021	SLC6A2
1046	chr8	6640683	6653025	MIR8055
1047	chr11	118868623	118891053	CXCR5
1048	chr22	10741471	10749279	LOC102723780
1049	chr6	36642221	36684371	PANDAR
1050	chr18	13672673	13676547	LDLRAD4
1051	chr11	96312706	96343213	MIR1260B
1052	chr16	81271553	81283570	GAN
1053	chr2	231600893	231622980	C2orf57
1054	chr5	87070160	87082116	MIR4280
1055	chr12	96415581	96446803	CDK17
1056	chr8	125015625	125033973	SQLE
1057	chr7	130882356	130916596	LINC-PINT
1058	chr12	109998765	110048803	ANKRD13A
1059	chr1	150875691	150908262	ARNT
1060	chr16	4373515	4426418	CORO7-PAM16
1061	chr17	75674829	75701188	RECQL5
1062	chr20	4996147	5034231	SLC23A2
1063	chr1	245788267	245823820	SMYD3
1064	chr8	17782085	17821627	MTUS1
1065	chr20	45323272	45348896	SDC4
1066	chr1	23366304	23380751	ZNF436
1067	chr10	84523795	84544755	CCSER2
1068	chr1	174923343	174968680	LOC101928696
1069	chr1	180519003	180531760	ACBD6
1070	chr9	69093984	69129349	TJP2
1071	chr13	39018264	39041112	PROSER1
1072	chr10	74176016	74198187	ADK
1073	chr9	115972726	116000842	LINC00474
1074	chr2	98477791	98508146	INPP4A
1075	chr17	44058201	44074533	LSM12
1076	chr2	61629620	61652276	XPO1
1077	chr2	215859415	215889289	LINC00607
1078	chr11	104955748	104970829	CASP4
1079	chrX	30864533	30915128	TAB3
1080	chr19	42191153	42221892	DEDD2
1081	chr2	162230567	162250085	FAP
1082	chr7	65793063	65803249	LOC441242
1083	chr17	64073310	64089638	ERN1
1084	chr5	119320884	119363777	TNFAIP8
1085	chr7	26080414	26103924	NFE2L3
1086	chr13	97003152	97036315	OXGR1
1087	chr2	69762303	69790652	ANXA4
1088	chr3	4045075	4069278	SETMAR
1089	chr12	79411279	79425221	MIR1252
1090	chr2	36648306	36664098	VIT
1091	chrX	110158621	110183699	SNORD96B
1092	chr11	110318895	110342209	RDX
1093	chr1	11780788	11822716	CLCN6
1094	chr8	80898804	80934803	ZNF704
1095	chr15	78046705	78077688	TBC1D2B
1096	chr14	92784052	92798906	GOLGA5
1097	chr14	103170547	103209184	LINC00605
1098	chr8	143731698	143743334	FAM83H-AS1
1099	chr15	51357012	51367081	GLDN
1100	chr2	110712408	110748042	ACOXL
1101	chr21	39312634	39323712	BRWD1-AS1
1102	chr10	14736849	14758497	FAM107B
1103	chr2	219682163	219690448	SLC4A3
1104	chr20	17548816	17572392	BFSP1
1105	chrX	23780802	23808046	SAT1
1106	chr6	81533936	81558547	FAM46A
1107	chr13	33633746	33645126	STARD13
1108	chr11	34033637	34053684	CAPRIN1
1109	chr12	125973770	125991153	LINC00939
1110	chr17	48047279	48062130	NFE2L1
1111	chr11	73740569	73761772	RAB6A
1112	chr2	46939553	46987098	MCFD2
1113	chr1	114451095	114483574	TRIM33
1114	chr3	49415185	49424339	AMT
1115	chr3	128253321	128276657	EEFSEC
1116	chr19	40420723	40446544	SERTAD1
1117	chr2	15746994	15768513	LOC101926966
1118	chr8	100413095	100434616	MIR4471
1119	chr14	68658558	68690212	ZFP36L1
1120	chr3	149656426	149696902	WWTR1-AS1
1121	chr6	35918282	35948764	SRPK1
1122	chr4	48329868	48343410	SLAIN2
1123	chr8	66105358	66133478	TRIM55
1124	chr1	31625246	31652274	PEF1
1125	chr16	81580712	81603894	MIR6504
1126	chr19	33226379	33260322	SLC7A10
1127	chr14	64618270	64647195	PLEKHG3
1128	chr6	53423748	53484335	GCLC
1129	chr16	85594500	85623242	GSE1
1130	chr16	48605669	48630347	N4BP1
1131	chr3	138827196	138848441	PIK3CB
1132	chr5	72362235	72418956	PTCD2
1133	chr2	218278686	218295166	TMBIM1
1134	chr1	22428912	22455521	ZBTB40
1135	chr2	72561518	72578655	EXOC6B
1136	chr1	244860997	244888665	HNRNPU
1137	chr1	151280030	151327967	ZNF687
1138	chr17	28716055	28731752	SNORD4B
1139	chr1	56505987	56519757	PPAP2B
1140	chr4	74529573	74552244	AREG
1141	chr19	39427739	39448814	RPS16
1142	chr20	19756785	19785490	RIN2
1143	chr5	31916632	31942837	MIR4279
1144	chr21	17730277	17763289	C21orf91-OT1
1145	chr3	46422063	46434181	CCRL2
1146	chr22	39170886	39185586	CBX7
1147	chr11	86158578	86208432	EED
1148	chr5	133025262	133054443	HSPA4
1149	chr16	75372293	75401895	CFDP1
1150	chr3	150856292	150872738	CLRN1
1151	chr9	93166998	93211355	WNK2
1152	chr1	165888175	165900853	MIR3658
1153	chr1	203860534	203890140	SNRPE
1154	chr14	93013173	93045582	ITPK1-AS1
1155	chr9	33095882	33110328	SMU1
1156	chr1	33218867	33244893	ZNF362
1157	chr9	128860278	128898587	CCBL1
1158	chr18	3593083	3606165	DLGAP1-AS2
1159	chr4	75835367	75861649	PPEF2
1160	chr2	101102326	101136085	TBC1D8
1161	chr1	244299688	244343611	C1orf100
1162	chr9	110103939	110142220	AKAP2
1163	chr15	58856194	58884976	SLTM
1164	chr5	87267143	87298031	RASA1
1165	chr5	149904139	149950765	LOC644762
1166	chr14	102775266	102798488	TRAF3
1167	chr1	18886114	18950692	ALDH4A1
1168	chr14	70660849	70668544	TTC9
1169	chr16	19086839	19122700	ITPRIPL2
1170	chr9	92652033	92672077	IPPK
1171	chr1	201742563	201763183	NAV1
1172	chr20	49610678	49631864	PTGIS
1173	chr19	14502227	14512209	DNAJB1
1174	chr5	96690342	96715897	CAST
1175	chr17	81034569	81073421	BAIAP2
1176	chr2	232648503	232664366	EFHD1
1177	chr1	116218428	116260924	MAB21L3
1178	chr17	39674323	39707995	ERBB2
1179	chr10	35089654	35109120	CUL2
1180	chr21	34518734	34553289	RCAN1
1181	chr2	70024363	70058001	PCBP1-AS1
1182	chr12	95621618	95656864	PGAM1P5
1183	chr20	62617333	62658078	SLCO4A1
1184	chr9	107523856	107558532	KLF4
1185	chr20	47194600	47215102	MIR3616
1186	chr22	20937658	20980511	LOC101928891
1187	chr14	68459113	68488951	ZFP36L1
1188	chr3	24144006	24163066	LOC101927854
1189	chr11	63837740	63883268	MARK2
1190	chr12	10612961	10643232	MAGOHB
1191	chr14	75067873	75081315	ZC2HC1C
1192	chr11	117089502	117107723	SIK3
1193	chr17	29338747	29351037	MIR4523
1194	chr7	151597853	151612500	PRKAG2
1195	chr20	36060182	36087409	EPB41L1
1196	chr1	246080307	246122442	SMYD3
1197	chr7	55012223	55030461	EGFR
1198	chr2	48105922	48121394	FOXN2
1199	chr21	29002386	29010395	RWDD2B
1200	chr6	4347001	4384587	LOC102724096
1201	chr18	3620688	3654564	DLGAP1-AS2
1202	chr1	235047399	235090043	LINC01348
1203	chr20	50704193	50744973	PARD6B
1204	chrX	48573474	48593214	RBM3
1205	chr11	123453643	123504684	GRAMD1B
1206	chr2	234409903	234429626	ARL4C
1207	chr8	102715345	102770168	KLF10
1208	chr12	32658290	32685570	DNM1L
1209	chr7	93909883	93917375	GNGT1
1210	chr15	58462813	58502454	LOC101928694
1211	chr8	66339259	66349716	RRS1-AS1
1212	chr7	2303752	2332187	SNX8
1213	chr1	114505440	114519874	TRIM33
1214	chr3	47780012	47805055	DHX30
1215	chr12	43819809	43855200	TMEM117
1216	chr5	62284607	62307662	KIF2A
1217	chr1	91791295	91811269	TGFBR3
1218	chr1	149884436	149889727	HIST2H2AC
1219	chr11	689608	698260	TMEM80
1220	chr1	24941788	24967314	RUNX3
1221	chr3	190582322	190598517	IL1RAP
1222	chr1	67789786	67822733	GNG12-AS1
1223	chr19	39105383	39138379	PAK4
1224	chr1	94846203	94866160	SLC44A3
1225	chr19	52781131	52794842	ZNF600
1226	chr1	43118886	43143931	FAM183A
1227	chr3	45547327	45576746	LIMD1
1228	chr14	88467822	88492310	PTPN21
1229	chr1	36431147	36442792	OSCP1
1230	chr17	75837713	75856404	UNC13D
1231	chr11	60939298	60962244	SLC15A3
1232	chr9	4739265	4763319	AK3
1233	chr7	66738762	66752496	RABGEF1
1234	chr8	143660965	143700954	ZNF707
1235	chr5	82968743	82981241	SCARNA18
1236	chr16	67845494	67860924	CENPT
1237	chr19	2491799	2508236	GADD45B
1238	chr22	23918319	23929915	MIF-AS1
1239	chr10	102449091	102457916	C10orf95
1240	chr11	96067306	96101672	MTMR2
1241	chr1	62754691	62784582	ATG4C
1242	chr20	50186514	50197460	CEBPB-AS1
1243	chr17	29100455	29115702	TIAF1
1244	chr4	37798413	37827943	PGM2
1245	chr18	2515320	2550874	METTL4
1246	chr1	185625386	185655425	LINC01350
1247	chr5	134342782	134351703	CDKL3
1248	chr1	39183328	39222383	MACF1
1249	chr10	44992066	45001933	ZNF22
1250	chr6	148179456	148215370	SASH1
1251	chr19	41315461	41328711	CCDC97
1252	chr11	65159877	65184429	SPDYC
1253	chr15	76148987	76190940	LOC101929439
1254	chr15	59349780	59395802	MYO1E
1255	chr19	53647008	53663983	MIR512-2
1256	chr7	74269559	74297656	CLIP2
1257	chr6	158204294	158243283	GTF2H5
1258	chrX	133962637	133999516	GPC3
1259	chr3	46385943	46398117	LOC102724297
1260	chr19	946607	958121	ARID3A
1261	chr2	151505636	151524556	RIF1
1262	chr2	164966218	164979678	SLC38A11
1263	chr22	41279582	41291187	RANGAP1
1264	chr7	100335342	100339064	PMS2P1
1265	chr10	95693558	95724442	ENTPD1
1266	chr7	5992077	6020556	PMS2
1267	chr19	29648967	29673191	PLEKHF1
1268	chr14	67221241	67244245	MPP5
1269	chr2	85601744	85612561	USP39
1270	chr16	66475590	66488816	BEAN1-AS1
1271	chr16	31112922	31141342	PRSS8
1272	chr9	94907091	94937588	MIR2278
1273	chr10	119395361	119419205	MIR4681
1274	chr7	2810263	2864885	GNA12
1275	chr5	17398004	17407869	LOC401177
1276	chr1	89927342	89957116	GEMIN8P4
1277	chr2	164814601	164856640	LOC101929633
1278	chr17	8271879	8296604	RANGRF
1279	chr7	76356816	76393810	YWHAG
1280	chr6	34317308	34328716	NUDT3
1281	chr3	129226068	129266405	COPG1
1282	chr18	63236887	63261766	BCL2
1283	chr10	77906341	77950209	DLG5-AS1
1284	chr2	64767457	64790645	LOC101927438
1285	chr17	18963072	19025648	FAM83G
1286	chr3	119569322	119609783	PLA1A
1287	chr10	124914636	124944985	ZRANB1
1288	chr11	62791534	62807209	NXF1
1289	chr3	183285208	183319490	B3GNT5
1290	chr17	83079086	83101920	METRNL
1291	chr19	48468506	48502785	CYTH2
1292	chr9	86452126	86471090	ZCCHC6
1293	chr14	34213256	34259154	SPTSSA
1294	chr1	107676668	107692185	VAV3
1295	chr7	80085615	80112241	GNAI1
1296	chr2	102033009	102076380	IL1R1
1297	chr9	34067163	34081430	UBAP2

## Sheet: EVT
SE Rank	Chromosome	Start	End	Closest gene
1	chr11	12469337	12642808	TEAD1
2	chr10	112712235	112816852	LOC103344931
3	chr3	46025090	46130907	XCR1
4	chr11	2191943	2272333	ASCL2
5	chr2	74002154	74094483	TET3
6	chr2	46133745	46247648	EPAS1
7	chr10	112949279	113003984	TCF7L2
8	chr9	131624970	131716661	RAPGEF1
9	chr22	30288157	30337584	TBC1D10A
10	chr14	77479216	77550696	ISM2
11	chr13	46581961	46688774	LRCH1
12	chr10	112619107	112681404	MIR4295
13	chr7	47404830	47514961	TNS3
14	chr10	8272886	8312985	LINC00708
15	chr17	75291907	75406402	GRB2
16	chr4	8506408	8594725	GPR78
17	chr19	43042390	43084276	PSG2
18	chr13	97177468	97227326	MBNL2
19	chr20	50216284	50296576	LINC01272
20	chr3	128221284	128304091	EEFSEC
21	chr4	182204788	182252358	TENM3
22	chr1	112806997	112873100	LINC01356
23	chr11	12657594	12733490	TEAD1
24	chr3	57997376	58112658	FLNB
25	chr14	68449241	68579332	ZFP36L1
26	chr2	113137142	113199956	PSD4
27	chr4	7930908	7985153	AFAP1
28	chr10	8049782	8116258	GATA3
29	chr14	75254133	75303535	FOS
30	chr19	53576710	53659373	DPRX
31	chr19	42873985	42917933	PSG1
32	chr11	65471102	65510800	MALAT1
33	chr12	124911314	124941173	MIR5188
34	chr20	47302725	47371494	LOC100131496
35	chr2	191562887	191644102	NABP1
36	chr11	96033092	96100878	MTMR2
37	chr11	20009849	20060661	NAV2
38	chr11	122676473	122764937	UBASH3B
39	chr19	29811346	29873650	CCNE1
40	chr1	23420757	23507796	ASAP3
41	chr18	36361493	36470311	FHOD3
42	chr11	12402077	12446744	PARVA
43	chr6	53142953	53171939	GCM1
44	chr10	101879007	101942677	KCNIP2
45	chr19	924871	960389	ARID3A
46	chr16	85474965	85558825	GSE1
47	chr1	39975775	40019369	MFSD2A
48	chr7	74717515	74731129	LOC101926943
49	chr15	92800530	92841841	ASB9P1
50	chr3	15257286	15362320	SH3BP5
51	chr6	148235464	148309854	SASH1
52	chr1	183262265	183332269	NMNAT2
53	chr17	49879351	49929394	TAC4
54	chr12	96397359	96434911	CDK17
55	chr19	50724377	50783645	GPR32
56	chr13	40777159	40814199	SLC25A15
57	chr6	112282480	112311938	LAMA4
58	chr7	16645140	16679821	BZW2
59	chr3	112358575	112397492	CD200
60	chr2	105369544	105407548	FHL2
61	chr12	52900964	52975814	KRT18
62	chr3	54854140	54907258	CACNA2D3-AS1
63	chr15	34030025	34061960	AVEN
64	chr5	151210715	151284406	GM2A
65	chr20	62617132	62665059	SLCO4A1
66	chr9	107242570	107289666	RAD23B
67	chr4	88130162	88160119	ABCG2
68	chr5	69205416	69263483	CDK7
69	chr12	124664206	124746847	NCOR2
70	chr3	119276980	119320783	ARHGAP31
71	chr1	43510456	43557147	PTPRF
72	chr5	149270437	149307962	AFAP1L1
73	chr1	201503182	201549039	RPS10P7
74	chr4	152930937	153000532	FHDC1
75	chr12	104136209	104192217	NFYB
76	chr10	80446804	80511555	TSPAN14
77	chr6	139509301	139547294	LOC645434
78	chr14	69042739	69107446	DCAF5
79	chr13	110367591	110429273	MIR8073
80	chr19	38636449	38691907	ACTN4
81	chr6	35479402	35499797	TEAD3
82	chr7	140605261	140668299	DENND2A
83	chr5	38622545	38676858	LIFR
84	chr3	128474791	128505764	GATA2-AS1
85	chr6	3785209	3844714	FAM50B
86	chr11	76629268	76670674	LRRC32
87	chr19	661233	688304	FSTL3
88	chr1	42179648	42229366	GUCA2A
89	chr10	3874930	3927932	MIR6078
90	chr3	172122423	172166889	FNDC3B
91	chr12	50239383	50262604	MIR1293
92	chr2	46284561	46390498	EPAS1
93	chr3	120134518	120181665	GSK3B
94	chr5	38577227	38607848	LIFR
95	chr18	54223059	54270780	MBD2
96	chr10	3803428	3831506	KLF6
97	chr2	187509440	187554489	TFPI
98	chr14	76952629	77045367	IRF2BPL
99	chr1	181077795	181142488	IER5
100	chr7	137953043	138008774	CREB3L2
101	chr2	15898321	15918382	MYCNUT
102	chr15	67104476	67178550	SMAD3
103	chr20	50033006	50071324	TRERNA1
104	chr2	237691392	237743882	LRRFIP1
105	chr2	230998160	231070769	C2orf72
106	chr4	37973149	38025329	PTTG2
107	chr12	105294109	105338832	KCCAT198
108	chr21	15270107	15293950	NRIP1
109	chr2	16609350	16648551	FAM49A
110	chr15	62985515	63049579	TPM1
111	chr21	31786130	31812840	SCAF4
112	chr1	206239520	206252388	SRGAP2
113	chr11	67670542	67697100	ALDH3B2
114	chr7	73170489	73177759	GTF2IP4
115	chr15	63226984	63251209	APH1B
116	chr17	68439738	68458460	WIPI1
117	chr6	10399281	10420837	TFAP2A-AS1
118	chr17	63888252	63897900	CSH1
119	chr19	45499832	45527917	VASP
120	chr6	56369985	56400867	COL21A1
121	chr8	38828899	38856650	TACC1
122	chr3	172250536	172308807	GHSR
123	chr13	97003568	97035393	OXGR1
124	chr22	36911284	36943216	CSF2RB
125	chr21	15192404	15211831	NRIP1
126	chr6	142274605	142307140	ADGRG6
127	chr13	19766961	19814623	PSPC1
128	chr1	155124975	155140801	SLC50A1
129	chr16	53414053	53439264	RBL2
130	chr4	142353709	142408710	INPP4B
131	chr19	10717263	10775377	MIR638
132	chr19	43248030	43267439	LOC284344
133	chr19	17117562	17157738	MYO9B
134	chr3	32816188	32869357	TRIM71
135	chr8	80515234	80579800	ZBTB10
136	chr17	17919585	17972360	TOM1L2
137	chr2	98723747	98779357	LOC101927070
138	chr3	106325929	106346540	CBLB
139	chr14	102774850	102828380	TRAF3
140	chr2	69514113	69619312	SNORA36C
141	chr5	34685527	34790463	RAI14
142	chr9	124691561	124711885	MIR181B2
143	chr14	61336729	61390743	PRKCH
144	chr2	174005305	174033495	SP3
145	chr21	14864104	14891143	NRIP1
146	chr4	88608419	88659419	HERC3
147	chr1	62759653	62796227	ATG4C
148	chr8	42468825	42508060	SLC20A2
149	chr22	36870258	36895038	NCF4
150	chr3	127799453	127827816	MGLL
151	chr8	38348010	38410118	WHSC1L1
152	chr5	14137967	14185686	TRIO
153	chr17	76224625	76279569	RNF157
154	chr1	231013330	231079166	FAM89A
155	chr15	71968043	71981799	SENP8
156	chr22	38176141	38204547	PLA2G6
157	chr3	24253452	24319700	LOC101927854
158	chr1	116629814	116683394	IGSF3
159	chr3	128410817	128455479	DNAJB8-AS1
160	chr3	190580331	190598675	IL1RAP
161	chr10	8396433	8439540	LINC00708
162	chr7	73730808	73747148	ABHD11
163	chr22	37886279	37910391	MICALL1
164	chr6	37119218	37172736	PIM1
165	chr3	16783221	16804998	PLCL2
166	chr13	20677203	20712610	IL17D
167	chr1	121227154	121235280	SRGAP2C
168	chr10	32979729	33010995	ITGB1
169	chr2	9868637	9915236	TAF1B
170	chr2	191656630	191697942	NABP1
171	chr5	14097665	14125086	TRIO
172	chr16	81575318	81648348	MIR6504
173	chr22	37166717	37199851	C1QTNF6
174	chr3	107980944	108037516	CD47
175	chr6	151353386	151400575	ZBTB2
176	chr14	102566082	102603442	RCOR1
177	chr11	32981910	33045793	DEPDC7
178	chr11	107694068	107748211	SLN
179	chr10	26484980	26525147	APBB1IP
180	chr10	93434803	93482690	MYOF
181	chr15	70421352	70470870	SALRNA3
182	chr5	69130669	69160152	CCNB1
183	chr1	19863510	19884274	OTUD3
184	chr1	93621167	93682572	BCAR3
185	chr11	7595055	7622463	PPFIBP2
186	chr2	9946388	9985933	GRHL1
187	chr1	89927085	89957696	GEMIN8P4
188	chr22	36027335	36066473	RBFOX2
189	chr8	19650416	19696262	CSGALNACT1
190	chr2	96857704	96889233	SEMA4C
191	chr6	44199540	44248499	SLC29A1
192	chr9	93416295	93453911	FAM120A
193	chr8	102786946	102811201	AZIN1
194	chr16	323879	353559	AXIN1
195	chr1	205283385	205327425	NUAK2
196	chr14	80185695	80216664	DIO2-AS1
197	chr4	94513352	94549393	PDLIM5
198	chr19	15097677	15144458	ILVBL
199	chr5	66866935	66911103	MAST4
200	chr1	234598298	234619390	IRF2BP2
201	chr1	39190139	39231634	MACF1
202	chr18	35481513	35529888	INO80C
203	chr2	179262710	179280316	SESTD1
204	chr1	39821411	39853187	TRIT1
205	chr19	2943404	2998739	TLE6
206	chr14	55077431	55131921	LGALS3
207	chr17	41762419	41801661	JUP
208	chr3	46425231	46436156	CCRL2
209	chr19	13150393	13172421	IER2
210	chr7	101814178	101840458	CUX1
211	chr14	68916782	68956029	ACTN1
212	chr4	3008601	3037363	HTT
213	chr2	48248185	48316130	FOXN2
214	chr11	64268004	64286363	GPR137
215	chr12	123490203	123534328	RILPL1
216	chr2	63840232	63872094	UGP2
217	chr1	147804688	147855345	GJA5
218	chr1	67787889	67833922	GNG12-AS1
219	chr22	41800165	41860076	SREBF2
220	chr21	15045482	15066230	NRIP1
221	chr17	29020357	29052147	PIPOX
222	chr1	16888857	16914638	CROCC
223	chr2	9797728	9817163	TAF1B
224	chr3	156598211	156668555	TIPARP
225	chr19	4204190	4248217	EBI3
226	chr17	63903236	63908753	CSHL1
227	chr4	76948994	76998135	2023-09-11
228	chr22	20840481	20887385	SNAP29
229	chr12	50546978	50605118	DIP2B
230	chr10	113463617	113492807	HABP2
231	chr18	31202911	31227013	DSC1
232	chr10	19766260	19786174	PLXDC2
233	chr17	77268987	77292121	2023-09-09
234	chr14	34219023	34261089	SPTSSA
235	chr16	1674742	1706670	HN1L
236	chr5	151556370	151601167	FAT2
237	chr22	32684291	32746042	TIMP3
238	chr1	150872099	150907582	ARNT
239	chr18	11840868	11862254	CHMP1B
240	chr1	31109063	31174977	PUM1
241	chr19	7773666	7809348	CLEC4GP1
242	chr1	218476171	218500181	TGFB2-OT1
243	chr3	122743371	122795838	HSPBAP1
244	chr17	63865732	63870729	CSH2
245	chr8	80898733	80934878	ZNF704
246	chr4	15653392	15695606	FAM200B
247	chr1	21926213	21961342	HSPG2
248	chr7	73774543	73809599	CLDN3
249	chr7	23462612	23487225	IGF2BP3
250	chr15	63501114	63537763	USP3
251	chr5	36151120	36178051	SKP2
252	chr22	38274950	38318769	CSNK1E
253	chr15	72156290	72198449	GRAMD2
254	chr3	12271636	12323808	PPARG
255	chr11	65770374	65789326	AP5B1
256	chr12	51316758	51327762	BIN2
257	chr20	53589252	53643887	ZNF217
258	chr11	9735229	9766035	SBF2-AS1
259	chr6	148177848	148219004	SASH1
260	chr11	96242004	96277005	MIR1260B
261	chr3	42803296	42847624	ACKR2
262	chr22	49936564	49968158	PIM3
263	chr17	60386197	60421803	USP32
264	chr1	42988994	43015335	SLC2A1
265	chr7	80078067	80115725	GNAI1
266	chr17	59287144	59311393	YPEL2
267	chr12	95646344	95671986	PGAM1P5
268	chr1	155159390	155173325	KRTCAP2
269	chr5	95697337	95732182	RHOBTB3
270	chr19	38818048	38841728	ECH1
271	chr4	40377517	40406205	CHRNA9
272	chr3	49443403	49485974	DAG1
273	chr3	153130013	153166268	RAP2B
274	chr5	34625740	34668121	RAI14
275	chr5	172429076	172455175	SH3PXD2B
276	chr13	76964656	76993613	CLN5
277	chr6	25154287	25177133	CMAHP
278	chr3	46161425	46208726	CCR1
279	chr8	38076022	38106170	ASH2L
280	chr17	28218941	28261701	PPY2P
281	chr4	143335455	143403416	MIR3139
282	chr6	111258943	111291684	KIAA1919
283	chr3	138827173	138848270	PIK3CB
284	chr12	120241583	120255321	PXN
285	chr7	74133052	74182481	EIF4H
286	chr3	120464711	120478439	FSTL1
287	chr2	231337493	231380030	MIR4777
288	chr11	74118752	74143195	C2CD3
289	chr9	76361132	76401076	RFK
290	chr4	86917241	86960823	AFF1
291	chr14	63639318	63692604	WDR89
292	chr20	49674479	49694733	B4GALT5
293	chr3	129625711	129666357	PLXND1
294	chr9	127521978	127585411	FAM129B
295	chr1	51617123	51654004	OSBPL9
296	chr5	83025032	83033031	SCARNA18
297	chr16	66475095	66487691	BEAN1-AS1
298	chr3	12965502	12995423	IQSEC1
299	chr1	245787980	245823438	SMYD3
300	chr19	13838711	13862282	MIR23A
301	chr12	68778913	68832842	LOC100130075
302	chr1	216650187	216677246	ESRRG
303	chr7	99361057	99382343	ARPC1B
304	chr1	147752871	147763046	GJA5
305	chr1	12448017	12467194	SNORA59A
306	chr14	65225445	65277976	LOC100128233
307	chr4	40670358	40723172	NSUN7
308	chr3	45536590	45577374	LIMD1
309	chr12	120224891	120240068	PXN
310	chr2	71031848	71071549	NAGK
311	chr22	35346654	35382753	HMOX1
312	chr22	40498904	40561667	LOC101927257
313	chr13	28532422	28574458	FLT1
314	chr19	42694994	42715440	PSG3
315	chr9	134353418	134381814	RXRA
316	chr6	53722915	53745114	LRRC1
317	chr11	9565459	9578502	WEE1
318	chr1	87134046	87159931	LINC01140
319	chr19	33278295	33322889	CEBPA
320	chr20	53724456	53759934	SUMO1P1
321	chr19	2085247	2097169	MOB3A
322	chr17	45998755	46021964	STH
323	chr5	149474146	149505022	MIR145
324	chr9	5436612	5451917	CD274
325	chr2	84879141	84920297	TMSB10
326	chr7	73191374	73206107	NCF1B
327	chr17	64412984	64444718	MIR1273E
328	chr10	13880730	13905229	LOC101928453
329	chr17	41331035	41361898	KRT33A
330	chr16	70680101	70716031	MTSS1L
331	chr8	143015502	143027331	LY6E
332	chr11	9308009	9365457	TMEM41B
333	chr14	80562852	80587472	DIO2
334	chr17	75978439	76000082	ACOX1
335	chr10	87842147	87867968	KLLN
336	chr8	17336030	17388635	MTMR7
337	chr2	1726819	1753263	PXDN
338	chr5	157917565	157965482	CLINT1
339	chr7	66591150	66629294	GS1-124K5.11
340	chr19	45573556	45585508	OPA3
341	chr6	139970672	139991581	LOC100507477
342	chr11	73156188	73173483	FCHSD2
343	chr17	27791568	27845002	NOS2
344	chr2	102131496	102176666	IL1R1
345	chr17_GL000205v2_random	125931	140747	MGC70870
346	chr7	99098892	99144562	SMURF1
347	chr5	131251870	131266326	CDC42SE2
348	chr3	128170617	128181532	EEFSEC
349	chr7	98350555	98401065	BAIAP2L1
350	chr4	168783230	168817225	PALLD
351	chr16	66604271	66622476	CMTM3
352	chr13	102690443	102719262	METTL21C
353	chr7	48067750	48099754	UPP1
354	chr6	139366125	139384648	CITED2
355	chr17	30186624	30245538	SLC6A4
356	chr1	93753336	93781705	MIR760
357	chr19	52991430	53012927	ZNF702P
358	chr5	32199493	32231674	GOLPH3
359	chr7	134882087	134901115	CALD1
360	chr9	23666615	23688328	LOC101929563
361	chr14	75173491	75189351	TMED10
362	chr9	35721415	35733201	CREB3
363	chr1	229176641	229232033	MIR4454
364	chr2	62654188	62672761	EHBP1
365	chr17	41521209	41549393	KRT19
366	chr19	29759940	29777832	CCNE1
367	chr6	21708573	21765590	CASC15
368	chr1	23532238	23594464	ID3
369	chr19	42830717	42836213	LOC100289650
370	chr19	19364695	19413271	GATAD2A
371	chr1	204409700	204449939	PPP1R15B
372	chr17	18960656	18984459	SLC5A10
373	chr10	62037390	62077659	ARID5B
374	chr5	59079751	59139280	PDE4D
375	chr8	89796965	89805799	RIPK2
376	chr3	196108165	196147088	LINC00885
377	chr6	15895878	15928347	MYLIP
378	chr4	140138779	140173656	MAML3
379	chr15	101173661	101214257	CHSY1
380	chr19	42760176	42774962	PSG8
381	chr17	49968300	49976806	DLX4
382	chr17_GL000205v2_random	62673	89996	MGC70870
383	chr14	52829631	52907887	GNPNAT1
384	chr15	90387473	90422216	IQGAP1
385	chr21	31854014	31876975	HUNK
386	chr14	49959922	50013646	LINC01588
387	chr12	49233682	49266841	TUBA1C
388	chr9	131302603	131336330	PPAPDC3
389	chr12	8657739	8665005	MFAP5
390	chr12	53352331	53383968	SP1
391	chr1	31936950	31957568	PTP4A2
392	chr8	99873226	99917221	COX6C
393	chr5	386066	416373	EXOC3-AS1
394	chr1	147105088	147118181	NBPF13P
395	chr7	80128745	80151223	GNAI1
396	chr7	112968028	112997790	HRAT17
397	chr1	161077320	161097687	PVRL4
398	chr14	68607605	68639793	ZFP36L1
399	chr1	155953918	155982739	ARHGEF2
400	chr22	25685024	25712632	MYO18B
401	chr1	102832932	102841740	COL11A1
402	chr14	80606084	80628974	CEP128
403	chr2	171220333	171245471	TLK1
404	chr7	151681845	151688428	PRKAG2
405	chr13	39018503	39041175	PROSER1
406	chr19	16818619	16831880	SIN3B
407	chr15	41568374	41595047	TYRO3
408	chr4	39021048	39048220	TMEM156
409	chr18	3434453	3454598	TGIF1
410	chr3	87120474	87136919	LINC00506
411	chr7	148505724	148527918	C7orf33
412	chr12	63584761	63615959	DPY19L2
413	chr6	17700685	17722785	NUP153
414	chr2	195595635	195627143	SLC39A10
415	chr11	7571380	7580561	PPFIBP2
416	chr14	74972284	75030223	EIF2B2
417	chr1	94090064	94120415	ABCA4
418	chr8	17487201	17507343	SLC7A2
419	chr2	109629805	109648399	SOWAHC
420	chr9	6627392	6649601	GLDC
421	chr11	96313975	96340031	MIR1260B
422	chr9	124552029	124575358	NR5A1
423	chr11	74520089	74537162	LIPT2
424	chr12	3045224	3105166	TSPAN9
425	chr6	134896966	134939373	ALDH8A1
426	chr9	27407547	27432101	IFNK
427	chr10	104303764	104350261	ITPRIP
428	chr15	78860119	78878301	MORF4L1
429	chr12	121796940	121804795	LINC01089
430	chr10	132396140	132422070	PWWP2B
431	chr16	75061774	75121111	LDHD
432	chr10	3757948	3786399	KLF6
433	chr19	5553472	5578357	TINCR
434	chr15	33845891	33898658	CHRM5
435	chr22	23813039	23825047	DERL3
436	chr15	74865411	74891890	SCAMP2
437	chr17	44096094	44124313	HDAC5
438	chr16	84555631	84572751	COTL1
439	chr11	59171728	59193441	DTX4
440	chr12	32885467	32902097	PKP2
441	chr1	180126585	180170154	QSOX1
442	chr5	52787669	52811014	ITGA1
443	chr12	56555077	56583513	RBMS2
444	chr14	68789913	68799647	ZFP36L1
445	chr3	105922427	105935861	CBLB
446	chr17	45146465	45172638	HEXIM2
447	chr2	227861856	227877771	DAW1
448	chr15	52675486	52719767	FAM214A
449	chr3	125125676	125155307	MIR5092
450	chr11	62467010	62509137	AHNAK
451	chr10	8182193	8225710	LINC00708
452	chr22	40981358	41006490	RBX1
453	chr21	14911326	14919808	NRIP1
454	chr1	178230890	178279846	RASAL2
455	chr10	100334515	100377681	SCD
456	chr9	109443989	109466942	PTPN3
457	chr2	174630135	174649331	WIPF1
458	chr11	10387382	10414882	AMPD3
459	chr4	174522249	174561903	HPGD
460	chr12	54411596	54433389	LOC102724050
461	chr2	128274988	128322334	HS6ST1
462	chr11	60941391	60962073	SLC15A3
463	chr2	202803730	202829174	ICA1L
464	chr5	91422899	91448218	ARRDC3
465	chr10	71755311	71773499	C10orf54
466	chr3	128649566	128681611	RPN1
467	chr2	215410001	215447929	FN1
468	chr17	2392472	2408664	MNT
469	chr9	36272996	36298693	GNE
470	chr2	162221307	162247468	FAP
471	chr1	26293951	26307018	UBXN11
472	chr11	57761294	57793185	CTNND1
473	chr10	7537022	7575914	ITIH5
474	chr13	44809984	44819728	LINC00330
475	chr5	57859579	57889906	LOC101928539
476	chr1	17155418	17210633	PADI1
477	chr22	17954267	18002093	MIR648
478	chr2	9829829	9848197	TAF1B
479	chr12	122887088	122926034	VPS37B
480	chr14	90795939	90828835	TTC7B
481	chr11	2739645	2756119	KCNQ1OT1
482	chr7	101094252	101139910	SERPINE1
483	chr2	101230264	101257435	CNOT11
484	chr12	68607457	68639762	SNORA70G
485	chr7	47553946	47592319	TNS3
486	chr1	234957196	235013533	LOC101927851
487	chr16	11823009	11834102	BCAR4
488	chr12	122706459	122714659	HCAR3
489	chr19	43181002	43186831	PSG5
490	chr15	90868685	90886980	FURIN
491	chr22	28798730	28809240	XBP1
492	chr15	92880807	92890943	LINC01578
493	chr6	29813028	29834066	HLA-G
494	chr2	148201460	148220099	ORC4
495	chr10	5444490	5468225	NET1
496	chr16	84511743	84533207	TLDC1
497	chr6	152301820	152316597	SYNE1-AS1
498	chr2	70132271	70143142	LOC100133985
499	chr20	1398391	1435848	FKBP1A
500	chr16	28524081	28544674	NUPR1
501	chr19	43162324	43166820	PSG5
502	chr10	128046986	128065894	PTPRE
503	chr7	129946923	129970478	UBE2H
504	chr2	27180198	27212972	ATRAID
505	chr19	11848527	11861782	ZNF439
506	chr21	32701448	32757059	PAXBP1-AS1
507	chr3	119348292	119376060	ARHGAP31-AS1
508	chr4	40553848	40588536	RBM47
509	chr10	71830048	71861048	PSAP
510	chr5	157555095	157577320	ADAM19
511	chr4	83107783	83126302	PLAC8
512	chr2	172545522	172556519	PDK1
513	chr16	55659966	55682566	SLC6A2
514	chr4	165212452	165239109	KLHL2
515	chr16	10316477	10343829	ATF7IP2
516	chr3	133533304	133576556	CDV3
517	chr1	117362095	117372592	MAN1A2
518	chr15	81779999	81808703	MEX3B
519	chr18	3382658	3421090	TGIF1
520	chr5	121853378	121868636	FTMT
521	chr12	7959729	7995361	SLC2A3
522	chr17	31897744	31941024	SUZ12
523	chr14	74939852	74959579	PGF
524	chr8	28351201	28412902	ZNF395
525	chr14	75600945	75650494	FLVCR2
526	chr7	35117971	35139255	DPY19L2P1
527	chrX	52345974	52370347	XAGE2
528	chr12	120191564	120203489	GCN1
529	chr12	7927941	7945957	SLC2A3
530	chr21	42923606	42942767	ERVH48-1
531	chr14	68658288	68688593	ZFP36L1
532	chr14	61596297	61621151	LOC101927780
533	chr1	183443799	183473172	SMG7-AS1
534	chr11	75035876	75050559	OR2AT4
535	chr8	98799198	98836430	STK3
536	chr3	16657659	16698708	DAZL
537	chr13	51713041	51740459	DHRS12
538	chr8	30266954	30292324	RBPMS
539	chr17	78882522	78901692	CEP295NL
540	chr11	9606997	9627209	WEE1
541	chr5	122838945	122850409	SNX24
542	chr10	110396746	110412743	DUSP5
543	chr1	244866892	244889113	HNRNPU
544	chr3	134309249	134335679	MIR6827
545	chr19	42734928	42740135	PSG3
546	chr19	3049557	3070578	AES
547	chr11	76571911	76579429	LRRC32
548	chr1	201747950	201765075	NAV1
549	chr12	22036446	22070822	CMAS
550	chr3	111823221	111830513	PHLDB2
551	chr12	10096752	10132361	CLEC1A
552	chr1	121259714	121263467	SRGAP2C
553	chr1	11998319	12023487	MIIP
554	chr2	37307701	37355504	QPCT
555	chr3	69084255	69104402	ARL6IP5
556	chr1	206277832	206281621	SRGAP2
557	chr3	125049992	125080579	HEG1
558	chr5	81018445	81028094	RASGRF2-AS1
559	chr3	11706237	11735570	VGLL4
560	chr6	38075060	38096294	ZFAND3
561	chr12	108680936	108740347	CORO1C
562	chr12	12582367	12613217	CREBL2
563	chr4	52823080	52884735	RASL11B
564	chr5	39217328	39224525	FYB
565	chr9	129460643	129496587	LINC00963
566	chr3	138909175	138922389	LINC01391
567	chr6	35297879	35343767	PPARD
568	chr9	75083852	75101652	OSTF1
569	chr6	7137270	7178089	RREB1
570	chr2	215311601	215330863	ATIC
571	chr16	81126763	81144892	GCSH
572	chr7	121024431	121051439	CPED1
573	chr17	27526176	27541761	KSR1
574	chr5	149320671	149347716	GRPEL2
575	chr1	167863037	167871417	ADCY10
576	chr6	169070503	169100399	LOC101929504
577	chr4	119336846	119354172	FABP2
578	chr18	22152200	22186814	GATA6
579	chr1	107680539	107691863	VAV3
580	chr4	6907421	6956096	TBC1D14
581	chr17	80101090	80129715	GAA
582	chr4	78615425	78663456	LINC01094
583	chr14	104680480	104691184	INF2
584	chr1	167714254	167746185	MPZL1
585	chr11	78363748	78385152	GAB2
586	chr3	12462672	12487753	TSEN2
587	chr6	79208078	79246027	HMGN3-AS1
588	chr1	207315954	207323544	CD55
589	chr20	37276272	37312351	MANBAL
590	chr6	110687188	110706840	AMD1
591	chr19	1581074	1593412	MBD3
592	chr7	2802938	2857964	GNA12
593	chr6	21587884	21616837	SOX4
594	chr7	149110274	149161537	ZNF398
595	chr4	140217095	140253566	SCOC
596	chr19	11085204	11095547	LDLR
597	chr6	137923100	137950058	LOC100130476
598	chr8	27354516	27366752	PTK2B
599	chr9	87699845	87729634	CTSL
600	chr10	21327373	21365404	RNU6-15P
601	chr18	67599516	67629545	DSEL
602	chr2	69637153	69676655	AAK1
603	chr4	101346621	101375251	FLJ20021
604	chr7	134920492	134943154	CALD1
605	chr5	34807586	34844179	TTC23L
606	chrX	103533766	103553453	LOC105373300
607	chr2	207677403	207721016	CCNYL1
608	chr11	77268325	77288678	GDPD4
609	chr3	98123022	98155791	OR5H1
610	chr20	45904335	45935749	PLTP
611	chr19	510838	535438	CDC34
612	chr13	110569970	110628384	CARKD
613	chr7	158802415	158830454	ESYT2
614	chr2	28377053	28409305	FOSL2
615	chr19	45885602	45907454	MYPOP
616	chr5	43207109	43222897	NIM1K
617	chr1	156103882	156130374	LMNA
618	chr7	135169458	135180105	C7orf49
619	chr7	5549541	5575424	FSCN1
620	chr2	28583949	28622061	PLB1
621	chr12	120258691	120265748	PXN
622	chr5	58013836	58026069	LOC101928569
623	chr20	17549988	17571652	BFSP1
624	chr7	37702167	37732005	GPR141
625	chr5	58450426	58462714	PLK2
626	chr12	92144014	92161841	BTG1
627	chr7	128210047	128223186	MIR129-1
628	chr11	65418050	65429504	NEAT1
629	chr3	16726964	16760165	DAZL
630	chr9	28914724	28931663	MIR873
631	chr19	2153169	2171872	DOT1L
632	chr10	119650499	119670787	BAG3
633	chr3	105861669	105884725	CBLB
634	chr5	103326578	103365473	C5orf30
635	chr9	124123116	124157254	NEK6
636	chr19	9672493	9708332	ZNF812
637	chr8	142985763	142998462	CDC42P3
638	chr1	89556573	89593578	LRRC8B
639	chr2	46063168	46083702	EPAS1
640	chr12	50184181	50194759	LIMA1
641	chr13	97109630	97144711	LINC00456
642	chr22	40619155	40656063	MKL1
643	chr3	142077117	142091697	TFDP2
644	chr16	81073553	81108418	GCSH
645	chr22	39453127	39477001	MGAT3
646	chr15	90075089	90126813	IDH2
647	chr5	109936626	109949278	LOC100289673
648	chr11	9528735	9540387	WEE1
649	chr1	109206885	109240402	SARS
650	chr8	143732338	143741655	FAM83H-AS1
651	chr15	76796606	76808481	SCAPER
652	chr1	85607209	85618286	CYR61
653	chr18	9421822	9451759	RALBP1
654	chr22	36469502	36485296	TXN2
655	chr1	93801322	93848244	MIR760
656	chr2	47721382	47767977	MSH6
657	chr1	144546454	144561129	SRGAP2-AS1
658	chr6	73505321	73524188	EEF1A1
659	chr5	157258096	157294821	CYFIP2
660	chr1	25874401	25895440	PAQR7
661	chr8	140986832	141027209	PTK2
662	chr2	127524434	127533159	IWS1
663	chr7	42155512	42170417	GLI3
664	chr8	93114627	93122341	C8orf87
665	chr7	96998726	97007473	DLX6
666	chr1	31626151	31651901	PEF1
667	chr17	81976921	81985756	ASPSCR1
668	chr9	94866956	94875630	MIR2278
669	chr10	30418413	30447716	MAP3K8
670	chr11	10573513	10604410	LYVE1
671	chr1	43472014	43479126	HYI
672	chr2	20208071	20241686	SDC1
673	chr14	77083783	77112793	CIPC
674	chr6	32968055	32973716	BRD2
675	chr11	64840841	64879142	CDC42BPG
676	chr1	2127608	2137334	PRKCZ
677	chr10	69312251	69339461	HK1
678	chr2	201115586	201151855	CFLAR
679	chr19	52721939	52742570	ZNF611
680	chr10	101693440	101730562	FBXW4
681	chr4	10605700	10639565	CLNK
682	chr3	46385032	46400300	LOC102724297
683	chr2	151913232	151932377	CACNB4
684	chr1	229640746	229648246	URB2
685	chr11	10303004	10325786	CAND1.11
686	chr12	31361911	31372845	FAM60A
687	chr2	105440857	105460669	FHL2
688	chr14	65328916	65339343	MIR4708
689	chr6	158849614	158865131	OSTCP1
690	chr11	9897927	9923350	LOC101928008
691	chr6	14711602	14748677	LINC01108
692	chr17	13104312	13130580	ELAC2
693	chr14	22836149	22848379	MMP14
694	chr2	1685415	1708438	PXDN
695	chr1	119503814	119512576	HSD3B1
696	chrX	109826742	109849753	ACSL4
697	chr1	12708172	12717748	AADACL3
698	chr8	25173724	25188512	DOCK5
699	chr17	63167218	63193178	TANC2
700	chr13	110301581	110320200	COL4A2
701	chr1	165630203	165642288	MGST3
702	chr18	9473923	9503857	RALBP1
703	chr7	24732449	24758939	DFNA5
704	chr5	122737684	122777355	SNX2
705	chr9	98227422	98257116	MIR6854
706	chr3	10780084	10812588	SLC6A11
707	chr14	23057299	23079705	ACIN1
708	chr4	88739031	88764335	FAM13A-AS1
709	chr1	87317998	87347774	LMO4
710	chr6	9520168	9537775	HULC
711	chr17	49667463	49705333	SPOP
712	chr10	73871029	73920518	PLAU
713	chr5	95589910	95632316	GPR150
714	chr6	125099600	125105761	TPD52L1
715	chr2	206201336	206219131	GPR1
716	chr2	101750953	101767653	MAP4K4
717	chr13	48773567	48798043	CYSLTR2
718	chr5	32169945	32178115	GOLPH3
719	chr1	241688122	241719279	WDR64
720	chr5	103444097	103473815	LOC102467212
721	chr2	38648342	38693701	GALM
722	chr2	234939425	234955197	SH3BP4
723	chr12	50739141	50765242	ATF1
724	chr6	163391408	163416862	CAHM
725	chr19	40420782	40445851	SERTAD1
726	chr2	231706008	231718162	MIR1244-2
727	chr7	20304825	20332337	ITGB8
728	chr3	141201768	141213371	PXYLP1
729	chr6	2468591	2505837	LINC01600
730	chr9	21070036	21098599	IFNB1
731	chr8	27625020	27637484	SCARA3
732	chr1	220690336	220700836	C1orf115
733	chr11	34040419	34053604	CAPRIN1
734	chr1	146124949	146128823	NBPF10
735	chr7	75710689	75736350	HIP1
736	chr22	41261016	41307435	RANGAP1
737	chr12	68939883	68972101	CPM
738	chr6	6960933	6981495	RREB1
739	chr12	6277826	6313907	PLEKHG6
740	chr19	57813047	57820686	ZNF552
741	chr7	155290622	155345002	INSIG1
742	chr1	1356164	1362541	MXRA8
743	chr19	43020134	43023329	PSG11
744	chr3	120093220	120120873	GSK3B
745	chr7	149460028	149478933	ZNF777
746	chr6	138382527	138405487	HEBP2
747	chr3	149655690	149688983	WWTR1-AS1
748	chr7	137261791	137269412	PTN
749	chr19	52922815	52944730	ZNF321P
750	chr11	94746706	94776832	AMOTL1
751	chr15	58917449	58934974	SLTM
752	chr1	65413584	65425668	LEPROT
753	chr2	240244431	240258846	OTOS
754	chr12	43568106	43599990	ADAMTS20
755	chr6	139568105	139598570	LOC645434
756	chr3	31531651	31554552	STT3B
757	chr9	123903340	123947095	DENND1A
758	chr6	81533414	81558318	FAM46A
759	chr15	75981692	75995390	NRG4
760	chr19	18360005	18386074	GDF15
761	chr8	17648693	17677351	MIR548V
762	chr21	34864334	34890119	RUNX1
763	chr6	73563917	73586063	EEF1A1
764	chr13	102596003	102615174	TPP2
765	chr18	73688282	73698288	LOC100505817
766	chr2	70085760	70089539	PCBP1
767	chr5	134501382	134529429	LOC101927934
768	chr1	24692274	24727855	CLIC4
769	chr20	34334857	34366059	ITCH
770	chr21	26755794	26777609	ADAMTS1
771	chr2	27407797	27429381	PPM1G
772	chr14	51630765	51652378	FRMD6-AS1
773	chr8	81110606	81137879	PAG1
774	chr9	124589521	124600743	MIR181A2HG
775	chr11	118909535	118930316	BCL9L
776	chr9	77877892	77896026	GNAQ
777	chr1	179545358	179552366	NPHS2
778	chr16	30103600	30128966	GDPD3
779	chr11	96185355	96215387	MIR1260B
780	chr10	3455205	3496522	LOC105376360
781	chr18	35240184	35254769	ZNF397
782	chr6	137145927	137174221	IL22RA2
783	chr1	152028895	152048810	S100A11
784	chr15	74377410	74391558	CYP11A1
785	chr18	64133227	64155740	LINC00305
786	chr1	67682597	67689796	GADD45A
787	chr1	37875925	37908367	MTF1
788	chr3	105956863	105964862	CBLB
789	chr1	116448829	116467855	LOC101929023
790	chr20	5027883	5034476	SLC23A2
791	chr12	26088606	26126885	BHLHE41
792	chr16	28166712	28215115	XPO6
793	chr2	134000343	134010335	MIR3679
794	chr2	219681965	219690590	SLC4A3
795	chr10	126379507	126391751	ADAM12
796	chr1	183622026	183635942	ARPC5
797	chr12	122693865	122698099	HCAR2
798	chr12	14927784	14934633	ERP27
799	chr4	152847051	152865376	ARFIP1
800	chr1	154968812	154976377	SHC1
801	chr10	97530511	97553888	ANKRD2
802	chr6	137864689	137875519	LOC100130476
803	chr4	37718343	37742693	RELL1
804	chr5	71571747	71578688	MCCC2
805	chr17	58006282	58025098	SRSF1
806	chr14	95474863	95485532	SYNE3
807	chr1	28279919	28314067	MED18
808	chr16	17480077	17516297	XYLT1
809	chr3	157499209	157532362	VEPH1
810	chr4	151196057	151236317	SH3D19
811	chr14	31934997	31967282	ARHGAP5-AS1
812	chr6	43608592	43631142	GTPBP2
813	chr7	6275200	6314601	CYTH3
814	chr21	31333448	31354631	TIAM1
815	chr11	26186195	26196383	ANO3
816	chr21	33616702	33657540	CRYZL1
817	chr6	52876570	52943152	GSTA3
818	chr9	93341166	93355314	C9orf129
819	chr1	120558635	120573887	NBPF8
820	chr16	81500594	81532436	MIR7854
821	chr18	31240673	31279274	DSG1
822	chr10	3657580	3678345	KLF6
823	chr20	25382251	25399251	ABHD12
824	chr1	182601319	182634768	LOC284648
825	chr2	231661966	231681696	PTMA
826	chr9	5509310	5516958	PDCD1LG2
827	chr15	90143487	90166607	SEMA4B
828	chr1	41331569	41372291	FOXO6
829	chr20	35186402	35208495	PROCR
830	chr7	55244715	55255582	ELDR
831	chr4	77189351	77203452	CCNG2
832	chr1	120459595	120463430	NBPF8
833	chr6	148335227	148349696	SASH1
834	chr19	53537363	53562043	ZNF331
835	chrX	23828444	23857368	SAT1
836	chr11	57666495	57681478	ZDHHC5
837	chr20	824617	842761	FAM110A
838	chr17	81953747	81962079	NOTUM
839	chr19	48493016	48560633	LMTK3
840	chr4	37439600	37480643	C4orf19
841	chr20	43477464	43508818	L3MBTL1
842	chr2	38774902	38798586	GEMIN6
843	chr7	5411525	5430020	TNRC18
844	chr21	34201890	34228268	LINC00310
845	chr2	171159442	171195370	TLK1
846	chr11	73749712	73761101	RAB6A
847	chr14	68397621	68418481	ZFP36L1
848	chr4	68346828	68373049	YTHDC1
849	chr12	21637816	21680231	LDHB
850	chr11	7662733	7688188	CYB5R2
851	chr9	19154553	19188025	PLIN2
852	chr9	35510832	35539099	RUSC2
853	chr13	43019146	43025249	DNAJC15
854	chr15	63156026	63188099	RPS27L
855	chr7	102286323	102334943	MIR4285
856	chr11	36005989	36039855	MIR3973
857	chr8	613222	632011	TDRP
858	chr15	49080207	49086721	SECISBP2L
859	chr9	129103516	129141526	PPP2R4
860	chr2	113227888	113242460	PAX8-AS1
861	chr5	87137528	87158237	LOC101929380
862	chr15	41773880	41804933	MAPKBP1
863	chr11	46321307	46347966	DGKZ
864	chr1	185624652	185646876	LINC01350
865	chr6	52408363	52425274	EFHC1
866	chr1	176431641	176452310	PAPPA2
867	chr1	37834127	37861121	MTF1
868	chr7	151635792	151665807	PRKAG2
869	chr14	69801014	69816345	SLC10A1
870	chr1	39132412	39145704	MACF1
871	chr10	43396237	43421522	HNRNPF
872	chr6	104898294	104910283	LINC00577
873	chr7	152661974	152677848	XRCC2
874	chr5	157607580	157627648	SOX30
875	chr1	149884803	149889356	HIST2H2AC
876	chr9	124651845	124675415	MIR181A2HG
877	chr14	61505569	61548573	LOC101927780
878	chr17	17009955	17035267	MPRIP
879	chr13	41132510	41146107	LOC101929140
880	chr14	102085445	102098761	HSP90AA1
881	chr21	29002389	29025368	RWDD2B
882	chr3	11237361	11255665	HRH1
883	chr18	36602326	36637763	KIAA1328
884	chr6	15221799	15267444	JARID2
885	chr15	59369911	59395507	MYO1E
886	chr1	86744718	86777782	SH3GLB1
887	chr5	52853932	52897598	ITGA1
888	chr19	42931160	42935264	PSG7
889	chr20	50190172	50196271	CEBPB-AS1
890	chr2	164895611	164914913	SLC38A11
891	chr13	23957512	24010157	SPATA13
892	chr1	161012321	161024013	F11R
893	chr22	41443295	41458715	TOB2
894	chr19	974059	994052	WDR18
895	chr22	16585858	16609026	TPTEP1
896	chr5	115804293	115819648	CDO1
897	chr1	244962601	244982675	LOC101928068
898	chr3	41969647	41993001	ULK4
899	chr1	144418912	144429324	RNVU1-15
900	chr14	53258550	53272847	LOC101927620
901	chr10	110840308	110873394	PDCD4-AS1
902	chr8	101154311	101168297	ZNF706
903	chr10	42630300	42647558	ZNF33B
904	chr7	152460191	152471707	LINC01003
905	chr4	39696283	39719747	UBE2K
906	chr5	173864437	173891621	CPEB4
907	chr4	40604251	40631349	RBM47
908	chr3	12435804	12446116	TSEN2
909	chr8	58274947	58300979	LOC101929528
910	chr5	131149604	131165769	HINT1
911	chr12	118269141	118279129	TAOK3
912	chr11	7892043	7910447	LOC283299
913	chr19	52684601	52700820	ZNF83
914	chr18	63763564	63780606	SERPINB7
915	chr6	29788782	29797664	HCG4
916	chr20	56787276	56808252	TFAP2C
917	chr5	124963312	124997695	LOC101927421
918	chr1	8448493	8465885	LOC102724552
919	chr16	66344314	66362311	CDH5
920	chr4	15893520	15931941	FGFBP1
921	chrX	130081384	130125726	ELF4
922	chr15	45430243	45458107	MIR147B
923	chr1	20201850	20214071	UBXN10-AS1
924	chr10	598141	625838	MIR5699
925	chr2	127564127	127591889	LOC105373609
926	chr10	77850835	77868916	DLG5
927	chr4	168832089	168861296	PALLD
928	chr9	73132046	73158128	ANXA1
929	chr6	143672679	143679210	PHACTR2
930	chr14	22727343	22748763	OXA1L
931	chr6	168666804	168695744	SMOC2
932	chr22	45468922	45522452	FBLN1
933	chr14	73045252	73059583	RBM25
934	chr12	8909683	8917791	PHC1
935	chr5	37351282	37371088	NUP155
936	chr8	128313376	128325566	MIR1208
937	chr1	154606649	154639140	ADAR
938	chr12	95600821	95629630	PGAM1P5
939	chr22	39199551	39215489	PDGFB
940	chr11	943131	967295	AP2A2
941	chr8	38972780	38979605	HTRA4
942	chr8	9132636	9150717	PPP1R3B
943	chr17	43527420	43545030	ETV4
944	chr4	183485608	183506392	LOC389247
945	chr11	117170341	117180448	SIDT2
946	chrUn_GL000195v1	147149	153467	LOC389831
947	chr19	45447448	45457699	FOSB
948	chr19	52524108	52536503	ZNF808
949	chr13	51997786	52012634	ATP7B
950	chr10	96282522	96291174	BLNK
951	chr19	42850102	42853181	PSG10P
952	chr9	88508350	88535314	NXNL2
953	chr19	45716916	45752243	BHMG1
954	chr19	47636510	47668865	GLTSCR1
955	chr1	212558275	212609731	ATF3
956	chr15	74363374	74370252	CYP11A1
957	chr15	48469191	48494859	DUT
958	chr2	98466966	98504676	INPP4A
959	chr6	28939194	28953647	LINC01556
960	chr4	145178785	145211676	OTUD4
961	chr4	77146276	77175904	CCNG2
962	chr1	40033229	40047924	CAP1
963	chr15	57014136	57037336	TCF12
964	chr1	211601437	211613757	SLC30A1
965	chr13	91145933	91156809	LINC00379
966	chr15	63832305	63859427	HERC1
967	chr7	26072714	26101956	NFE2L3
968	chr4	48944290	48963779	CWH43
969	chr1	28505463	28511975	SNORA73B
970	chr3	97951812	97973393	MINA
971	chrX	52973985	52990032	FAM156A
972	chr8	124472350	124482224	RNF139
973	chr5	57824453	57842511	LOC101928539
974	chr1	218513449	218538603	TGFB2-OT1
975	chr5	14216225	14270711	TRIO
976	chr20	33723495	33734516	ZNF341
977	chr1	24741462	24748616	CLIC4
978	chr6	100877314	100905595	ASCC3
979	chr3	72624197	72646747	RYBP
980	chr1	234451406	234479166	TARBP1
981	chr7	30162779	30172866	MTURN
982	chr17	73616163	73658972	SDK2
983	chr6	139854952	139888980	LOC100132735
984	chr8	58228445	58237881	LOC101929528
985	chr10	62098365	62116847	ARID5B
986	chr14	96496106	96506254	LOC730202
987	chr12	6166941	6196325	CD9
988	chrX	43617026	43656326	MAOA
989	chr18	12278543	12288543	TUBB6
990	chr1	28328108	28354801	MED18
991	chr1	36149135	36162454	MAP7D1
992	chr2	195519779	195524604	SLC39A10
993	chr20	4214729	4226867	LINC01433
994	chr22	39231977	39244947	PDGFB
995	chr2	10329239	10361865	HPCAL1
996	chr20	50411420	50460895	PTPN1
997	chr1	115538845	115547033	VANGL1
998	chr1	38954924	38995759	AKIRIN1
999	chr5	126354109	126377988	GRAMD3
1000	chrX	1248817	1271199	CSF2RA
1001	chr4	127684967	127709368	SLC25A31
1002	chr2	102082690	102102644	IL1R1
1003	chr2	219642606	219663321	SLC4A3
1004	chr9	91192311	91213698	LOC100129316
1005	chr3	112293175	112333902	SLC9C1
1006	chr19	46192892	46265323	IGFL1
1007	chr8	22982597	23001137	RHOBTB2
1008	chr4	88195052	88219083	ABCG2
1009	chr20	19757068	19786823	RIN2
1010	chr19	15827322	15838252	UCA1
1011	chrX	115580997	115607358	PLS3
1012	chr6	2875023	2879618	SERPINB9P1
1013	chr6	10309027	10317051	TFAP2A-AS1
1014	chr20	56578495	56610216	TFAP2C
1015	chr3	13745659	13754687	LINC00620
1016	chr7	75142089	75157414	NCF1C
1017	chr11	2879608	2892529	CDKN1C
1018	chr15	44701239	44735338	B2M
1019	chr1	235386198	235409969	TBCE
1020	chr15	88870918	88895598	HAPLN3
1021	chr6	25215138	25223670	LOC101928663
1022	chr2	20492229	20534366	RHOB
1023	chr3	190513619	190531842	IL1RAP
1024	chr12	95199232	95220540	FGD6
1025	chr6	142242548	142260114	ADGRG6
1026	chr9	105286550	105299939	SLC44A1
1027	chr2	41814639	41847980	LOC388942
1028	chr9	131736476	131747337	RAPGEF1
1029	chr16	66376076	66384502	CDH5
1030	chr8	140716931	140734660	MIR151A
1031	chr2	85576126	85586410	VAMP5
1032	chr10	14875101	14880185	SUV39H2
1033	chr16	137588	150753	NPRL3
1034	chr1	87240421	87251572	LOC101927844
1035	chr7	93946142	93970038	GNG11
1036	chr13	33277410	33297668	STARD13
1037	chr3	47779729	47803955	SMARCC1
1038	chr3	141385089	141413186	ZBTB38
1039	chr1	198156434	198163036	NEK7
1040	chr15	74338244	74346996	LOC729739
1041	chr16	47446970	47471260	ITFG1
1042	chr19	3552640	3574740	MFSD12
1043	chr4	88956607	88971940	FAM13A
1044	chr3	177338726	177360520	LINC00501
